# Supplementary material for: Integrative molecular and clinical profiling of acral melanoma links focal amplification of 22q11.21 to metastasis
Source: Nat Commun. 2022 Feb 23;13:898. doi: 10.1038/s41467-022-28566-4 (PMC8866401; doi:10.1038/s41467-022-28566-4)
Supplement: Supplementary file 3 — Supplementary Data 1 [file 41467_2022_28566_MOESM3_ESM.xlsx]

## Sheet: Table of Contents
Supplementary Data 1. Patient demographics and clinical/sequencing characteristics.
Table of Contents
Number	Description
1a	Patient demographics and clinical characteristics.
1b	Characteristics of whole-exome sequencing data.
1c	Characteristics of bulk RNA sequencing data.

## Sheet: 1a
Supplementary Data 1a. Patient demographics and clinical characteristics.
Patient ID	Sex	Age at diagnosis (years)	Mutation category	Subtype	Primary tumor location	Cohort center	Site of tumor sampling	Ethnicity	AJCC Stage	Number of positive lymph nodes	N stage	Overall survival event	Overall survival period from diagnosis date (year)	Overall survival period from resection date (year)	Time between diagnosis and resection (year)	CNVL tumor purity	ABSOLUTE tumor purity	WES data available	RNAseq data available	22q11.21 amplification
HEB-1	M	39	NA	Acral	left upper arm metastasis from left thumb nail	CSU	Metastatic	Asian	4	NA	NA	NA	NA	NA	NA	0.291	0.24	Yes	No	Yes
HT-10	M	44	NA	Acral	left plantar foot	CSU	Metastatic	Asian	3	NA	NA	1	4.25479	4.23836	0.0164384	0.552	1	Yes	Yes	Yes
HT-12	M	61	NA	Acral	right heel	CSU	Primary	Asian	2	0	N0	0	2.96164	2.94521	0.0164384	0.324	0.39	Yes	Yes	Yes
HT-13	M	60	NA	Acral	left heel	CSU	Primary	Asian	3	4	N3	1	1.53973	1.52877	0.0109589	0.584	0.38	Yes	No	No
HT-14	M	59	NA	Acral	right inguinal lymph node metastasis from right plantar foot	CSU	Metastatic	Asian	3	3	N2	1	1.78082	1.76986	0.0109589	0.901	0.82	Yes	No	Yes
HT-15	M	58	NA	Acral	left heel	CSU	Primary	Asian	2	0	N0	1	3.28493	3.20548	0.0794521	0.579	0.36	Yes	No	Yes
HT-18	F	72	NA	Acral	between the 4th and 5th toes of the left foot	CSU	Primary	Asian	3	1	N1	1	2.50411	2.47123	0.0328767	0.567	0.76	Yes	Yes	Yes
HT-2	M	63	NA	Acral	left plantar foot	CSU	Metastatic	Asian	3	6	N3	1	3.61096	1.52055	2.09041	0.886	0.81	Yes	Yes	Yes
HT-20	F	67	NA	Acral	right plantar foot	CSU	Primary	Asian	3	1	N1	0	2.52329	2.45479	0.0684932	0.248	0.24	Yes	No	Yes
HT-26	M	58	NA	Acral	left plantar foot	CSU	Primary	Asian	4	NA	NA	0	4.2274	4.23562	0	0.625	0.52	Yes	No	No
HT-3	M	79	NA	Acral	right plantar foot	CSU	Primary	Asian	4	NA	NA	0	2.21918	2.21918	0	0.268	0.26	Yes	No	Yes
HT-37	F	49	NA	Acral	foot	CSU	Primary	Asian	3	7	N3	0	2.21918	2.19178	0.0273973	0.731	0.72	Yes	No	Yes
HT-4	M	59	NA	Acral	right thumb nail	CSU	Primary	Asian	2	0	N0	1	2.76986	2.74521	0.0246575	0.453	0.73	Yes	Yes	No
HT-6	F	67	NA	Acral	right plantar foot	CSU	Primary	Asian	3	1	N1	0	2.34247	2.32055	0.0219178	0.333	0.32	Yes	No	No
HT-8	F	29	NA	Acral	left great toe nail	CSU	Primary	Asian	2	0	N0	0	2.49863	2.48219	0.0164384	0.812	0.44	Yes	No	No
HT-9	F	75	NA	Acral	left heel	CSU	Primary	Asian	2	0	N0	0	0.030137	0.030137	0	0.571	0.53	Yes	No	Yes
NP-100	F	54	NA	Acral	right heel	CSU	Primary	Asian	2	0	N0	NA	NA	NA	NA	0.332	0.49	Yes	No	No
NP-106	F	44	NA	Acral	left plantar foot	CSU	Primary	Asian	2	0	N0	0	4.01644	3.96712	0.0493151	0	0	Yes	No	No
NP-111	M	62	NA	Acral	left plantar foot	CSU	Primary	Asian	2	0	N0	0	2.69315	2.63562	0.0575342	0.32	0.29	Yes	No	No
NP-113	M	58	NA	Acral	right heel	CSU	Primary	Asian	2	0	N0	0	2.65479	2.61096	0.0438356	0.303	0.44	Yes	No	Yes
NP-116	F	70	NA	Acral	left plantar foot	CSU	Primary	Asian	2	0	N0	0	2.73425	2.70685	0.0273973	0.254	0.24	Yes	Yes	Yes
NP-123	F	47	NA	Acral	left plantar foot	CSU	Primary	Asian	2	0	N0	1	0.942466	0.89589	0.0465753	0.459	0.62	Yes	Yes	No
NP-126	F	51	NA	Acral	right thumb nail	CSU	Primary	Asian	3	NA	NA	0	2.55068	2.51507	0.0356164	0.356	0.32	Yes	No	No
NP-157	M	79	NA	Acral	left plantar foot	CSU	Primary	Asian	3	1	N1	0	2.29	2.29	0	0.208	0.35	Yes	No	No
NP-161	M	68	NA	Acral	left great toe nail	CSU	Primary	Asian	2	0	N0	0	2.26575	2.24658	0.0191781	0.463	0.52	Yes	No	No
NP-17	M	66	NA	Acral	left plantar foot	CSU	Metastatic	Asian	1	0	N0	0	4.99452	5.0137	0	0.362	0.36	Yes	No	No
NP-244	F	55	NA	Acral	left index finger nail	CSU	Primary	Asian	1	0	N0	0	1.95342	1.94247	0.0109589	0.25	0.31	Yes	No	No
NP-26	F	54	NA	Acral	right toe nail	CSU	Primary	Asian	3	NA	NA	0	6.84932	6.80548	0.0438356	0.311	0.41	Yes	Yes	No
NP-33	M	57	NA	Acral	left plantar foot	CSU	Primary	Asian	3	2	N2	1	1.61644	1.59452	0.0219178	0.716	0.71	Yes	Yes	Yes
NP-38	F	63	NA	Acral	right heel	CSU	Primary	Asian	2	0	N0	0	5.90685	5.87671	0.030137	0.546	0.37	Yes	No	Yes
NP-41	M	80	NA	Acral	right heel	CSU	Primary	Asian	2	0	N0	1	4.8	4.76164	0.0383562	0.476	0.64	Yes	Yes	No
NP-57	M	43	NA	Acral	right great toe nail	CSU	Primary	Asian	2	0	N0	0	3.18356	3.14247	0.0410959	0.37	0.55	Yes	Yes	No
NP-58	M	48	NA	Acral	plantar area of the 3rd toe of his right foot	CSU	Primary	Asian	2	0	N0	0	3.13699	3.10959	0.0273973	0.707	0.69	Yes	Yes	No
NP-59	F	62	NA	Acral	left great toe nail	CSU	Primary	Asian	2	0	N0	0	3.13699	3.11781	0.0191781	0.223	0	Yes	Yes	No
NP-92	F	61	NA	Acral	right thumb nail	CSU	Primary	Asian	2	0	N0	0	3.87671	3.85205	0.0246575	0.421	0.46	Yes	No	No
XY-1	M	58	NA	Acral	right heel	CSU	Primary	Asian	2	0	N0	1	4.33973	4.33973	0	0.41	0.75	Yes	Yes	No
XY-10	M	77	NA	Acral	right plantar foot	CSU	Primary	Asian	2	0	N0	0	2.4274	2.4137	0.0136986	0.312	0.16	Yes	No	Yes
XY-12	M	53	NA	Acral	right plantar foot	CSU	Primary	Asian	1	0	N0	NA	NA	NA	NA	NA	NA	No	Yes	NA
XY-14	M	64	NA	Acral	left heel	CSU	Primary	Asian	3	1	N1	1	1.16164	1.14795	0.0136986	0.554	0.79	Yes	No	Yes
XY-15	M	45	NA	Acral	right foot	CSU	Primary	Asian	3	1	N1	1	1.87397	1.82192	0.0520548	0.555	0.22	Yes	No	Yes
XY-16	F	50	NA	Acral	right heel	CSU	Primary	Asian	2	0	N0	0	2.70411	2.68219	0.0219178	0.523	0.67	Yes	No	No
XY-17	M	50	NA	Acral	left heel	CSU	Primary	Asian	2	0	N0	0	2.83288	2.80548	0.0273973	0.542	0.89	Yes	No	Yes
XY-18	F	63	NA	Acral	left plantar foot	CSU	Primary	Asian	3	25	N3	1	0.227397	0.186301	0.0410959	NA	NA	No	Yes	NA
XY-19	F	78	NA	Acral	back of the right hand	CSU	Primary	Asian	3	1	N1	1	1.15616	1.17808	0	0.662	0.85	Yes	No	Yes
XY-2	F	80	NA	Acral	right heel	CSU	Primary	Asian	3	1	N1	1	2.41918	2.37808	0.0410959	0.72	0.74	Yes	No	Yes
XY-20	M	72	NA	Acral	right heel	CSU	Primary	Asian	2	0	N0	1	1.67945	1.65479	0.0246575	0.447	0.45	Yes	No	Yes
XY-22	M	58	NA	Acral	right plantar foot	CSU	Primary	Asian	4	NA	NA	0	2.55068	2.26575	0.284932	0.491	0.63	Yes	No	Yes
XY-23	M	78	NA	Acral	left heel	CSU	Primary	Asian	2	0	N0	1	1.15342	1.13425	0.0191781	0.369	0.43	Yes	Yes	Yes
XY-25	M	74	NA	Acral	right plantar foot	CSU	Primary	Asian	4	0	N0	0	2.80274	2.7863	0.0164384	0.326	0.24	Yes	No	Yes
XY-3	F	78	NA	Acral	left great toe nail	CSU	Primary	Asian	2	0	N0	0	2.5726	2.53151	0.0410959	0.216	0.37	Yes	No	Yes
XY-4	M	78	NA	Acral	right heel	CSU	Primary	Asian	4	1	N1	1	2.96164	2.94795	0.0136986	0.339	0.29	Yes	Yes	No
XY-59	M	71	NA	Acral	left heel	CSU	Primary	Asian	2	0	N0	0	2.26575	2.22466	0.0410959	0.56	0.55	Yes	No	Yes
XY-61	M	78	NA	Acral	right plantar foot	CSU	Primary	Asian	2	0	N0	1	1.26849	1.24658	0.0219178	0.395	0.34	Yes	No	No
XY-69	M	71	NA	Acral	right plantar foot	CSU	Primary	Asian	1	0	N0	0	2.12055	2.10137	0.0191781	0.288	0.31	Yes	No	No
XY-7	M	50	NA	Acral	right plantar foot	CSU	Primary	Asian	2	0	N0	0	2.66849	2.65753	0.0109589	0.376	0.26	Yes	No	Yes
XY-72	M	64	NA	Acral	left plantar foot	CSU	Primary	Asian	2	0	N0	0	2.01918	1.74247	0.276712	0.291	0.33	Yes	No	Yes
XY-73	M	70	NA	Acral	right heel	CSU	Primary	Asian	4	NA	NA	1	1.21096	1.21096	0	0.344	0.29	Yes	No	Yes
XY-8	F	43	NA	Acral	left heel	CSU	Primary	Asian	1	0	N0	0	3.16164	3.14521	0.0164384	0.409	0.3	Yes	Yes	No
XY-81	F	59	NA	Acral	left foot	CSU	Primary	Asian	2	NA	NA	NA	NA	NA	NA	0.58	0.58	Yes	No	Yes
XY-9	M	59	NA	Acral	left plantar foot	CSU	Primary	Asian	2	0	N0	1	2.45205	2.41918	0.0328767	0.79	0.65	Yes	No	No
YUAME	M	61	RAS	SunExposed	right leg	Yale	Metastatic	Caucasian	4	NA	NA	1	2.67397	0.89589	1.77808	0.882	1	Yes	No	No
YUBAIX	M	48	BRAF	SunExposed	right occipital lobe (scalp)	Yale	Metastatic	Caucasian	4	NA	NA	0	4.1863	4.08219	0.10411	0.791	0.67	Yes	Yes	Yes
YUBAN	M	65	BRAF	SunExposed	nape of neck	Yale	Metastatic	Caucasian	4	NA	NA	1	5.3726	4.69863	0.673973	0.219	0.26	Yes	No	No
YUBAY	M	63	WT	SunExposed	right lateral arm	Yale	Metastatic	Caucasian	4	NA	NA	0	3.45753	2.18082	1.27671	0.86	0.69	Yes	Yes	No
YUBER	M	83	WT	SunExposed	right temple	Yale	Primary	Caucasian	1	NA	NA	0	19.1123	11.263	7.84932	0.54	0.48	Yes	No	No
YUBIG	M	63	RAS	SunExposed	right anterior thigh	Yale	Primary	Caucasian	4	NA	NA	1	2.37534	1.47123	0.90411	0.627	0.74	Yes	No	Yes
YUBILI	M	39	WT	SunExposed	left ear (tragus)	Yale	Metastatic	Caucasian	4	NA	NA	0	5.16164	1.34247	3.81918	0.231	0.24	Yes	Yes	No
YUBLAST	F	65	WT	SunExposed	right back	Yale	Metastatic	Caucasian	4	NA	NA	1	1.51781	1.40822	0.109589	0.402	0.32	Yes	No	No
YUBOT	F	76	RAS	Acral	right heel,acral	Yale	Primary	Caucasian	3	2	N2	1	2.29315	2.29315	0	0.512	0.5	Yes	No	No
YUBOW	F	87	WT	SunExposed	right abdomen, trunk	Yale	Metastatic	Caucasian	4	NA	NA	1	0.580822	0.161644	0.419178	0.276	0.3	Yes	No	No
YUBROT	M	71	WT	SunExposed	right shoulder	Yale	Metastatic	Caucasian	4	NA	NA	0	9.35616	3.35342	6.00274	NA	NA	No	Yes	NA
YUBUNE	F	69	RAS	SunExposed	left posterior shoulder, trunk	Yale	Metastatic	Caucasian	4	NA	NA	1	1.72055	0.490411	1.23014	0.982	0.98	Yes	No	No
YUCANDY	M	46	WT	SunExposed	right sub costal abdomen	Yale	Metastatic	Caucasian	4	NA	NA	1	2.69863	0.578082	2.12055	0.89	0.84	Yes	No	No
YUCAR	F	83	BRAF	SunExposed	medial knee, leg	Yale	Metastatic	Caucasian	4	NA	NA	1	23.1753	0.326027	22.8493	0.212	0.23	Yes	No	Yes
YUCAS	M	58	WT	SunExposed	right scapula, trunk	Yale	Metastatic	Caucasian	4	NA	NA	1	3.46301	2.25205	1.21096	0.996	1	Yes	No	No
YUCAV	M	61	RAS	SunExposed	mid forearm	Yale	Primary	Caucasian	2	NA	NA	0	13.2904	13.2904	0	0.329	0.19	Yes	No	No
YUCHER	M	55	RAS	SunExposed	right arm	Yale	Metastatic	Caucasian	4	NA	NA	1	8.67671	0.279452	8.39726	NA	NA	No	Yes	NA
YUCHIME	M	83	BRAF	SunExposed	back, trunk	Yale	Primary	Caucasian	2	NA	NA	1	1.84658	1.84658	0	0.991	0.93	Yes	No	No
YUCHIPS	F	53	BRAF	SunExposed	right temple	Yale	Metastatic	Caucasian	4	NA	NA	0	8.63562	2.81918	5.81644	NA	NA	No	Yes	NA
YUCHUFA	F	73	RAS	SunExposed	left calf	Yale	Metastatic	Caucasian	4	NA	NA	1	1.07671	1.07671	0	0.937	0.81	Yes	No	No
YUCIVET	M	83	RAS	SunExposed	left shoulder tip	Yale	Metastatic	Caucasian	4	NA	NA	0	12.1918	8.24658	3.94521	0.853	0.91	Yes	No	Yes
YUCLAT	M	65	BRAF	SunExposed	mid back, trunk	Yale	Metastatic	Caucasian	4	NA	NA	1	1.69863	1.18082	0.517808	0.716	0.69	Yes	No	Yes
YUCLI	F	53	WT/WT	Acral	right heel, acral	Yale	Primary	Caucasian	2	0	N0	0	12.2137	4.41644	7.79726	0.281	0.65	Yes	No	Yes
YUCLUE	M	72	BRAF	Acral	right fourth toe	Yale	Metastatic	Caucasian	4	1	N1	0	4.5589	3.83562	0.723288	NA	NA	No	Yes	NA
YUCOB	F	75	WT	Acral	right foot	Yale	Metastatic	Caucasian	4	5	N3	1	8.36164	4.75616	3.60548	NA	NA	No	Yes	NA
YUCOLA	F	38	BRAF	SunExposed	right neck	Yale	Metastatic	Caucasian	4	NA	NA	0	4.00822	3.00548	1.00274	0.997	1	Yes	Yes	No
YUCONGA	F	56	BRAF	SunExposed	shoulder	Yale	Metastatic	Caucasian	4	NA	NA	1	19.0082	1.72329	17.2849	0.414	0.58	Yes	No	No
YUCOSMIC	F	54	BRAF	SunExposed	right bicep	Yale	Metastatic	Caucasian	4	NA	NA	0	8.05753	2.30137	5.75616	NA	NA	No	Yes	NA
YUCOT	F	33	BRAF	SunExposed	right neck	Yale	Metastatic	Caucasian	4	NA	NA	0	16.6082	10.589	6.01918	NA	NA	No	Yes	NA
YUCOVE	F	82	BRAF	SunExposed	scalp	Yale	Metastatic	Caucasian	4	NA	NA	1	10.1397	3.33151	6.80822	0.489	0.53	Yes	Yes	No
YUCOW	M	69	BRAF	SunExposed	right scapular	Yale	Primary	Caucasian	1	NA	NA	1	4.24932	4.24932	0	0.355	0.57	Yes	No	No
YUCRATE	F	69	BRAF	Acral	plantar left foot	Yale	Primary	Hispanic	3	6	N3	1	3.29589	3.29589	0	0.708	0.7	Yes	Yes	Yes
YUCYLO	F	62	BRAF	SunExposed	upper lateral arm	Yale	Primary	Caucasian	2	NA	NA	0	10.1068	9.72877	0.378082	0.461	0.53	Yes	No	No
YUDAB	F	73	WT	SunExposed	scalp	Yale	Primary	Caucasian	3	NA	NA	1	3.86027	3.58356	0.276712	0.697	0.73	Yes	No	Yes
YUDARE	M	58	BRAF	SunExposed	left thoracic area, chest, trunk	Yale	Metastatic	Caucasian	4	NA	NA	1	2.73425	1.90959	0.824658	0.43	0.36	Yes	No	No
YUDEBIT	M	59	RAS	SunExposed	left shoulder	Yale	Metastatic	Caucasian	4	NA	NA	1	14.2082	0.0684932	14.1397	0.885	0.85	Yes	No	No
YUDEDE	M	83	RAS	SunExposed	lateral pretibial, leg	Yale	Metastatic	Caucasian	4	NA	NA	1	3.6	1.00548	2.59452	0.982	1	Yes	No	No
YUDIVI	M	60	BRAF	SunExposed	shoulder, trunk	Yale	Metastatic	Caucasian	4	NA	NA	1	3.67945	0.482192	3.19726	0.538	0.35	Yes	No	No
YUDOLE	M	70	RAS	SunExposed	right ear	Yale	Metastatic	Caucasian	4	NA	NA	0	3.93425	1.33973	2.59452	NA	NA	No	Yes	NA
YUDON	F	61	BRAF	SunExposed	left posterior calf, leg	Yale	Metastatic	Caucasian	4	NA	NA	0	26.9479	14.0329	12.9151	0.38	0.36	Yes	No	No
YUDOSO	M	84	RAS	SunExposed	left abdomen	Yale	Primary	Caucasian	2	NA	NA	1	0.893151	0.893151	0	NA	NA	No	Yes	NA
YUECO	M	57	WT	Acral	plantar foot, acral	Yale	Primary	Caucasian	1	0	N0	0	1.72603	1.72603	0	0	0.22	Yes	Yes	No
YUELSA	M	54	WT	Acral	right toe, acral	Yale	Metastatic	Caucasian	3	3	N2	0	1.51233	0.52	0.992329	0.867	0.85	Yes	Yes	Yes
YUEPIC	M	78	BRAF	SunExposed	scalp primary	Yale	Primary	Caucasian	3	NA	NA	0	2.50685	2.50685	0	0.687	0.67	Yes	Yes	No
YUFAND	M	37	BRAF	SunExposed	right ear primary	Yale	Primary	Caucasian	2	NA	NA	0	2.41644	2.41644	0	0.421	0.55	Yes	Yes	No
YUFARM	F	57	RAS	Acral	plantar area of the 3rd toe of her left foot	Yale	Metastatic	Caucasian	4	13	N3	1	3.63836	0.638356	3	0.846	0.86	Yes	Yes	Yes
YUFERY	F	89	WT	SunExposed	medial canthus/nose	Yale	Metastatic	Caucasian	4	NA	NA	1	7.69863	3.65753	4.0411	0.247	0.33	Yes	No	No
YUFIG	F	67	RAS	SunExposed	left uppear leg	Yale	Metastatic	Caucasian	4	NA	NA	0	4.25753	1.87945	2.37808	0.785	0.88	Yes	Yes	No
YUFISO	M	43	WT	Acral	left thumb nail	Yale	Primary	Caucasian	0	0	N0	0	10.9699	10.9699	0	0.228	0.27	Yes	No	No
YUFIT	M	87	WT	SunExposed	right scapula, shoulder, trunk	Yale	Metastatic	Caucasian	4	NA	NA	1	1.28219	0.627397	0.654795	0.388	0.28	Yes	No	No
YUFLA	M	52	RAS	SunExposed	right neck	Yale	Metastatic	Caucasian	4	NA	NA	1	6.15616	1.68767	4.46849	0.871	0.75	Yes	No	Yes
YUFRESA	M	67	WT	SunExposed	right upper arm	Yale	Metastatic	Caucasian	4	NA	NA	0	3.43562	3.4137	0.0219178	NA	NA	No	Yes	NA
YUGAFFE	M	39	BRAF	SunExposed	back of left ear (neck)	Yale	Metastatic	Caucasian	4	NA	NA	0	8.10685	2.53699	5.56986	0.795	0.78	Yes	Yes	No
YUGAL	F	30	WT	SunExposed	right shoulder tip	Yale	Metastatic	Hispanic	4	NA	NA	0	14.5425	14.274	0.268493	0	0.5	Yes	No	No
YUGARET	F	47	RAS	SunExposed	left shoulder	Yale	Metastatic	Caucasian	4	NA	NA	1	1.78082	0.0273973	1.75342	0.82	0.91	Yes	No	No
YUGASP	F	88	RAS	SunExposed	right pretibial area, leg	Yale	Metastatic	Caucasian	4	NA	NA	1	2.62466	1.01644	1.60822	0.995	0.94	Yes	No	No
YUGAVE	M	52	NA	SunExposed	back	Yale	Metastatic	Caucasian	4	NA	NA	0	0.369863	0.369863	0	NA	NA	No	Yes	NA
YUGEMA	M	58	RAS	SunExposed	chest wall, trunk	Yale	Metastatic	Caucasian	4	NA	NA	1	1.75068	0.260274	1.49041	0.491	0.85	Yes	No	Yes
YUGISMO	M	73	RAS	SunExposed	back, trunk	Yale	Metastatic	Caucasian	4	NA	NA	1	0.616438	0.106849	0.509589	0.614	0.48	Yes	No	No
YUGLORY	M	61	WT	Acral	left foot (acral)	Yale	Primary	Caucasian	3	1	N1	1	3.32329	3.32329	0	0.944	0.96	Yes	Yes	No
YUGOPIK	F	49	WT	SunExposed	left axilla (left deltoid)	Yale	Metastatic	Caucasian	4	NA	NA	0	6.27123	4.25753	2.0137	0.803	0.89	Yes	No	No
YUGROVE	M	24	BRAF	SunExposed	left postaricular	Yale	Primary	Caucasian	3	NA	NA	0	6.01918	5.64384	0.375342	0.739	0.77	Yes	No	No
YUGURT	F	59	RAS	SunExposed	right posterior calf	Yale	Metastatic	Caucasian	4	NA	NA	0	10.4055	9.39726	1.00822	0.625	0.47	Yes	No	No
YUGUST	F	44	RAS	SunExposed	right forearm	Yale	Primary	Caucasian	2	NA	NA	0	7.24932	7.24932	0	0.852	0.83	Yes	No	No
YUGUTTA	F	89	WT	Acral	left lateral foot	Yale	Primary	Caucasian	2	1	N1	1	7.1726	4.67945	2.49315	0.323	0.29	Yes	No	No
YUHAM	F	56	WT	SunExposed	Left chest	Yale	Metastatic	Caucasian	4	NA	NA	1	1.55068	1.55068	0	0.27	0.39	Yes	No	No
YUHAMA	M	59	RAS	SunExposed	left upper arm	Yale	Metastatic	Caucasian	4	NA	NA	1	4.93699	2.14247	2.79452	0.684	0.83	Yes	No	No
YUHAZEL	M	72	RAS	SunExposed	scapular area	Yale	Metastatic	Caucasian	4	NA	NA	0	21.1151	5.26027	15.8548	0.521	0.65	Yes	No	No
YUHEF	M	52	WT	SunExposed	scalp	Yale	Metastatic	Caucasian	4	NA	NA	0	12.5041	11.0521	1.45205	NA	NA	No	Yes	NA
YUHELIX	F	52	WT	SunExposed	presacral area	Yale	Metastatic	Caucasian	4	NA	NA	0	14.1096	7.40822	6.70137	0	0.52	Yes	No	Yes
YUHIMO	M	58	WT	Acral	posterior right heel	Yale	Metastatic	Caucasian	4	2	N2	1	2.38904	1.27945	1.10959	0.672	0.28	Yes	Yes	Yes
YUJASMIN	M	66	WT	Acral	right foot, acral	Yale	Metastatic	Caucasian	3	1	N1	0	5.16438	2.50685	2.65753	0.713	0.81	Yes	Yes	Yes
YUJOIN	M	53	BRAF	SunExposed	left chest	Yale	Metastatic	Caucasian	4	NA	NA	1	20.3205	0.726027	19.5945	0.721	0.56	Yes	Yes	No
YUKADI	M	56	BRAF	SunExposed	right shoulder	Yale	Metastatic	Caucasian	4	NA	NA	1	1.37534	1.38904	0	NA	NA	No	Yes	NA
YUKAE	F	57	BRAF	SunExposed	right calf, leg	Yale	Metastatic	Caucasian	4	NA	NA	0	15.1096	14.811	0.29863	0.437	0.46	Yes	No	No
YUKARN	F	86	BRAF/NRAS-G13D-G	SunExposed	right chest	Yale	Metastatic	Caucasian	4	NA	NA	1	2.4137	1.11507	1.29863	0.626	0.67	Yes	No	No
YUKAT	M	78	WT	SunExposed	right upper arm	Yale	Metastatic	Caucasian	4	NA	NA	1	1.98082	0.257534	1.72329	0.421	0.41	Yes	No	No
YUKIL	M	73	BRAF	SunExposed	right neck	Yale	Metastatic	Caucasian	4	NA	NA	0	25.1178	13.1781	11.9397	0.477	0.27	Yes	Yes	Yes
YUKIM	F	71	RAS	SunExposed	left scapular area	Yale	Metastatic	Caucasian	4	NA	NA	1	2.84932	1.5726	1.27671	NA	NA	No	Yes	NA
YUKIRBY	F	40	BRAF	SunExposed	scalp	Yale	Metastatic	Caucasian	4	NA	NA	0	2.43562	0.865753	1.56986	0.409	0.29	Yes	No	No
YUKIVA	F	57	WT	SunExposed	right gluteal (back)	Yale	Metastatic	Caucasian	4	NA	NA	1	34.0932	1.00548	33.0877	0.62	0.59	Yes	Yes	No
YUKLAB	M	84	BRAF	SunExposed	right neck	Yale	Metastatic	Caucasian	4	NA	NA	1	3.75342	0.726027	3.0274	0.582	0.44	Yes	No	No
YUKLON	M	83	WT	SunExposed	cheek	Yale	Metastatic	Caucasian	4	NA	NA	0	0.369863	0.369863	0	0.27	0.28	Yes	Yes	No
YUKSI	M	62	BRAF	SunExposed	scalp	Yale	Metastatic	Caucasian	4	NA	NA	0	13.1096	11.5068	1.60274	1	1	Yes	Yes	No
YULAD	M	63	BRAF	SunExposed	scalp	Yale	Metastatic	Caucasian	4	NA	NA	0	11.3589	11.3589	0	0.543	0.66	Yes	No	No
YULAN	M	81	BRAF	SunExposed	parietal scalp, head	Yale	Metastatic	Caucasian	4	NA	NA	1	2.92055	1.91781	1.00274	0.475	0.28	Yes	No	Yes
YULAXER	F	60	RAS	SunExposed	left flank	Yale	Metastatic	Caucasian	4	NA	NA	0	9.4411	7.88767	1.55342	0.897	0.9	Yes	No	No
YULEAN	M	53	WT	SunExposed	left uppear arm	Yale	Metastatic	Caucasian	4	NA	NA	0	6.98082	4.21644	2.76438	0.3	0.42	Yes	No	No
YULEKI	M	77	NA	SunExposed	scalp	Yale	Primary	Caucasian	3	NA	NA	0	1.87945	1.87945	0	NA	NA	No	Yes	NA
YULENIO	F	63	RAS	SunExposed	right uppear back	Yale	Metastatic	Caucasian	4	NA	NA	0	10.1068	3.70137	6.40548	0.776	0.81	Yes	Yes	No
YULETA	M	69	RAS	SunExposed	right leg	Yale	Metastatic	Caucasian	4	NA	NA	0	23.1151	1.33699	21.7781	0.839	0.79	Yes	Yes	No
YULONE	F	79	RAS	SunExposed	left upper arm	Yale	Metastatic	Caucasian	4	NA	NA	1	0.539726	0.30137	0.238356	0.948	0.83	Yes	No	No
YULOVY	F	83	RAS	SunExposed	right medial calf	Yale	Primary	Caucasian	1	NA	NA	NA	NA	NA	NA	NA	NA	No	Yes	NA
YULYO	M	71	RAS	SunExposed	left pectoral area, chest, trunk	Yale	Metastatic	Caucasian	4	NA	NA	1	1.00274	0.887671	0.115068	0	0.16	Yes	No	No
YUMAR	F	74	BRAF	SunExposed	mid-lower back	Yale	Metastatic	Caucasian	4	NA	NA	1	6.6	5.35342	1.24658	0.324	0.22	Yes	No	No
YUMER	M	94	WT	SunExposed	left ala nose, face, head	Yale	Primary	Caucasian	2	NA	NA	1	2.78356	1.8411	0.942466	0.835	0.78	Yes	No	Yes
YUMETRO	M	70	RAS	SunExposed	back	Yale	Metastatic	Caucasian	4	NA	NA	1	12.3863	1.16712	11.2192	0.509	0.64	Yes	No	No
YUMIFT	F	52	WT	Acral	left heel	Yale	Metastatic	Caucasian	4	0	N0	0	7.32603	2.85479	4.47123	NA	NA	No	Yes	NA
YUMIG	M	73	WT	SunExposed	cheek	Yale	Primary	Caucasian	1	NA	NA	0	1.47671	1.47671	0	0.712	0.76	Yes	No	No
YUMOKI	M	65	RAS	SunExposed	right shoulder	Yale	Metastatic	Caucasian	4	NA	NA	0	10.6027	7.52329	3.07945	0.785	0.79	Yes	No	No
YUMOOK	F	75	BRAF	SunExposed	thigh	Yale	Primary	Caucasian	2	NA	NA	NA	NA	NA	NA	0.596	0.58	Yes	No	No
YUMORF	F	42	WT	SunExposed	left lower abdomen primary	Yale	Primary	Caucasian	4	NA	NA	1	0.0849315	0.0246575	0.060274	0.234	0.28	Yes	Yes	No
YUMOYA	M	58	BRAF	SunExposed	right flank, trunk	Yale	Primary	Caucasian	4	NA	NA	1	0.210959	0.210959	0	0.963	0.97	Yes	No	Yes
YUMUDE	M	79	WT	Acral	right plantar heel	Yale	Primary	Caucasian	1	0	N0	NA	NA	NA	NA	0.268	0.36	Yes	No	No
YUMUL	M	57	BRAF	SunExposed	right thigh	Yale	Metastatic	Caucasian	4	NA	NA	1	4.51507	1.25479	3.26027	0.965	0.93	Yes	Yes	No
YUMUT	M	44	BRAF	SunExposed	right upper back	Yale	Metastatic	Caucasian	4	NA	NA	1	5.64658	0.506849	5.13973	NA	NA	No	Yes	NA
YUMYNA	F	76	BRAF	SunExposed	right shoulder	Yale	Metastatic	Caucasian	4	NA	NA	0	1.76986	0.369863	1.4	0.59	0.7	Yes	Yes	No
YUNACK	F	59	BRAF	SunExposed	back	Yale	Primary	Caucasian	1	NA	NA	0	7.7863	7.7863	0	0.925	0.97	Yes	No	Yes
YUNEKI	M	80	WT	SunExposed	right neck	Yale	Primary	Caucasian	2	NA	NA	0	9.10685	9.12877	0	0.702	0.85	Yes	No	No
YUNEON	M	68	WT	Acral	left 5th toe	Yale	Primary	African American	2	1	N1	1	1.56164	1.56164	0	0.364	0.49	Yes	No	No
YUNIBO	M	82	WT	SunExposed	mid back	Yale	Primary	Caucasian	2	NA	NA	1	2.34521	2.34521	0	0.653	0.95	Yes	Yes	No
YUNIGE	M	51	WT	SunExposed	left arm	Yale	Metastatic	Caucasian	4	NA	NA	1	16.8603	0.0164384	16.8438	NA	NA	No	Yes	NA
YUNIS	F	66	RAS	Acral	left foot	Yale	Primary	Asian	3	2	N2	0	2.51781	2.51781	0	0.501	0.61	Yes	Yes	Yes
YUNOL	M	78	WT	SunExposed	right cheek	Yale	Metastatic	Caucasian	4	NA	NA	0	7.10411	1.16712	5.93698	0.744	0.74	Yes	Yes	No
YUNUVO	M	64	WT	Acral	left foot	Yale	Primary	Caucasian	2	0	N0	1	2.88767	2.88767	0	0.414	0.71	Yes	Yes	Yes
YUOFER	F	55	WT	SunExposed	ear	Yale	Primary	Caucasian	3	NA	NA	0	0.843836	0.843836	0	0.339	0.47	Yes	Yes	No
YUOMEGA	F	70	WT	SunExposed	left temple	Yale	Metastatic	Caucasian	4	NA	NA	1	1.90685	0.293151	1.6137	0.507	0.36	Yes	No	No
YUOTHO	F	87	WT	SunExposed	left occipital scalp, head	Yale	Primary	Caucasian	1	NA	NA	1	0.668493	0.668493	0	0.992	1	Yes	No	No
YUPAER	F	70	WT	SunExposed	right pretibial area, leg	Yale	Metastatic	Caucasian	4	NA	NA	1	1.0274	0.627397	0.4	0.402	0.25	Yes	No	No
YUPAO	F	67	WT	Acral	left big toe	Yale	Metastatic	Caucasian	4	1	N1	1	5.23562	3.52877	1.70685	0.589	0.48	Yes	No	No
YUPAT	M	52	WT	SunExposed	2 primaries (left shoulder & cheek)	Yale	Metastatic	Caucasian	4	NA	NA	0	14.1096	12.3123	1.79726	0.42	0.56	Yes	No	No
YUPEET	M	54	BRAF	SunExposed	back, trunk	Yale	Primary	Caucasian	2	NA	NA	0	8.30411	8.30411	0	0.999	1	Yes	No	No
YUPER	M	63	BRAF	SunExposed	right thigh (mid sternal/xiphoid area)	Yale	Metastatic	Caucasian	4	NA	NA	0	16.1123	9.93973	6.1726	0.529	0.49	Yes	Yes	No
YUPLA	M	69	RAS	SunExposed	right lateral knee	Yale	Primary	Caucasian	2	NA	NA	NA	NA	NA	NA	0.992	1	Yes	No	Yes
YUPLUM	F	83	WT	Acral	left heel	Yale	Primary	Caucasian	2	0	N0	0	3.64384	3.64384	0	0.314	0.33	Yes	No	No
YUPOGER	M	76	WT	SunExposed	right clavicular area	Yale	Metastatic	Caucasian	4	NA	NA	1	4.10411	1.66849	2.43562	0.583	0.57	Yes	No	No
YUPOME	F	57	RAS	SunExposed	uppear thigh (left leg)	Yale	Metastatic	Caucasian	4	NA	NA	0	5.67397	3.53425	2.13973	0.993	0.98	Yes	Yes	No
YUPRETE	M	58	WT	Acral	left big toe	Yale	Metastatic	African American	4	NA	NA	1	9.86301	1.50959	8.35342	0.921	0.55	Yes	Yes	No
YUPRO	M	53	BRAF	SunExposed	left anterior thigh (also has Primary chest)	Yale	Primary	Caucasian	2	NA	NA	NA	NA	NA	NA	0.353	0.32	Yes	No	No
YUPROST	F	86	WT	SunExposed	right cheek	Yale	Primary	Caucasian	2	NA	NA	1	3.46575	3.46575	0	0.714	0.71	Yes	No	No
YUPTER	F	87	BRAF	SunExposed	scalp	Yale	Primary	Caucasian	2	NA	NA	0	9.36438	9.36438	0	0.518	0.59	Yes	No	No
YUQALE	M	69	RAS	SunExposed	left upper back	Yale	Metastatic	Caucasian	4	NA	NA	1	5.61918	1.14247	4.47671	0.859	0.92	Yes	Yes	No
YUQUANT	F	56	WT	Acral	right heel acral	Yale	Metastatic	Hispanic	4	0	N0	0	7.9589	6.06301	1.89589	0.655	0.32	Yes	Yes	No
YUQUEST	M	75	WT	SunExposed	scalp	Yale	Primary	Caucasian	2	NA	NA	0	7.26849	7.26849	0	0.798	0.75	Yes	No	No
YURAISE	M	59	BRAF	SunExposed	right calf	Yale	Metastatic	Caucasian	4	NA	NA	0	8.6274	4.03014	4.59726	0.707	0.78	Yes	Yes	No
YURAY	M	84	WT	SunExposed	mid back, trunk	Yale	Metastatic	Caucasian	4	NA	NA	1	4.79726	4.67397	0.123288	0.524	0.4	Yes	No	No
YURDE	M	55	BRAF	SunExposed	right lower back	Yale	Metastatic	Caucasian	4	NA	NA	1	19.1123	3.31781	15.7945	0.988	1	Yes	Yes	Yes
YUREIL	F	88	WT	SunExposed	scalp, primary	Yale	Primary	Caucasian	4	NA	NA	0	2.07123	2.07123	0	0.281	0.28	Yes	Yes	No
YURIDA	M	61	RAS	SunExposed	left neck	Yale	Metastatic	Caucasian	4	NA	NA	1	4.50137	3.74795	0.753425	0.553	0.65	Yes	Yes	No
YURIF	M	52	BRAF	SunExposed	right thigh	Yale	Metastatic	Caucasian	4	NA	NA	0	14.6548	13.4247	1.23014	NA	NA	No	Yes	NA
YURISA	M	65	BRAF	SunExposed	left chest	Yale	Metastatic	Caucasian	4	NA	NA	1	2.66575	1.00548	1.66027	0.61	0.69	Yes	No	No
YUROC	M	50	WT	SunExposed	left calf	Yale	Metastatic	Caucasian	4	NA	NA	0	16.7863	14.3589	2.4274	0.636	1	Yes	No	Yes
YUROG	M	58	WT	SunExposed	right upper arm	Yale	Metastatic	Caucasian	4	NA	NA	1	4.7726	1.12329	3.64932	0.338	0.45	Yes	No	No
YUROL	M	85	WT	SunExposed	recurrence right posterior thigh	Yale	Metastatic	Caucasian	4	NA	NA	1	4.63836	0.457534	4.18082	0.983	0.98	Yes	Yes	No
YUROS	F	93	RAS	SunExposed	left occipital scalp	Yale	Metastatic	Caucasian	4	NA	NA	1	5.02466	2.67123	2.35342	0.485	0.64	Yes	No	No
YUROSIE	F	86	BRAF	Acral	left foot	Yale	Primary	Caucasian	1	NA	NA	0	6.8137	6.8137	0	0.559	0.58	Yes	No	No
YURUB	M	71	WT	Acral	toe	Yale	Metastatic	Caucasian	3	4	N3	1	2.38904	1.14247	1.24658	0.664	0.44	Yes	No	Yes
YURUDY	M	83	WT	SunExposed	left forehead	Yale	Primary	Caucasian	2	NA	NA	1	0.627397	0.627397	0	NA	NA	No	Yes	NA
YURYNE	F	65	WT	Acral	right thumb	Yale	Primary	Caucasian	3	1	N1	0	0.764384	0.764384	0	0.275	0.24	Yes	No	No
YUSAG	F	77	WT	Acral	index finger	Yale	Metastatic	Caucasian	4	1	N1	1	3.50137	1.75616	1.74521	0.783	0.62	Yes	No	Yes
YUSAMIR	M	64	BRAF	SunExposed	back, trunk	Yale	Metastatic	Caucasian	4	NA	NA	0	6.46575	6.41918	0.0465753	0.495	0.67	Yes	No	Yes
YUSCA	F	84	RAS	SunExposed	left temple, face	Yale	Metastatic	Caucasian	4	NA	NA	1	3.4	2.7863	0.613699	0.636	0.62	Yes	No	No
YUSCH	M	60	WT	Acral	right thumbnail	Yale	Metastatic	Caucasian	4	0	N0	1	3.8137	3.71781	0.0958904	NA	NA	No	Yes	NA
YUSEEP	M	77	WT	Acral	left heel	Yale	Primary	Caucasian	3	7	N3	1	0.712329	0.712329	0	0.492	0.4	Yes	Yes	Yes
YUSEGI	M	82	WT	SunExposed	left forearm; melanoma in situ in 8/2004 of the L neck and another scalp melanoma on L scalp in 1998)	Yale	Metastatic	Caucasian	4	NA	NA	0	4.68493	1.90411	2.78082	0.254	0.36	Yes	Yes	No
YUSIK	F	49	BRAF	SunExposed	right thigh	Yale	Metastatic	Caucasian	4	NA	NA	1	2.28219	0.652055	1.63014	NA	NA	No	Yes	NA
YUSIM	M	61	BRAF	SunExposed	left mid back	Yale	Primary	Caucasian	3	NA	NA	NA	NA	NA	NA	0.282	0.44	Yes	No	No
YUSIPU	M	65	BRAF	SunExposed	left popliteal area	Yale	Metastatic	Caucasian	4	NA	NA	1	1.96712	1.87397	0.0931507	0.997	0.96	Yes	No	No
YUSIV	F	61	WT	SunExposed	Right lower back	Yale	Metastatic	Caucasian	4	NA	NA	1	8.17534	2.46849	5.70685	0.95	0.91	Yes	Yes	Yes
YUSMI	F	81	RAS	SunExposed	right shoulder tip	Yale	Metastatic	Caucasian	4	NA	NA	1	2.96986	0.860274	2.10959	0.517	0.64	Yes	No	Yes
YUSMILE	M	68	WT	SunExposed	right cheek, desmoplastic	Yale	Primary	Caucasian	2	NA	NA	0	2.47397	2.47397	0	NA	NA	No	Yes	NA
YUSOP	F	63	BRAF	SunExposed	unknown	Yale	Metastatic	Caucasian	4	NA	NA	1	12.89	11.2027	1.68726	0.441	0.61	Yes	Yes	Yes
YUSOUTH	M	71	WT	Acral	left big toe	Yale	Metastatic	Caucasian	4	NA	NA	1	2.80822	0.471233	2.33699	0.516	0.7	Yes	No	Yes
YUSPO	F	88	WT	SunExposed	right neck	Yale	Metastatic	Caucasian	4	NA	NA	1	0.775342	0.775342	0	0.877	0.7	Yes	No	No
YUSTREP	F	31	BRAF	SunExposed	back	Yale	Metastatic	Caucasian	4	NA	NA	0	6.25753	4.99178	1.26575	0.253	0.31	Yes	No	No
YUSTUDY	F	55	WT	SunExposed	left knee	Yale	Metastatic	Caucasian	4	NA	NA	0	7.17808	7	0.178082	0	0.17	Yes	No	No
YUSUBA	F	37	BRAF	SunExposed	left infraclavicular chest	Yale	Metastatic	Caucasian	4	NA	NA	1	13.9342	2.98356	10.9507	NA	NA	No	Yes	NA
YUSUSA	F	57	WT	Acral	thumb bed nail	Yale	Metastatic	Caucasian	4	0	N0	1	5.00822	1.88767	3.12055	0.935	1	Yes	Yes	No
YUSWI	F	57	BRAF	SunExposed	right shoulder, trunk	Yale	Metastatic	Caucasian	4	NA	NA	0	15.1096	12.0685	3.0411	0.954	0.98	Yes	No	Yes
YUTAS	M	34	BRAF	SunExposed	upper thigh	Yale	Primary	Caucasian	4	NA	NA	0	3.39452	3.39452	0	0.358	0.47	Yes	Yes	No
YUTAUR	M	71	RAS	Acral	right foot	Yale	Primary	Caucasian	3	3	N2	0	0.578082	0.578082	0	0.377	0.54	Yes	Yes	No
YUTOK	M	41	RAS	Acral	big toe primary, acral	Yale	Primary	Hispanic	4	1	N1	1	1.21918	1.19726	0.0219178	0.6	0.91	Yes	Yes	No
YUTOV	F	61	BRAF	SunExposed	left distal inner thigh	Yale	Metastatic	Caucasian	4	NA	NA	0	9.10685	1.89863	7.20822	0.887	0.57	Yes	Yes	Yes
YUTRAIN	F	86	RAS	SunExposed	left thigh	Yale	Metastatic	Caucasian	4	NA	NA	1	3.03288	1.95068	1.08219	0.296	0.28	Yes	No	No
YUTRIL	M	73	RAS	SunExposed	ear	Yale	Metastatic	Caucasian	4	NA	NA	0	2.39726	0.547945	1.84932	0.98	0.98	Yes	No	No
YUTRIP	M	78	WT	Acral	right plantar heel	Yale	Primary	Caucasian	1	0	N0	0	9.05753	9.05753	0	0.374	0.24	Yes	No	No
YUTULSA	M	63	RAS	SunExposed	arm	Yale	Primary	Caucasian	2	NA	NA	0	4.90959	4.90959	0	0.597	1	Yes	No	No
YUTUR	M	62	WT	SunExposed	left back, trunk	Yale	Metastatic	Caucasian	4	NA	NA	1	5.33425	1.72603	3.60822	0.876	0.84	Yes	No	No
YUVARNA	M	88	BRAF	SunExposed	right temple	Yale	Primary	Caucasian	2	NA	NA	1	0.205479	0.205479	0	0.925	0.94	Yes	No	No
YUVEME	M	78	WT	SunExposed	left cheek	Yale	Metastatic	Caucasian	4	NA	NA	1	2.36986	0.871233	1.49863	0.248	0.23	Yes	No	No
YUVERDE	M	72	WT	SunExposed	mid forehead	Yale	Metastatic	Caucasian	4	NA	NA	1	9.31507	0.553425	8.76164	NA	NA	No	Yes	NA
YUVITRE	F	58	RAS	SunExposed	ear	Yale	Primary	Caucasian	2	NA	NA	0	4.41096	4.41096	0	0.343	0.3	Yes	No	No
YUVIXEN	M	20	BRAF	SunExposed	back	Yale	Metastatic	Caucasian	4	NA	NA	1	6.44932	2.57534	3.87397	0.455	0.42	Yes	No	No
YUVOCI	M	70	RAS	SunExposed	left medial ankle	Yale	Metastatic	Caucasian	4	NA	NA	1	7.9726	0.221918	7.75068	0.548	0.45	Yes	Yes	No
YUVON	M	63	WT	Acral	right foot	Yale	Metastatic	Caucasian	4	5	N3	1	2	0.284932	1.71507	0.278	0.17	Yes	No	No
YUWAGE	M	86	WT	SunExposed	left nostril	Yale	Primary	Caucasian	2	NA	NA	1	3.87671	3.87671	0	0	0.21	Yes	No	No
YUWAND	M	78	WT	SunExposed	back	Yale	Metastatic	Caucasian	4	NA	NA	1	1.21096	1.21096	0	0.428	0.41	Yes	No	No
YUWAPO	M	53	RAS	Acral	left dorsal foot	Yale	Metastatic	Caucasian	4	1	N1	1	6.72055	5.4411	1.27945	0.516	0.41	Yes	Yes	No
YUWERA	F	44	WT	Acral	right foot	Yale	Primary	Caucasian	3	0	N0	1	2.76986	0.868493	1.90137	0.924	0.96	Yes	Yes	No
YUWIA	M	83	RAS	SunExposed	right pretibia, leg	Yale	Metastatic	Caucasian	4	NA	NA	1	4.01644	1.10137	2.91507	0.499	0.62	Yes	No	No
YUWW165	F	62	BRAF	SunExposed	back	Yale	Primary	Caucasian	1	NA	NA	NA	NA	NA	NA	NA	NA	No	Yes	NA
YUZACK	M	71	WT	Acral	left toe nail	Yale	Metastatic	Caucasian	4	3	N2	0	4.93425	1.01096	3.92329	NA	NA	No	Yes	NA
YUZEPO	M	73	BRAF	SunExposed	right flank, chest, trunk	Yale	Metastatic	Caucasian	4	NA	NA	1	0.978082	0.978082	0	0.333	0.3	Yes	No	No
YUZIRG	M	33	WT	SunExposed	left arm	Yale	Primary	Caucasian	3	NA	NA	0	2.03288	1.09317	0.939726	0.238	0.25	Yes	Yes	No
ZS-2	M	NA	NA	Acral	foot	CSU	Primary	Asian	2	NA	NA	NA	NA	NA	NA	0.61	0.41	Yes	Yes	No
ZS-26	F	54	NA	Acral	left foot	CSU	Primary	Asian	2	0	N0	0	2.62466	2.56986	0.0547945	0.256	0	Yes	No	No
ZS-3	M	53	NA	Acral	right foot	CSU	Primary	Asian	4	NA	NA	1	0.550685	0.567123	0	0.512	0.62	Yes	Yes	Yes
ZS-31	F	75	NA	Acral	foot	CSU	Primary	Asian	4	NA	NA	1	7.08219	0.789041	6.29315	0.415	0.38	Yes	No	No
ZS-33	F	34	NA	Acral	left foot	CSU	Primary	Asian	1	0	N0	0	2.11507	2.12877	0	0.245	0	Yes	No	No
ZS-4	M	46	NA	Acral	right foot	CSU	Primary	Asian	2	0	N0	1	3.36438	3.32329	0.0410959	0.485	0.53	Yes	Yes	No
ZS-5	M	50	NA	Acral	left foot	CSU	Primary	Asian	4	NA	NA	0	3.47945	3.43288	0.0465753	0.424	0.41	Yes	Yes	No

## Sheet: 1b
Supplementary Data 1b. Characteristics of whole-exome sequencing data.
Patient ID	Subtype	CNVL Tumor Purity	# Reads, Tumor (M)	Mean Tumor Coverage	Tumor 40x Coverage %	Tumor PCR Duplicates %	# Reads, Normal (M)	Mean Normal Coverage	Normal 20x Coverage %	Normal PCR Duplicates %	# Somatic	LOH %	CNV Gain %	CNV Loss %
HEB-1	Acral	0.291	133.5	156.1	0.957	0.3607	137.5	153.5	0.972	0.3801	96	0.168	0.05	0.005
HT-10	Acral	0.552	126.1	162.8	0.955	0.236	87.7	99.2	0.966	0.3478	40	0.4	0.056	0.132
HT-12	Acral	0.324	133.7	149.7	0.951	0.3661	116.1	120.3	0.973	0.3745	26	0.189	0.105	0.007
HT-13	Acral	0.584	133.6	182.3	0.958	0.2344	111.2	154.4	0.974	0.2312	58	0.442	0.249	0.001
HT-14	Acral	0.901	124.8	127.7	0.947	0.3805	142.5	143.3	0.975	0.3916	90	0.569	0.111	0.14
HT-15	Acral	0.579	115.7	148.1	0.949	0.2926	116	143.2	0.976	0.3307	128	0.446	0.166	0.037
HT-18	Acral	0.567	99.3	112	0.919	0.3405	104.4	115.6	0.968	0.3514	72	0.245	0.049	0.127
HT-2	Acral	0.886	125.2	139	0.925	0.3604	118.9	129	0.974	0.3545	105	0.736	0.201	0.061
HT-20	Acral	0.248	147.1	179.3	0.968	0.3359	125.8	153.3	0.978	0.3239	40	0.028	0.072	0.117
HT-26	Acral	0.625	133.6	145.1	0.953	0.4071	117.2	135.3	0.976	0.3783	64	0.575	0.05	0.011
HT-3	Acral	0.268	91	127.4	0.938	0.2206	96.9	129.6	0.971	0.2633	21	0.013	0.065	0.001
HT-37	Acral	0.731	119.7	133.8	0.94	0.3673	158.7	174.1	0.978	0.3832	107	0.337	0.152	0.165
HT-4	Acral	0.453	115.8	126.8	0.937	0.3429	115	124.2	0.975	0.3498	50	0.173	0.031	0.055
HT-6	Acral	0.333	109.2	110.1	0.925	0.359	120.8	123.8	0.97	0.3671	63	0.124	0.003	0.003
HT-8	Acral	0.812	136.6	176	0.963	0.3077	147.3	185.3	0.981	0.3289	23	0.089	0.042	0
HT-9	Acral	0.571	126.9	133.1	0.948	0.3507	147.6	146.8	0.976	0.3788	108	0.647	0.167	0.086
NP-100	Acral	0.332	113.6	139.3	0.947	0.3229	132.5	157.8	0.975	0.311	165	0.327	0.028	0.252
NP-106	Acral	0	88	128	0.943	0.2113	109	154.2	0.975	0.2285	18	0	0.004	0
NP-111	Acral	0.32	108.1	134.9	0.949	0.2828	117.9	143.7	0.973	0.2977	35	0.018	0.014	0
NP-113	Acral	0.303	104.7	112.8	0.926	0.3462	111.2	112.7	0.966	0.3717	33	0.289	0.108	0.096
NP-116	Acral	0.254	140.6	135.4	0.95	0.3571	116	115.4	0.969	0.3567	45	0.089	0.044	0
NP-123	Acral	0.459	113	118	0.931	0.3626	123.8	119.9	0.97	0.3585	37	0.203	0.073	0.098
NP-126	Acral	0.356	155.5	170.8	0.964	0.2968	139.5	165.9	0.975	0.3131	66	0.125	0.046	0.132
NP-157	Acral	0.208	125.8	168.3	0.964	0.2674	114.4	157.5	0.976	0.2484	25	0.048	0.042	0
NP-161	Acral	0.463	110	145.9	0.951	0.2625	112.7	154.2	0.975	0.2579	85	0.451	0.095	0.018
NP-17	Acral	0.362	109.5	139.2	0.952	0.2814	130.1	157.8	0.976	0.3081	42	0.141	0.027	0.007
NP-244	Acral	0.25	130.3	118.4	0.935	0.4919	113.6	110.1	0.969	0.4639	59	0.055	0.016	0
NP-26	Acral	0.311	98.2	89.3	0.901	0.4556	92.3	99.4	0.97	0.3737	28	0.194	0.02	0
NP-33	Acral	0.716	94.1	102.7	0.918	0.3798	98.8	106	0.971	0.3843	41	0.352	0.086	0.073
NP-38	Acral	0.546	128.2	160.7	0.952	0.3037	109.1	139.4	0.976	0.2797	64	0.422	0.111	0.097
NP-41	Acral	0.476	92.7	91.7	0.89	0.4269	86.3	97.3	0.969	0.3575	58	0.177	0.043	0.067
NP-57	Acral	0.37	87.3	85	0.884	0.4271	101.6	94.3	0.967	0.4539	32	0.141	0.032	0.039
NP-58	Acral	0.707	97.4	105.2	0.916	0.389	89.4	99.9	0.97	0.3624	52	0.473	0.117	0.071
NP-59	Acral	0.223	86.4	84	0.889	0.4216	95.6	102.7	0.97	0.3806	11	0.004	0.002	0
NP-92	Acral	0.421	86.1	127.2	0.932	0.1912	98.9	137.6	0.973	0.2224	31	0.442	0.094	0.063
XY-1	Acral	0.41	109.8	119.5	0.932	0.3352	121.2	127.1	0.969	0.3694	118	0.276	0.071	0.012
XY-10	Acral	0.312	137.1	166.6	0.962	0.3126	134.7	159	0.974	0.3188	21	0.012	0.057	0.003
XY-14	Acral	0.554	131.1	168.6	0.962	0.2894	109.9	143.3	0.976	0.2832	60	0.591	0.123	0.121
XY-15	Acral	0.555	107.3	147.5	0.953	0.2395	106.6	143.2	0.973	0.2556	103	0.199	0.104	0.291
XY-16	Acral	0.523	121.5	146.7	0.956	0.3347	96.8	124.2	0.973	0.274	33	0.165	0.015	0.101
XY-17	Acral	0.542	111.8	139.6	0.948	0.3137	116.5	150.4	0.978	0.3088	57	0.179	0.108	0.035
XY-19	Acral	0.662	116.2	146.3	0.941	0.2869	110.6	131	0.975	0.3418	159	0.348	0.125	0.199
XY-2	Acral	0.72	104.6	137.5	0.939	0.266	107.4	134.7	0.974	0.2845	60	0.275	0.132	0.12
XY-20	Acral	0.447	124.7	171	0.961	0.237	129	170.3	0.978	0.2703	85	0.39	0.09	0.037
XY-22	Acral	0.491	129.1	174.3	0.961	0.251	101.6	138.2	0.973	0.2409	35	0.417	0.115	0.247
XY-23	Acral	0.369	97.2	102.7	0.93	0.3956	80.1	90.7	0.966	0.3548	41	0.154	0.052	0.04
XY-25	Acral	0.326	138.6	176.2	0.963	0.3261	119.4	152.3	0.979	0.3023	56	0.253	0.094	0.159
XY-3	Acral	0.216	144.1	173	0.963	0.3139	125.1	149.8	0.972	0.3107	40	0.002	0.025	0
XY-4	Acral	0.339	129.6	128.5	0.953	0.3589	115.9	126.9	0.973	0.3352	53	0.135	0.059	0.01
XY-59	Acral	0.56	107.2	127	0.931	0.375	109.1	132.1	0.975	0.3642	78	0.608	0.119	0.069
XY-61	Acral	0.395	122.1	143.8	0.955	0.3804	116.1	138.2	0.975	0.377	51	0.089	0.038	0.004
XY-69	Acral	0.288	110.2	143.2	0.954	0.3184	100.8	132.4	0.975	0.3206	31	0.029	0.019	0
XY-7	Acral	0.376	129.5	150.5	0.956	0.3057	108.5	131.5	0.975	0.3388	69	0.264	0.12	0.316
XY-72	Acral	0.291	113.1	141.3	0.954	0.3565	95.6	123.9	0.972	0.3251	92	0.117	0.049	0.008
XY-73	Acral	0.344	109.2	146.1	0.955	0.3087	119.7	155.8	0.978	0.3318	59	0.105	0.024	0.001
XY-8	Acral	0.409	136.3	137.6	0.948	0.3769	130.1	135.2	0.976	0.3637	33	0.19	0.085	0.021
XY-81	Acral	0.58	153.1	167.5	0.956	0.3699	128.4	144.8	0.973	0.3616	76	0.599	0.16	0.121
XY-9	Acral	0.79	126.3	130	0.943	0.3702	126.3	133.9	0.974	0.3606	35	0.572	0.166	0.197
YUAME	SunExposed	0.882	294.4	304	0.911	0.1003	158.7	179	0.919	0.0372	65	0.102	0.041	0.019
YUBAIX	SunExposed	0.791	143.7	142.9	0.971	0.2852	102.8	109.5	0.976	0.1892	226	0.698	0.34	0.004
YUBAN	SunExposed	0.219	233.2	239.3	0.888	0.134	158.3	166.7	0.91	0.0901	854	0.022	0	0.001
YUBAY	SunExposed	0.86	163.2	190.3	0.97	0.1918	75.4	87.2	0.969	0.1439	1182	0.377	0.233	0.043
YUBER	SunExposed	0.54	227.3	235.9	0.85	0.0893	122	121.6	0.851	0.0845	2567	0.123	0.079	0.045
YUBIG	SunExposed	0.627	302.8	325.4	0.915	0.1084	145.7	167.6	0.911	0.0595	287	0.135	0.074	0.081
YUBILI	SunExposed	0.231	240.5	223.3	0.983	0.3207	87.9	93.9	0.982	0.2025	206	0.012	0.032	0.025
YUBLAST	SunExposed	0.402	256.5	276	0.904	0.0822	149.8	167.7	0.914	0.0452	1597	0.235	0.039	0.01
YUBOT	Acral	0.512	425.2	313.4	0.887	0.1007	219.4	167.5	0.886	0.0455	57	0.282	0.092	0.12
YUBOW	SunExposed	0.276	249.9	245.8	0.904	0.1007	109	123.2	0.887	0.048	34	0.119	0.233	0.011
YUBUNE	SunExposed	0.982	256	279.8	0.894	0.0947	122.5	137.6	0.896	0.0532	550	0.512	0.109	0.164
YUCANDY	SunExposed	0.89	199.9	193.5	0.872	0.0553	93.5	90.9	0.874	0.041	170	0.348	0.084	0.034
YUCAR	SunExposed	0.212	205.6	219.1	0.894	0.0755	123.2	136.7	0.902	0.0488	204	0.001	0.012	0.003
YUCAS	SunExposed	0.996	304.5	311.5	0.907	0.1083	170.5	189.2	0.915	0.062	600	0.537	0.175	0.218
YUCAV	SunExposed	0.329	208.6	219	0.894	0.1019	129.2	145.8	0.905	0.0478	949	0.071	0.01	0.001
YUCHIME	SunExposed	0.991	230.7	222.6	0.865	0.1284	244.2	244.8	0.915	0.1104	949	0.344	0.056	0.079
YUCHUFA	SunExposed	0.937	260.2	219.4	0.862	0.2562	167.3	160.7	0.883	0.1835	91	0.235	0.133	0.04
YUCIVET	SunExposed	0.853	488.5	320.2	0.926	0.0833	213.2	149.7	0.92	0.0295	223	0.131	0.099	0.04
YUCLAT	SunExposed	0.716	178.7	176.7	0.864	0.1004	104.5	100.1	0.822	0.143	632	0.339	0.168	0.086
YUCLI	Acral	0.281	333.8	271.5	0.96	0.2051	142	116.5	0.952	0.1829	62	0.224	0.032	0
YUCOLA	SunExposed	0.997	114.9	88.7	0.879	0.1699	96	72.8	0.963	0.1919	308	0.813	0.289	0.074
YUCONGA	SunExposed	0.414	162.1	166.2	0.965	0.2155	79.5	77.3	0.964	0.2288	461	0.212	0.064	0.14
YUCOVE	SunExposed	0.489	397.7	274.9	0.923	0.0667	199.2	148.8	0.926	0.0318	429	0.183	0.067	0.035
YUCOW	SunExposed	0.355	290.7	303.9	0.912	0.0918	177.7	196.8	0.919	0.0537	580	0.207	0.027	0.098
YUCRATE	Acral	0.708	136.2	149.4	0.962	0.2376	74.4	57.2	0.952	0.1704	82	0.293	0.092	0.153
YUCYLO	SunExposed	0.461	280.6	289.1	0.91	0.0975	169.4	184.7	0.92	0.0514	671	0.211	0.065	0.01
YUDAB	SunExposed	0.697	273.4	268	0.887	0.1223	193.7	203.7	0.905	0.0652	1430	0.266	0.06	0.076
YUDARE	SunExposed	0.43	270.6	210.3	0.834	0.2867	101.5	82.7	0.815	0.2409	166	0.198	0.174	0.004
YUDEBIT	SunExposed	0.885	113.3	127.1	0.96	0.1788	70.6	75.2	0.972	0.1682	985	0.729	0.346	0.035
YUDEDE	SunExposed	0.982	263.4	228.1	0.883	0.2237	173.2	167.8	0.905	0.1431	863	0.362	0.072	0.044
YUDIVI	SunExposed	0.538	290.7	309.6	0.912	0.0831	163.1	184.5	0.918	0.0492	465	0.36	0.068	0
YUDON	SunExposed	0.38	288.9	298.6	0.911	0.0982	160.3	177.5	0.911	0.0482	468	0.116	0.033	0.084
YUECO	Acral	0	176.6	208.3	0.972	0.1932	87.3	105.1	0.973	0.1348	24	0	0.137	0.001
YUELSA	Acral	0.867	181.2	196.9	0.978	0.2634	95	107	0.982	0.2247	103	0.334	0.15	0.117
YUEPIC	SunExposed	0.687	176.1	187.6	0.971	0.2106	70.9	79.6	0.968	0.133	767	0.248	0.046	0.106
YUFAND	SunExposed	0.421	155.2	181.3	0.973	0.2012	75	89.5	0.973	0.1679	512	0.245	0.116	0.006
YUFARM	Acral	0.846	204.2	198.5	0.975	0.2492	78.3	82.1	0.971	0.1801	61	0.122	0.057	0.023
YUFERY	SunExposed	0.247	201.6	210.9	0.891	0.0888	112.9	126.1	0.898	0.0414	1333	0.108	0.034	0.04
YUFIG	SunExposed	0.785	161.4	171.8	0.966	0.2493	86.2	89.5	0.969	0.2223	395	0.132	0.05	0.087
YUFISO	Acral	0.228	445.8	303	0.904	0.1803	227.3	160	0.902	0.0625	34	0.021	0.002	0
YUFIT	SunExposed	0.388	259.9	265.2	0.904	0.0971	143.1	160.1	0.91	0.0467	891	0.139	0.319	0.037
YUFLA	SunExposed	0.871	229.7	232.6	0.866	0.1106	217.8	226.2	0.904	0.0998	626	0.632	0.115	0.135
YUGAFFE	SunExposed	0.795	249.3	248.2	0.888	0.141	144.1	152.8	0.903	0.0794	1462	0.168	0.03	0.043
YUGAL	SunExposed	0	316.1	305.4	0.891	0.1313	141.3	135.5	0.908	0.0835	17	0	0.396	0.006
YUGARET	SunExposed	0.82	211.2	180.3	0.881	0.0663	98.8	90.4	0.894	0.0556	1452	0.798	0.136	0.029
YUGASP	SunExposed	0.995	229.6	222.2	0.874	0.168	167.1	176.2	0.893	0.1158	434	0.728	0.062	0.144
YUGEMA	SunExposed	0.491	207.3	213.6	0.865	0.1789	131.1	146.6	0.904	0.111	205	0.299	0.092	0.176
YUGISMO	SunExposed	0.614	276.5	281.2	0.898	0.1316	120.4	133.1	0.893	0.067	328	0.514	0.063	0.014
YUGLORY	Acral	0.944	147.1	140.4	0.951	0.3521	83.7	67.9	0.954	0.1587	139	0.685	0.348	0.035
YUGOPIK	SunExposed	0.803	272.5	240.8	0.903	0.0817	82.2	73.4	0.868	0.0581	3819	0.339	0.077	0.126
YUGROVE	SunExposed	0.739	348.9	292.1	0.913	0.1003	107.8	101.3	0.824	0.0471	260	0.442	0.165	0.169
YUGURT	SunExposed	0.625	223.2	239.5	0.896	0.0856	126.8	140.7	0.906	0.0488	1679	0.516	0.076	0
YUGUST	SunExposed	0.852	173.6	118.9	0.972	0.4823	103	114.1	0.982	0.2328	5734	0.403	0.07	0.109
YUGUTTA	Acral	0.323	309.4	292	0.907	0.1067	121.9	124.1	0.911	0.0598	40	0.059	0.381	0.033
YUHAM	SunExposed	0.27	227.6	228	0.896	0.1169	101.4	111.8	0.896	0.0396	101	0.24	0.066	0.053
YUHAMA	SunExposed	0.684	183.1	181.8	0.869	0.068	134.1	148.6	0.91	0.0624	521	0.089	0.54	0.02
YUHAZEL	SunExposed	0.521	261.6	237.3	0.892	0.168	83.4	83.3	0.84	0.0484	655	0.14	0.122	0.095
YUHELIX	SunExposed	0	392.5	278.4	0.92	0.0684	214	153.4	0.923	0.0288	44	0	0.051	0.011
YUHIMO	Acral	0.672	176.7	167.2	85.3%	8.66%	204.1	182.7	88.5%	6.76%	39	26.5%	10.6%	17.1%
YUJASMIN	Acral	0.713	241.6	212.8	0.981	0.3467	114.2	118.5	0.983	0.2246	59	0.435	0.109	0.142
YUJOIN	SunExposed	0.721	123.9	151	0.963	0.1644	80.2	86.7	0.97	0.1724	554	0.451	0.26	0.025
YUKAE	SunExposed	0.437	250.2	263.1	0.906	0.0862	107.4	119.5	0.897	0.0408	378	0.133	0	0.009
YUKARN	SunExposed	0.626	189.6	180.2	0.86	0.0849	167.6	168.7	0.901	0.0788	448	0.313	0.361	0.046
YUKAT	SunExposed	0.421	280.7	302.4	0.91	0.071	172.1	193.4	0.921	0.053	8559	0.214	0.094	0.017
YUKIL	SunExposed	0.477	300.5	263.1	0.893	0.2204	149.4	156	0.903	0.0792	1422	0.272	0.193	0
YUKIRBY	SunExposed	0.409	186.5	195.3	0.982	0.2343	101.6	106.7	0.983	0.2279	367	0.403	0.028	0.011
YUKIVA	SunExposed	0.62	134	144	0.965	0.2554	86.7	96.5	0.972	0.1515	322	0.296	0.104	0.011
YUKLAB	SunExposed	0.582	216.1	218.9	0.878	0.1297	193.3	201.9	0.911	0.1036	9673	0.204	0.029	0.101
YUKLON	SunExposed	0.27	173.6	187.3	0.982	0.2131	101.6	114	0.983	0.2093	4788	0.018	0.086	0.008
YUKSI	SunExposed	1	301	312.1	0.913	0.1027	153.3	163.5	0.913	0.0802	1022	0.357	0.063	0.077
YULAD	SunExposed	0.543	238	240.5	0.897	0.1236	121.7	135.4	0.905	0.0561	483	0.286	0.258	0.102
YULAN	SunExposed	0.475	277.8	222.4	0.84	0.2898	116.3	111.9	0.828	0.1589	8935	0.26	0.025	0.028
YULAXER	SunExposed	0.897	314.8	292.9	0.892	0.1952	156.8	159.1	0.889	0.1345	154	0.436	0.092	0.213
YULEAN	SunExposed	0.3	207.4	189.1	0.898	0.067	92.2	80.5	0.881	0.0505	15114	0.073	0.049	0.061
YULENIO	SunExposed	0.776	159.3	163.8	0.966	0.24	70.4	73.1	0.961	0.1906	659	0.072	0.03	0.032
YULETA	SunExposed	0.839	228.4	240.1	0.898	0.0931	117	131.7	0.906	0.048	538	0.588	0.246	0.001
YULONE	SunExposed	0.948	263.2	272.6	0.888	0.1124	139.7	155.1	0.904	0.0581	977	0.446	0.091	0.053
YULYO	SunExposed	0	264	285.6	0.896	0.1049	128.7	150	0.897	0.053	35	0	0.004	0
YUMAR	SunExposed	0.324	224.2	232.9	0.895	0.0996	141.8	158.5	0.911	0.0519	555	0.007	0.008	0
YUMER	SunExposed	0.835	329.3	282.3	0.879	0.1638	150.3	144	0.874	0.097	2304	0.355	0.066	0.077
YUMETRO	SunExposed	0.509	233	212.2	0.977	0.2844	94.4	92.3	0.975	0.1907	2306	0.105	0.079	0.075
YUMIG	SunExposed	0.712	153.9	150.8	0.97	0.2032	96.1	96.4	0.983	0.1948	1230	0.155	0.01	0.111
YUMOKI	SunExposed	0.785	273.4	250.9	0.892	0.1449	161	183.3	0.917	0.0497	615	0.366	0.438	0.08
YUMOOK	SunExposed	0.596	247.8	230.9	0.885	0.1749	154.2	157.2	0.904	0.1006	562	0.202	0.085	0.022
YUMORF	SunExposed	0.234	175.2	184.5	0.974	0.2445	70.9	55.1	0.94	0.1646	115	0.002	0.001	0
YUMOYA	SunExposed	0.963	257.1	228.2	0.883	0.2102	152.9	160.8	0.903	0.0896	99	0.274	0.065	0.119
YUMUDE	Acral	0.268	444.8	322.6	0.904	0.138	200.5	166.9	0.902	0.0608	35	0.077	0.047	0.002
YUMUL	SunExposed	0.965	298.7	283	0.907	0.1739	159.8	175.9	0.915	0.059	574	0.505	0.108	0.088
YUMYNA	SunExposed	0.59	175.5	172.2	0.98	0.2978	131.5	139.1	0.983	0.2444	491	0.304	0.083	0.228
YUNACK	SunExposed	0.925	269.7	265.9	0.882	0.1368	140.3	153.9	0.892	0.0721	312	0.44	0.124	0.255
YUNEKI	SunExposed	0.702	264.7	282.4	0.892	0.1147	130.7	134.6	0.899	0.056	1317	0.463	0.415	0.075
YUNEON	Acral	0.364	479.2	319.6	0.905	0.132	244.6	179.1	0.905	0.0659	33	0.166	0.016	0.053
YUNIBO	SunExposed	0.653	299.6	306.1	0.908	0.1294	146.9	165.7	0.912	0.0477	627	0.27	0.135	0.051
YUNIS	Acral	0.501	136.2	160.7	0.968	0.1799	69.2	82.5	0.971	0.1535	73	0.372	0.093	0.121
YUNOL	SunExposed	0.744	230.2	223.7	0.983	0.2689	70.4	80.6	0.967	0.1744	1168	0.27	0.084	0.135
YUNUVO	Acral	0.414	315.2	271.4	0.888	0.1553	163.8	155.6	0.885	0.1038	64	0.148	0.067	0.053
YUOFER	SunExposed	0.339	240.8	228	0.985	0.2517	89.8	92.7	0.982	0.2065	155	0.26	0.065	0.03
YUOMEGA	SunExposed	0.507	226.6	239	0.903	0.0745	127.3	141.9	0.906	0.0494	2003	0.231	0.042	0
YUOTHO	SunExposed	0.992	289.3	293	0.901	0.0925	168.5	186.5	0.915	0.059	2589	0.634	0.233	0.023
YUPAER	SunExposed	0.402	283.8	276.9	0.906	0.1731	137.7	148.6	0.904	0.042	1710	0.14	0.059	0.036
YUPAO	Acral	0.589	293.3	306.1	0.91	0.0843	159.7	174.9	0.915	0.0462	87	0.651	0.123	0.023
YUPAT	SunExposed	0.42	244.9	254.1	0.857	0.1053	117.3	122.5	0.852	0.0553	2594	0.08	0.011	0.066
YUPEET	SunExposed	0.999	291.6	295.1	0.883	0.111	167.5	179.8	0.9	0.0711	453	0.409	0.025	0.138
YUPER	SunExposed	0.529	208.4	198.6	0.873	0.084	109.4	115	0.848	0.068	555	0.534	0.178	0.001
YUPLA	SunExposed	0.992	217.9	221.8	0.897	0.1431	120.5	137	0.907	0.0596	248	0.261	0.117	0.089
YUPLUM	Acral	0.314	232.8	223.2	0.977	0.2708	67.1	69.4	0.97	0.1854	102	0.091	0.019	0
YUPOGER	SunExposed	0.583	159.8	137.6	0.972	0.366	73.8	76.7	0.973	0.1827	452	0.223	0.071	0.003
YUPOME	SunExposed	0.993	143.6	157.6	0.962	0.2338	86.3	91.5	0.969	0.2055	558	0.214	0.041	0.056
YUPRETE	Acral	0.921	197.2	177.5	0.893	0.0527	94.9	87	0.898	0.0301	102	0.764	0.214	0.037
YUPRO	SunExposed	0.353	391.4	386	0.903	0.1199	150.8	163.5	0.889	0.0509	535	0.072	0.014	0.032
YUPROST	SunExposed	0.714	271.2	225.1	0.885	0.255	163.6	163.3	0.901	0.1061	2289	0.362	0.09	0.15
YUPTER	SunExposed	0.518	272.4	290.6	0.895	0.0945	155.7	171.2	0.907	0.0588	489	0.222	0.153	0.021
YUQALE	SunExposed	0.859	170.2	186.4	0.968	0.2321	76	83.2	0.971	0.2403	601	0.584	0.195	0.037
YUQUANT	Acral	0.655	184.9	173.7	0.954	0.2702	76.7	77.3	0.965	0.1863	348	0.689	0.144	0.226
YUQUEST	SunExposed	0.798	212.5	227	0.894	0.0925	135.6	149.6	0.906	0.0532	913	0.159	0.03	0.059
YURAISE	SunExposed	0.707	131.1	154.4	0.964	0.1829	74.1	88.2	0.972	0.1653	1595	0.245	0.108	0.118
YURAY	SunExposed	0.524	261.8	277.2	0.905	0.1089	137.6	158.4	0.909	0.054	3333	0.302	0.099	0.055
YURDE	SunExposed	0.988	441.8	371.7	0.905	0.2062	120.4	115.8	0.857	0.1539	387	0.691	0.165	0.086
YUREIL	SunExposed	0.281	126.2	138.6	0.964	0.18	66	73.9	0.964	0.1403	2092	0.073	0.012	0
YURIDA	SunExposed	0.553	147.6	169.6	0.97	0.2043	65.9	77.5	0.97	0.1621	411	0.343	0.085	0.185
YURISA	SunExposed	0.61	271.9	285.8	0.901	0.1097	158	182.5	0.91	0.0584	310	0.438	0.087	0.204
YUROC	SunExposed	0.636	192	208.9	0.887	0.0801	87	100	0.878	0.0434	2125	0.593	0.114	0.137
YUROG	SunExposed	0.338	318.5	319.4	0.913	0.1539	130.2	152.3	0.908	0.0506	1416	0.143	0.151	0.013
YUROL	SunExposed	0.983	282	276.5	0.895	0.1657	176.9	199.2	0.922	0.0589	4303	0.413	0.136	0.172
YUROS	SunExposed	0.485	247.1	258.5	0.902	0.0988	132.9	147.3	0.903	0.0503	230	0.031	0.014	0.016
YUROSIE	Acral	0.559	176.8	170.3	0.866	0.0513	80.5	77.6	0.85	0.0373	53	0.274	0.061	0.18
YURUB	Acral	0.664	485.2	327.1	0.898	0.1891	206.4	167.2	0.893	0.0568	81	0.472	0.075	0.155
YURYNE	Acral	0.275	225.5	199.6	0.982	0.3542	77.3	82.3	0.98	0.2004	63	0.005	0.005	0.011
YUSAG	Acral	0.783	263	174.4	0.836	0.0554	336.4	285.1	0.915	0.137	101	0.683	0.175	0.112
YUSAMIR	SunExposed	0.495	176.1	165.8	0.864	0.062	74.1	70.1	0.783	0.0378	438	0.724	0.258	0.036
YUSCA	SunExposed	0.636	276.8	287.1	0.904	0.096	176.4	190.3	0.916	0.0537	1136	0.31	0.047	0.141
YUSEEP	Acral	0.492	177.4	194	0.973	0.2388	71.5	84.8	0.972	0.17	40	0.218	0.091	0.116
YUSEGI	SunExposed	0.254	147	165.4	0.98	0.2204	81.1	88.4	0.981	0.2352	1924	0.219	0.087	0.012
YUSIM	SunExposed	0.282	287.5	303.5	0.906	0.0864	138.1	153.5	0.904	0.0412	201	0.022	0.018	0.013
YUSIPU	SunExposed	0.997	323	293.4	0.91	0.1983	149.2	167	0.915	0.0405	197	0.568	0.241	0.015
YUSIV	SunExposed	0.95	311.2	305.8	0.911	0.138	157.6	174.6	0.912	0.054	469	0.554	0.124	0.3
YUSMI	SunExposed	0.517	249.7	240.2	0.897	0.134	164.8	173.5	0.912	0.0604	616	0.323	0.02	0
YUSOP	SunExposed	0.441	184	192.6	0.971	0.2277	69.5	79.1	0.966	0.1473	480	0.263	0.173	0.021
YUSOUTH	Acral	0.516	226.8	199.9	0.894	0.0925	154.4	137.8	0.929	0.0624	48	0.365	0.166	0.137
YUSPO	SunExposed	0.877	285.4	296.1	0.906	0.0936	168.2	183.3	0.914	0.0525	98	0.669	0.177	0.024
YUSTREP	SunExposed	0.253	176.6	163.6	0.88	0.0652	91	83.3	0.889	0.0596	611	0.131	0.12	0.009
YUSTUDY	SunExposed	0	211.1	200.1	0.883	0.0586	106.5	105	0.893	0.0493	46	0	0.013	0.009
YUSUSA	Acral	0.935	319	302.8	0.901	0.1618	114.6	129.8	0.898	0.0457	171	0.641	0.293	0.067
YUSWI	SunExposed	0.954	337.3	320.2	0.885	0.1254	155.8	161.1	0.885	0.0727	902	0.696	0.151	0.182
YUTAS	SunExposed	0.358	134.3	148.9	0.966	0.1863	80.4	92.1	0.97	0.1852	88	0.158	0.089	0.089
YUTAUR	Acral	0.377	215.6	203.5	0.983	0.2789	102.5	114.3	0.982	0.2266	92	0.467	0.108	0.055
YUTOK	Acral	0.6	169.9	189	0.974	0.2093	74.9	81.1	0.981	0.1663	94	0.354	0.228	0.052
YUTOV	SunExposed	0.887	161.1	172.7	0.968	0.2427	75.5	82.4	0.966	0.1894	1023	0.369	0.259	0.05
YUTRAIN	SunExposed	0.296	250.9	259.6	0.903	0.0892	126	139.1	0.906	0.0462	423	0.118	0.022	0.002
YUTRIL	SunExposed	0.98	189	209.2	0.979	0.2601	84.5	98.8	0.981	0.1971	1333	0.331	0.14	0.051
YUTRIP	Acral	0.374	611.1	390	0.899	0.119	191.9	154.6	0.881	0.0562	40	0.042	0.023	0
YUTULSA	SunExposed	0.597	153	141.3	0.857	0.0611	88.4	80.3	0.883	0.0599	3851	0.374	0.127	0.106
YUTUR	SunExposed	0.876	275.5	289.5	0.896	0.1217	158.2	180.8	0.908	0.0654	267	0.528	0.05	0.182
YUVARNA	SunExposed	0.925	123.2	137.7	0.969	0.2476	78.6	88.6	0.974	0.2282	548	0.198	0.041	0.036
YUVEME	SunExposed	0.248	259.1	279.1	0.896	0.1049	160.4	182.8	0.909	0.0651	2572	0.029	0.057	0.003
YUVITRE	SunExposed	0.343	203.4	183.9	0.891	0.0738	97.1	86.5	0.889	0.0691	7326	0.213	0.053	0.009
YUVIXEN	SunExposed	0.455	168.6	161	0.858	0.0409	82.2	79	0.854	0.0464	323	0.337	0.026	0.004
YUVOCI	SunExposed	0.548	140.8	157	0.967	0.2158	61.3	47.4	0.925	0.15	304	0.412	0.091	0.088
YUVON	Acral	0.278	202.4	198.1	0.878	0.0746	124.4	140.3	0.904	0.0508	47	0.021	0.227	0
YUWAGE	SunExposed	0	288.7	298	0.889	0.0919	165.2	180.9	0.897	0.0558	150	0	0.012	0.002
YUWAND	SunExposed	0.428	297.8	263.2	0.884	0.2505	134.4	141.4	0.885	0.1064	4329	0.162	0.018	0.001
YUWAPO	Acral	0.516	265.9	278.6	0.895	0.1125	135.4	152	0.894	0.0657	179	0.151	0.052	0.028
YUWERA	Acral	0.924	301.8	296.2	0.898	0.1548	127.9	148.7	0.896	0.053	29	0.112	0.034	0.053
YUWIA	SunExposed	0.499	251.3	273.2	0.898	0.0962	157.6	181.6	0.904	0.0624	736	0.091	0.028	0.059
YUZEPO	SunExposed	0.333	279.1	298.7	0.91	0.0767	134.9	84.9	0.867	0.0221	52	0.055	0	0
YUZIRG	SunExposed	0.238	285.5	235.2	0.984	0.3624	66	70.7	0.962	0.1658	271	0.122	0.028	0.01
ZS-2	Acral	0.61	112.9	121.9	0.937	0.3574	120.6	133.5	0.977	0.3511	174	0.271	0.174	0.028
ZS-26	Acral	0.256	105.7	134.1	0.947	0.3279	112.5	144.9	0.975	0.3171	30	0.085	0.02	0
ZS-3	Acral	0.512	94.7	89.5	0.897	0.4454	82.1	83.1	0.963	0.4118	88	0.338	0.106	0.019
ZS-31	Acral	0.415	124.8	134.9	0.947	0.4054	112.3	127.9	0.973	0.3844	128	0.096	0.006	0.001
ZS-33	Acral	0.245	101.3	127.7	0.945	0.3298	111.4	139.5	0.975	0.3403	25	0.029	0	0
ZS-4	Acral	0.485	97.4	114.2	0.923	0.333	109.6	121.4	0.975	0.3427	29	0.246	0.146	0.089
ZS-5	Acral	0.424	115.3	153.7	0.957	0.284	102.3	141.3	0.975	0.2556	463	0.533	0.1	0.02

## Sheet: 1c
Supplementary Data 1c. Characteristics of bulk RNA sequencing data.
Patient ID	Subtype	Total on-target reads (M)
YUCLUE	Acral	56.2214
YUCOB	Acral	45.0527
YUCRATE	Acral	30.6883
YUECO	Acral	45.3856
YUELSA	Acral	51.4772
YUFARM	Acral	48.4013
YUGLORY	Acral	28.2911
YUHIMO	Acral	109.2
HT-10	Acral	10.844
HT-12	Acral	13.585
HT-18	Acral	21.7204
HT-2	Acral	17.9418
HT-4	Acral	21.0584
YUJASMIN	Acral	56.7317
YUMIFT	Acral	65.9603
YUNIS	Acral	20.0144
NP-116	Acral	23.1179
NP-123	Acral	27.8108
NP-26	Acral	10.0751
NP-33	Acral	10.9516
NP-41	Acral	17.2311
NP-57	Acral	21.3819
NP-58	Acral	82.2326
NP-59	Acral	14.009
YUNUVO	Acral	60.8803
YUPRETE	Acral	18.3079
YUQUANT	Acral	41.9839
YUSCH	Acral	64.0906
YUSEEP	Acral	30.1507
YUSUSA	Acral	55.595
YUTAUR	Acral	30.7635
YUTOK	Acral	25.4369
YUWAPO	Acral	13.5525
YUWERA	Acral	53.2503
XY-1	Acral	25.2072
XY-12	Acral	17.6813
XY-18	Acral	1.24234
XY-23	Acral	19.063
XY-4	Acral	7.16892
XY-8	Acral	17.2164
YUZACK	Acral	52.8042
ZS-2	Acral	20.0495
ZS-3	Acral	101
ZS-4	Acral	13.9984
ZS-5	Acral	9.1606
YUBAIX	SunExposed	29.1492
YUBAY	SunExposed	24.5248
YUBILI	SunExposed	29.0373
YUBROT	SunExposed	38.3564
YUCHER	SunExposed	7.21853
YUCHIPS	SunExposed	18.0627
YUCOLA	SunExposed	47.529
YUCOSMIC	SunExposed	28.3272
YUCOT	SunExposed	19.3005
YUCOVE	SunExposed	30.8547
YUDOLE	SunExposed	38.501
YUDOSO	SunExposed	47.3627
YUEPIC	SunExposed	21.6576
YUFAND	SunExposed	31.1271
YUFIG	SunExposed	18.8693
YUFRESA	SunExposed	29.5216
YUGAFFE	SunExposed	23.1914
YUGAVE	SunExposed	69.5656
YUHEF	SunExposed	31.4369
YUJOIN	SunExposed	25.0901
YUKADI	SunExposed	8.61687
YUKIL	SunExposed	32.3219
YUKIM	SunExposed	15.7845
YUKIVA	SunExposed	23.4098
YUKLON	SunExposed	61.3824
YUKSI	SunExposed	16.5627
YULEKI	SunExposed	27.1144
YULENIO	SunExposed	34.0936
YULETA	SunExposed	36.6243
YULOVY	SunExposed	31.1905
YUMORF	SunExposed	19.6205
YUMUL	SunExposed	16.6977
YUMUT	SunExposed	8.87959
YUMYNA	SunExposed	48.8371
YUNIBO	SunExposed	10.8603
YUNIGE	SunExposed	8.85635
YUNOL	SunExposed	34.4798
YUOFER	SunExposed	32.5142
YUPER	SunExposed	30.9676
YUPOME	SunExposed	50.3686
YUQALE	SunExposed	33.5976
YURAISE	SunExposed	30.2201
YURDE	SunExposed	9.33444
YUREIL	SunExposed	32.2243
YURIDA	SunExposed	18.3194
YURIF	SunExposed	10.7174
YUROL	SunExposed	11.9898
YURUDY	SunExposed	31.2308
YUSEGI	SunExposed	24.074
YUSIK	SunExposed	52.9331
YUSIV	SunExposed	11.7584
YUSMILE	SunExposed	29.6594
YUSOP	SunExposed	16.9074
YUSUBA	SunExposed	9.17518
YUTAS	SunExposed	46.293
YUTOV	SunExposed	19.1351
YUVERDE	SunExposed	37.8661
YUVOCI	SunExposed	20.1439
YUWW165	SunExposed	13.7802
YUZIRG	SunExposed	34.5495
