# Supplementary material for: Integrative molecular and clinical profiling of acral melanoma links focal amplification of 22q11.21 to metastasis
Source: Nat Commun. 2022 Feb 23;13:898. doi: 10.1038/s41467-022-28566-4 (PMC8866401; doi:10.1038/s41467-022-28566-4)
Supplement: Supplementary file 4 — Supplementary Data 2 [file 41467_2022_28566_MOESM4_ESM.xlsx]

## Sheet: Table of Contents
Supplementary Data 2. Frequencies of mutations in patients and subtypes.
Table of Contents
Number	Description
2a	Frequency of SNVs and indels per patient.
2b	MutSigCV results for acral melanoma.
2c	MutSigCV results for sun-exposed melanoma.

## Sheet: 2a
Supplementary Data 2a. Frequency of SNVs and indels per patient.
Sample	Subtype	Cohort	SNV count per sample
HEB-1	Acral	CSU	69
HT-10	Acral	CSU	28
HT-12	Acral	CSU	17
HT-13	Acral	CSU	40
HT-14	Acral	CSU	56
HT-15	Acral	CSU	102
HT-18	Acral	CSU	53
HT-2	Acral	CSU	82
HT-20	Acral	CSU	27
HT-26	Acral	CSU	49
HT-3	Acral	CSU	16
HT-37	Acral	CSU	87
HT-4	Acral	CSU	37
HT-6	Acral	CSU	46
HT-8	Acral	CSU	16
HT-9	Acral	CSU	80
NP-100	Acral	CSU	111
NP-106	Acral	CSU	10
NP-111	Acral	CSU	27
NP-113	Acral	CSU	24
NP-116	Acral	CSU	31
NP-123	Acral	CSU	22
NP-126	Acral	CSU	47
NP-157	Acral	CSU	19
NP-161	Acral	CSU	70
NP-17	Acral	CSU	30
NP-244	Acral	CSU	44
NP-26	Acral	CSU	20
NP-33	Acral	CSU	29
NP-38	Acral	CSU	43
NP-41	Acral	CSU	42
NP-57	Acral	CSU	20
NP-58	Acral	CSU	40
NP-59	Acral	CSU	6
NP-92	Acral	CSU	20
XY-1	Acral	CSU	92
XY-10	Acral	CSU	12
XY-14	Acral	CSU	47
XY-15	Acral	CSU	74
XY-16	Acral	CSU	26
XY-17	Acral	CSU	47
XY-19	Acral	CSU	128
XY-2	Acral	CSU	49
XY-20	Acral	CSU	70
XY-22	Acral	CSU	27
XY-23	Acral	CSU	27
XY-25	Acral	CSU	40
XY-3	Acral	CSU	31
XY-4	Acral	CSU	42
XY-59	Acral	CSU	54
XY-61	Acral	CSU	41
XY-69	Acral	CSU	23
XY-7	Acral	CSU	55
XY-72	Acral	CSU	75
XY-73	Acral	CSU	41
XY-8	Acral	CSU	26
XY-81	Acral	CSU	59
XY-9	Acral	CSU	24
YUBOT	Acral	Yale	44
YUCLI	Acral	Yale	40
YUCRATE	Acral	Yale	49
YUECO	Acral	Yale	18
YUELSA	Acral	Yale	82
YUFARM	Acral	Yale	38
YUFISO	Acral	Yale	24
YUGLORY	Acral	Yale	96
YUGUTTA	Acral	Yale	29
YUHIMO	Acral	Yale	25
YUJASMIN	Acral	Yale	49
YUMUDE	Acral	Yale	26
YUNEON	Acral	Yale	23
YUNIS	Acral	Yale	46
YUNUVO	Acral	Yale	50
YUPAO	Acral	Yale	62
YUPLUM	Acral	Yale	53
YUPRETE	Acral	Yale	77
YUQUANT	Acral	Yale	272
YUROSIE	Acral	Yale	32
YURUB	Acral	Yale	63
YURYNE	Acral	Yale	51
YUSAG	Acral	Yale	66
YUSEEP	Acral	Yale	17
YUSOUTH	Acral	Yale	32
YUSUSA	Acral	Yale	118
YUTAUR	Acral	Yale	67
YUTOK	Acral	Yale	62
YUTRIP	Acral	Yale	28
YUVON	Acral	Yale	31
YUWAPO	Acral	Yale	126
YUWERA	Acral	Yale	16
ZS-2	Acral	CSU	125
ZS-26	Acral	CSU	23
ZS-3	Acral	CSU	67
ZS-31	Acral	CSU	100
ZS-33	Acral	CSU	20
ZS-4	Acral	CSU	19
ZS-5	Acral	CSU	371
YUAME	SunExposed	Yale	43
YUBAIX	SunExposed	Yale	153
YUBAN	SunExposed	Yale	606
YUBAY	SunExposed	Yale	861
YUBER	SunExposed	Yale	1856
YUBIG	SunExposed	Yale	203
YUBILI	SunExposed	Yale	150
YUBLAST	SunExposed	Yale	1292
YUBOW	SunExposed	Yale	19
YUBUNE	SunExposed	Yale	387
YUCANDY	SunExposed	Yale	112
YUCAR	SunExposed	Yale	140
YUCAS	SunExposed	Yale	438
YUCAV	SunExposed	Yale	671
YUCHIME	SunExposed	Yale	689
YUCHUFA	SunExposed	Yale	69
YUCIVET	SunExposed	Yale	168
YUCLAT	SunExposed	Yale	452
YUCOLA	SunExposed	Yale	219
YUCONGA	SunExposed	Yale	326
YUCOVE	SunExposed	Yale	293
YUCOW	SunExposed	Yale	438
YUCYLO	SunExposed	Yale	494
YUDAB	SunExposed	Yale	1068
YUDARE	SunExposed	Yale	118
YUDEBIT	SunExposed	Yale	696
YUDEDE	SunExposed	Yale	618
YUDIVI	SunExposed	Yale	315
YUDON	SunExposed	Yale	342
YUEPIC	SunExposed	Yale	545
YUFAND	SunExposed	Yale	369
YUFERY	SunExposed	Yale	975
YUFIG	SunExposed	Yale	291
YUFIT	SunExposed	Yale	682
YUFLA	SunExposed	Yale	460
YUGAFFE	SunExposed	Yale	1081
YUGAL	SunExposed	Yale	9
YUGARET	SunExposed	Yale	1040
YUGASP	SunExposed	Yale	320
YUGEMA	SunExposed	Yale	148
YUGISMO	SunExposed	Yale	225
YUGOPIK	SunExposed	Yale	2766
YUGROVE	SunExposed	Yale	192
YUGURT	SunExposed	Yale	1175
YUGUST	SunExposed	Yale	4094
YUHAM	SunExposed	Yale	74
YUHAMA	SunExposed	Yale	365
YUHAZEL	SunExposed	Yale	491
YUHELIX	SunExposed	Yale	30
YUJOIN	SunExposed	Yale	385
YUKAE	SunExposed	Yale	264
YUKARN	SunExposed	Yale	314
YUKAT	SunExposed	Yale	6334
YUKIL	SunExposed	Yale	1027
YUKIRBY	SunExposed	Yale	277
YUKIVA	SunExposed	Yale	229
YUKLAB	SunExposed	Yale	7076
YUKLON	SunExposed	Yale	3599
YUKSI	SunExposed	Yale	741
YULAD	SunExposed	Yale	349
YULAN	SunExposed	Yale	6389
YULAXER	SunExposed	Yale	101
YULEAN	SunExposed	Yale	10596
YULENIO	SunExposed	Yale	485
YULETA	SunExposed	Yale	392
YULONE	SunExposed	Yale	701
YULYO	SunExposed	Yale	25
YUMAR	SunExposed	Yale	406
YUMER	SunExposed	Yale	1665
YUMETRO	SunExposed	Yale	1633
YUMIG	SunExposed	Yale	872
YUMOKI	SunExposed	Yale	447
YUMOOK	SunExposed	Yale	415
YUMORF	SunExposed	Yale	54
YUMOYA	SunExposed	Yale	76
YUMUL	SunExposed	Yale	418
YUMYNA	SunExposed	Yale	372
YUNACK	SunExposed	Yale	231
YUNEKI	SunExposed	Yale	930
YUNIBO	SunExposed	Yale	434
YUNOL	SunExposed	Yale	858
YUOFER	SunExposed	Yale	114
YUOMEGA	SunExposed	Yale	1462
YUOTHO	SunExposed	Yale	1845
YUPAER	SunExposed	Yale	1246
YUPAT	SunExposed	Yale	1884
YUPEET	SunExposed	Yale	332
YUPER	SunExposed	Yale	379
YUPLA	SunExposed	Yale	178
YUPOGER	SunExposed	Yale	315
YUPOME	SunExposed	Yale	407
YUPRO	SunExposed	Yale	389
YUPROST	SunExposed	Yale	1664
YUPTER	SunExposed	Yale	369
YUQALE	SunExposed	Yale	424
YUQUEST	SunExposed	Yale	637
YURAISE	SunExposed	Yale	1156
YURAY	SunExposed	Yale	2333
YURDE	SunExposed	Yale	282
YUREIL	SunExposed	Yale	1487
YURIDA	SunExposed	Yale	286
YURISA	SunExposed	Yale	226
YUROC	SunExposed	Yale	1551
YUROG	SunExposed	Yale	999
YUROL	SunExposed	Yale	3342
YUROS	SunExposed	Yale	167
YUSAMIR	SunExposed	Yale	322
YUSCA	SunExposed	Yale	826
YUSEGI	SunExposed	Yale	1396
YUSIM	SunExposed	Yale	145
YUSIPU	SunExposed	Yale	128
YUSIV	SunExposed	Yale	324
YUSMI	SunExposed	Yale	446
YUSOP	SunExposed	Yale	349
YUSPO	SunExposed	Yale	76
YUSTREP	SunExposed	Yale	433
YUSTUDY	SunExposed	Yale	30
YUSWI	SunExposed	Yale	678
YUTAS	SunExposed	Yale	62
YUTOV	SunExposed	Yale	714
YUTRAIN	SunExposed	Yale	314
YUTRIL	SunExposed	Yale	991
YUTULSA	SunExposed	Yale	2800
YUTUR	SunExposed	Yale	195
YUVARNA	SunExposed	Yale	375
YUVEME	SunExposed	Yale	1930
YUVITRE	SunExposed	Yale	5199
YUVIXEN	SunExposed	Yale	232
YUVOCI	SunExposed	Yale	192
YUWAGE	SunExposed	Yale	115
YUWAND	SunExposed	Yale	3086
YUWIA	SunExposed	Yale	557
YUZEPO	SunExposed	Yale	32
YUZIRG	SunExposed	Yale	196

## Sheet: 2b
Supplementary Data 2b: MutSigCV results for acral melanoma
Gene	P-value	Q-value
NRAS	3.10862e-15	5.86349e-11
KIT	4.89103e-09	4.61273e-05
DSPP	1.93742e-06	0.00773449
SAMD1	2.05028e-06	0.00773449
OVGP1	4.93395e-06	0.0155107
OSGIN2	1.92669e-05	0.051916
BRAF	7.09604e-05	0.167307
UBXN11	9.13479e-05	0.191445
FRG1	0.000120402	0.227102
KRTAP4-7	0.000179279	0.307416
VCX3A	0.000309532	0.486533
ESX1	0.000338318	0.490873
SPRED1	0.000447271	0.602602
ATXN1	0.000589226	0.740932
C1orf84	0.000714326	0.842101
HRAS	0.000771816	0.856352
C4orf32	0.000876724	0.91871
TAS2R46	0.00105759	1
TCEA2	0.00120244	1
CYP2C18	0.00122374	1
NBPF1	0.00131736	1
CCND2	0.00133696	1
C20orf166	0.00139882	1
DHCR7	0.0016984	1
RNF5	0.00177959	1
OR5T3	0.00190349	1
FOXD4L1	0.00202265	1
RPTN	0.00206403	1
MYO7A	0.00210141	1
KRTAP5-4	0.00237433	1
SPANXN2	0.00241037	1
UNC93A	0.00251884	1
OTP	0.00262444	1
PTEN	0.00280824	1
FBXO9	0.00313502	1
RUNDC3B	0.0033392	1
PRAMEF2	0.00337631	1
GRIN3A	0.00356148	1
PAPD7	0.00358659	1
RFPL4A	0.00398689	1
RIT1	0.00404148	1
TXNRD2	0.00405507	1
SOX10	0.00406314	1
IVL	0.00455297	1
FAM194A	0.00459044	1
OR2G2	0.00461753	1
TP53	0.0046603	1
RERGL	0.00504783	1
MCART1	0.00507225	1
PASD1	0.0051062	1
EXT1	0.00521532	1
HOOK1	0.005241	1
ZNF682	0.00559569	1
DHX9	0.00569111	1
HVCN1	0.00577852	1
CEP120	0.00579644	1
MUC21	0.00590727	1
MAGEC3	0.00599342	1
PARP11	0.00604968	1
TSPAN17	0.00668754	1
ADAMTS12	0.00671715	1
CEACAM4	0.00672317	1
HDHD2	0.00683352	1
CCAR1	0.00704093	1
PPAPDC1A	0.00711862	1
TECRL	0.00726143	1
MICALL2	0.00778938	1
CKAP4	0.00794518	1
DGAT2	0.00795452	1
TNFRSF13C	0.00862111	1
FAM170A	0.00870024	1
CBL	0.00875982	1
C10orf81	0.00902036	1
SPOCK3	0.00911458	1
OR8G5	0.00915332	1
GNAI2	0.00930126	1
C12orf10	0.00947278	1
SPAG16	0.00982365	1
CFH	0.0099313	1
NTRK3	0.0100852	1
EXOC6B	0.010337	1
SNTB2	0.0103602	1
ZNF716	0.0104119	1
AGAP6	0.0105147	1
TPTE2	0.0105166	1
CCDC158	0.0106861	1
KCTD16	0.0107456	1
ERMAP	0.0111785	1
MCF2L	0.011289	1
PRKRIR	0.0116102	1
WDR86	0.0116464	1
HOXA3	0.0116484	1
MYH1	0.0120058	1
PRKAR1A	0.012044	1
GABRA1	0.0120604	1
SEC23IP	0.0122452	1
TRIM50	0.0125145	1
C4orf7	0.0131457	1
HHLA1	0.013417	1
GABRE	0.0136561	1
C11orf86	0.0137676	1
SERPINF2	0.014006	1
ADNP2	0.0142238	1
IARS2	0.0143644	1
TAOK1	0.0143933	1
SEMA3E	0.0146095	1
KLF3	0.0148641	1
C7	0.0150319	1
SEMA5A	0.0157406	1
POTEF	0.0158535	1
PSG11	0.0166684	1
UBA52	0.0169866	1
C19orf24	0.0172183	1
TMEM130	0.01733	1
LCE6A	0.0174283	1
NLRP4	0.0175691	1
TRAFD1	0.0177102	1
APAF1	0.018054	1
MUC4	0.0183328	1
PLA2G1B	0.0184756	1
TBL1X	0.0187217	1
ZYX	0.0188057	1
POLR2B	0.0188206	1
GPHA2	0.0188881	1
SMARCA5	0.018913	1
C1orf114	0.0190059	1
VSIG1	0.0192874	1
SPANXN1	0.0194924	1
MYL2	0.0195962	1
RTN4R	0.0199656	1
LRRC32	0.0201486	1
SF3B14	0.0201662	1
ZDHHC8	0.0201981	1
BIK	0.020234	1
CCL21	0.0208046	1
GAPDHS	0.0209018	1
MAML3	0.0209433	1
KIAA0040	0.0210689	1
RAP1A	0.0211987	1
USP17L2	0.021608	1
C3	0.0217395	1
GNL1	0.0218681	1
TMEM132C	0.0222188	1
HNRNPH1	0.0227382	1
HINT2	0.0230279	1
GJA9	0.0230688	1
CHL1	0.0233344	1
C4BPA	0.0233411	1
GPR115	0.0235406	1
SCN8A	0.0235636	1
CDKN2A	0.0237211	1
TMEM181	0.0238251	1
HDAC9	0.0240395	1
ALAS2	0.0241648	1
RPL27A	0.0242463	1
PLA2G2A	0.0244645	1
OC90	0.0244791	1
CCR2	0.024546	1
RSPH3	0.0245503	1
EIF1AY	0.0245633	1
LMBRD1	0.0246736	1
GABRA2	0.0246937	1
GRIK5	0.0247812	1
ST18	0.0249678	1
RHOQ	0.0249775	1
PRDM9	0.0250863	1
SLCO4C1	0.0251263	1
AHCYL1	0.0254051	1
MAP2K1	0.0257073	1
NAGA	0.0258365	1
CYB5B	0.0259324	1
DHX57	0.0260214	1
KLHL22	0.0261337	1
CHKA	0.0265026	1
PRKAA2	0.0266951	1
DNAL1	0.0269566	1
C1orf106	0.0272736	1
HRCT1	0.0273006	1
RPL10A	0.0273158	1
UBE2D3	0.0275484	1
ZNF708	0.027605	1
ARL5B	0.0277525	1
C9orf9	0.0278508	1
TSPAN2	0.0279048	1
PANX2	0.0281811	1
CARD6	0.0286969	1
MGMT	0.0287793	1
ATRNL1	0.0288699	1
FAM129C	0.0289595	1
CDH7	0.0290931	1
GRID2	0.0291609	1
CD247	0.0292288	1
SLC18A3	0.0292521	1
PNPLA4	0.030048	1
C19orf38	0.0301958	1
B2M	0.0310281	1
SH3RF2	0.0310932	1
KRTAP9-4	0.0312174	1
NXN	0.0313538	1
TOM1	0.0313739	1
IER3	0.0317373	1
PCDH11X	0.0318873	1
ADAMTS10	0.0321364	1
SLCO1A2	0.0323188	1
DNAH5	0.0323393	1
USP6NL	0.0327173	1
PLEKHG5	0.0328174	1
TARS	0.032962	1
MMP9	0.0330343	1
TNFRSF10C	0.0330682	1
PQLC3	0.0332016	1
GPX1	0.0333427	1
MRTO4	0.0333661	1
CD300C	0.0335261	1
TF	0.0336755	1
RNF169	0.0338335	1
TBX5	0.0341882	1
PSME1	0.0347423	1
C2orf83	0.0349322	1
FAM184B	0.0349826	1
FGFR1OP2	0.0350624	1
KIF6	0.0357958	1
CYP2D6	0.0358023	1
NEFH	0.0358776	1
C5orf60	0.0359124	1
ALG1L	0.0361497	1
SDHC	0.0363216	1
PRAM1	0.0363322	1
SPEF2	0.0365756	1
SLC9A2	0.0368008	1
RBPJL	0.0373863	1
MIS12	0.0374402	1
POU2AF1	0.0374409	1
SPRR2D	0.0375125	1
PKHD1L1	0.0375344	1
POU4F3	0.0380197	1
RPL5	0.0380373	1
TIMP2	0.0381537	1
SYTL3	0.0382381	1
BEND6	0.0383362	1
POLR3F	0.0384982	1
ZFPM2	0.0385415	1
MRPL2	0.0386625	1
VAPB	0.0386639	1
RNF114	0.0393575	1
FAM3C	0.0397346	1
C8orf48	0.039934	1
IGLL5	0.0400319	1
C8orf74	0.04024	1
TMEM63C	0.0404212	1
ZNF416	0.040664	1
FAIM	0.0406798	1
HSD17B7	0.0406893	1
OR51L1	0.0407099	1
GGTLC2	0.0407123	1
CDH24	0.0408394	1
ZNF544	0.0410355	1
C1QA	0.0410651	1
OR2T3	0.0411133	1
SULT1A2	0.0413992	1
TNFAIP3	0.0415108	1
SLC22A2	0.0415147	1
COQ3	0.0415434	1
AKR1B10	0.0419038	1
LRRC29	0.0421161	1
OR10H3	0.0423913	1
FBXO11	0.042556	1
IGLL1	0.0425627	1
FCGR2A	0.0427454	1
ACER2	0.0428022	1
AIMP2	0.042845	1
MPHOSPH8	0.0428961	1
GAS2L3	0.0429605	1
PCDHGA6	0.0435626	1
SFRS5	0.0443287	1
C6orf25	0.0443763	1
CLNS1A	0.0445447	1
SLC44A5	0.0446715	1
SPEF1	0.0449399	1
DCDC1	0.045201	1
PDCD2L	0.0456309	1
SUV420H1	0.0457155	1
PCDHA3	0.0458334	1
CD8A	0.0460677	1
CARD11	0.0462844	1
CDH6	0.0463399	1
CD200R1	0.0463815	1
DLG1	0.0465048	1
ORC1L	0.0466681	1
KRTAP10-1	0.0467112	1
KIR2DL1	0.0469528	1
CEL	0.0472166	1
TMEM163	0.0474617	1
CA2	0.0476108	1
OR2L13	0.0476989	1
EIF4E2	0.0478859	1
CYC1	0.0479979	1
NXF5	0.0480678	1
OR52B4	0.0482232	1
TMEM132A	0.0483176	1
TDO2	0.0484563	1
SYNGR1	0.0486522	1
PROM2	0.048746	1
GRM8	0.0489104	1
RIT2	0.0489894	1
APOB48R	0.049038	1
NDUFA10	0.0491432	1
C8orf37	0.049158	1
HLA-B	0.0495008	1
ZNF184	0.0496802	1
RBCK1	0.0496946	1
GPLD1	0.0498131	1
FAM107B	0.0498493	1
RIMBP3	0.0501613	1
NXPH3	0.0503914	1
PTAFR	0.0509485	1
PRLH	0.0509633	1
ST8SIA3	0.0510476	1
THAP11	0.0513024	1
CYB5R4	0.0513654	1
SPN	0.0515881	1
IGSF1	0.0520422	1
SLFNL1	0.0520794	1
ZNF511	0.0522856	1
SEPHS1	0.0524197	1
PCBP2	0.0524667	1
C5orf58	0.0525238	1
NUMBL	0.0526725	1
CCDC127	0.0527999	1
OR4C16	0.0529241	1
DVL2	0.0530984	1
ATP2A2	0.053133	1
DARC	0.0531545	1
RASIP1	0.0535272	1
NONO	0.0541661	1
RELL1	0.0544652	1
C14orf68	0.0546428	1
NDST4	0.0548119	1
RDH16	0.0548131	1
C11orf67	0.0550149	1
HAUS1	0.0552301	1
TEKT5	0.0554113	1
FAM120AOS	0.0554762	1
KCTD3	0.0555142	1
IPO5	0.0555814	1
P2RY14	0.0555928	1
PLEKHG7	0.0558831	1
SLC25A10	0.0558835	1
MLLT11	0.0561519	1
APEX1	0.0562111	1
ASAM	0.0563631	1
BRIX1	0.056449	1
OLFML1	0.0570593	1
IMPAD1	0.0570871	1
TNNI3K	0.0571275	1
HMGCLL1	0.0571522	1
GFRAL	0.0572654	1
SIK1	0.0573783	1
MAGEB10	0.0581059	1
TMEM45B	0.0581172	1
MSI1	0.0583175	1
LPPR3	0.0586865	1
OR5L1	0.0588043	1
ETNK2	0.05884	1
SLC2A2	0.0589184	1
OPRK1	0.0590009	1
KCNK9	0.059025	1
CTSD	0.0590428	1
APOA2	0.0590945	1
VPS36	0.0591928	1
CPM	0.0594245	1
PRR21	0.0595546	1
XRCC4	0.0596107	1
IMPACT	0.0596718	1
LPPR1	0.0598431	1
FAM9A	0.059977	1
MUC1	0.060009	1
ZBTB37	0.0601005	1
TM6SF2	0.0601346	1
HORMAD1	0.0605412	1
C5orf4	0.0605971	1
DEFA4	0.0609881	1
NQO2	0.061099	1
P2RY1	0.0611325	1
FRAS1	0.0611947	1
LRP1B	0.0611979	1
ATHL1	0.0612179	1
SUN5	0.061238	1
C20orf54	0.0616045	1
RNASEH2B	0.0617185	1
UGT1A8	0.0619792	1
CCRL2	0.0620383	1
KRTAP19-7	0.0621028	1
OR51G1	0.0621401	1
PHTF2	0.0621589	1
TMEFF2	0.0622758	1
HYI	0.0624621	1
NEU2	0.0625084	1
OR10J1	0.06294	1
ZNF385D	0.0631601	1
NGEF	0.0632845	1
PVRL3	0.0634518	1
SYT8	0.0635768	1
FPR2	0.063667	1
CEACAM18	0.0636919	1
KRTAP19-3	0.0639252	1
DSC1	0.0639662	1
ZDHHC11	0.0640626	1
ITGAD	0.064272	1
FERMT1	0.0643173	1
MON2	0.0644811	1
RNF25	0.0647678	1
EPHA1	0.064823	1
C6orf191	0.0648376	1
COL22A1	0.0648901	1
PSMA5	0.0649235	1
SERPINB4	0.0652139	1
SLC26A3	0.0652488	1
HIAT1	0.0652577	1
DAP3	0.065267	1
PRB2	0.065398	1
GPATCH1	0.0654292	1
HTR1A	0.0659357	1
PROKR2	0.0660296	1
OR2H1	0.066108	1
ASB7	0.0661347	1
CSMD3	0.0664164	1
IKZF2	0.0667389	1
DEFB112	0.0668488	1
EMID2	0.0669034	1
BEX5	0.0669057	1
POLD3	0.0671141	1
IL8	0.0672331	1
KIF13A	0.0674135	1
UGP2	0.0675397	1
CLIC5	0.0676266	1
ZDHHC4	0.0677901	1
FBLN7	0.0678935	1
ADRA1B	0.0679139	1
TXN	0.0681253	1
CYP4F3	0.0681619	1
LEF1	0.0683435	1
IVD	0.0685753	1
GIMAP4	0.0690998	1
ATP13A4	0.0694719	1
NEU3	0.069574	1
CSMD1	0.0699286	1
KLF8	0.0701127	1
SGK3	0.0705401	1
PAWR	0.0708502	1
C8orf4	0.0709615	1
MACROD2	0.0710164	1
MPPE1	0.0710529	1
UGT2A3	0.0710642	1
OR2A25	0.0712064	1
OPN5	0.0716557	1
ABCA1	0.0719896	1
SSTR5	0.0720341	1
TRIM6	0.072047	1
NOX4	0.0720597	1
KPNA4	0.0721514	1
TMEM220	0.0721571	1
ARCN1	0.0723134	1
RHCE	0.0724079	1
PRG3	0.0724081	1
CHGA	0.0724271	1
AMDHD1	0.0724377	1
DMRTA2	0.072466	1
NTS	0.0726158	1
GJA10	0.0728153	1
ZFP36L1	0.0732432	1
FLJ37543	0.0734956	1
C12orf76	0.0736044	1
C18orf22	0.0737251	1
FASTK	0.073972	1
PHGDH	0.0740053	1
DOK1	0.0743343	1
FAM108A1	0.0745022	1
ZP4	0.0745872	1
CSAG1	0.0749174	1
PROK2	0.0749321	1
AIP	0.0749878	1
CCDC46	0.0750057	1
ALKBH6	0.0753055	1
SLC17A2	0.075306	1
EDN3	0.0753305	1
ZSWIM6	0.0755531	1
DUSP11	0.0758346	1
NTSR1	0.0758925	1
PER1	0.0760874	1
FAM150A	0.0763445	1
TFB2M	0.0764097	1
DOK2	0.0767216	1
TNP2	0.0770756	1
FAM149A	0.0770764	1
ACCN5	0.0771479	1
FAM189A2	0.0771587	1
TBX10	0.0774888	1
STK32A	0.0777457	1
TMEM184A	0.0777695	1
RABEPK	0.0777981	1
C8B	0.0778211	1
SLC38A9	0.0779262	1
GPR108	0.0779811	1
CRIPAK	0.0780224	1
SUMO3	0.0780788	1
ANKRD17	0.0780978	1
AGRP	0.0782891	1
NKD2	0.0786016	1
TCF20	0.0786956	1
DARS2	0.0787667	1
UGT2B11	0.078887	1
CPA2	0.0789709	1
MEIS3	0.0789772	1
WNT3	0.0792416	1
C5orf22	0.0793008	1
RPL32	0.0793425	1
S100A7A	0.0797754	1
SLC16A4	0.0799452	1
GTPBP1	0.0799669	1
CHERP	0.080029	1
SUPT5H	0.08017	1
HYAL2	0.0802137	1
ERLIN1	0.0803667	1
KRT32	0.0803903	1
PABPC3	0.0804366	1
RGS6	0.0807524	1
GRIN2A	0.0808313	1
HDDC3	0.0809671	1
NPIP	0.0816233	1
TMEM19	0.0816963	1
CYP4F12	0.0817057	1
SLC38A4	0.0817558	1
PLEK2	0.0817901	1
PRH2	0.0818497	1
PABPN1	0.0819202	1
PRDM12	0.0819238	1
HEXIM1	0.0820301	1
SPATA8	0.0823236	1
DGAT1	0.0825454	1
TAX1BP3	0.0826189	1
RPP30	0.082664	1
PRAMEF4	0.0829446	1
RALYL	0.0829869	1
PRKACG	0.0832362	1
EP300	0.0832387	1
TBC1D20	0.0833232	1
FAM104B	0.083574	1
KATNAL2	0.0836485	1
TEX13A	0.0836534	1
DUSP27	0.0837789	1
SLC16A13	0.0838164	1
BTBD2	0.083831	1
CYP2C8	0.0841279	1
WIPI1	0.0842886	1
DSCR4	0.0842966	1
SLC28A1	0.0846522	1
CXorf65	0.0847799	1
C10orf47	0.0847849	1
LBP	0.084854	1
ZCCHC13	0.0848674	1
SORT1	0.0849418	1
RAG2	0.0851213	1
FAM175B	0.0854255	1
FADS6	0.0854605	1
PELI3	0.085734	1
C17orf105	0.0859543	1
CACNA2D3	0.0860566	1
CNGA4	0.0862142	1
FGFR1OP	0.0866419	1
ZNF329	0.0867169	1
C14orf159	0.0867955	1
SLC29A2	0.0868401	1
NFS1	0.0869028	1
VPS29	0.0870132	1
CFTR	0.0870247	1
PITPNM3	0.0870938	1
OR5B2	0.0875064	1
GLRA2	0.0875811	1
UTP20	0.0875994	1
MARCO	0.0876104	1
PRSS16	0.0879315	1
ISCA2	0.0888062	1
RIOK1	0.0888803	1
ZNF860	0.0889146	1
PEG3	0.0893923	1
NR2E3	0.0894519	1
GNB5	0.0895515	1
PIP5K1A	0.0895912	1
LOXHD1	0.0896968	1
C3orf30	0.0897867	1
ZNF593	0.0900553	1
SLC27A6	0.0900909	1
TBP	0.0901075	1
TNNT1	0.0903809	1
OR6V1	0.0904039	1
SH2D6	0.0905208	1
C17orf97	0.0906135	1
SLC39A7	0.0907332	1
PGK2	0.0908038	1
BMP3	0.0912208	1
MFSD5	0.091346	1
NUPL2	0.0915537	1
ARHGEF9	0.0916056	1
IL1RL2	0.0916502	1
OGG1	0.0917105	1
LANCL3	0.0919727	1
CEND1	0.0921421	1
CWC27	0.0921611	1
OTUD3	0.092192	1
SRGAP1	0.0923372	1
IFRD2	0.0923975	1
LRRC1	0.0924949	1
KIF27	0.0926942	1
CPNE9	0.0927116	1
SNX2	0.0927483	1
PTPN11	0.0933887	1
NBAS	0.0934182	1
MKNK2	0.0935352	1
CLDN20	0.0935903	1
CCRL1	0.0937805	1
RNF152	0.0939162	1
RNASE6	0.0939922	1
C2orf81	0.0941819	1
LY96	0.0942977	1
C7orf28B	0.0943857	1
KLHL10	0.0944031	1
L2HGDH	0.0944671	1
NAT8	0.0948513	1
TPT1	0.0949062	1
ABCF2	0.0949123	1
DPEP1	0.0949222	1
UBR5	0.0950514	1
F9	0.0951662	1
MAT1A	0.0951856	1
TAT	0.0952976	1
RPL26L1	0.0953253	1
GDF11	0.0956205	1
MYO3A	0.0957705	1
TADA2A	0.0957719	1
DAB1	0.0957729	1
EMP2	0.0960094	1
FTCD	0.0961973	1
HS6ST1	0.0962306	1
SLC16A10	0.0963207	1
C19orf26	0.0964434	1
ODZ4	0.0965478	1
GDF7	0.0965883	1
C6orf162	0.0971264	1
PPIC	0.0971282	1
TXNRD3	0.0972242	1
KRTAP4-8	0.0973608	1
TEX9	0.0976812	1
CSGALNACT1	0.0977445	1
MRPL43	0.098049	1
GULP1	0.0980846	1
PER3	0.0987363	1
C3orf45	0.098873	1
NFIC	0.0988891	1
RAMP3	0.0989786	1
C9orf123	0.0989922	1
TEX19	0.099075	1
COG6	0.099212	1
CYP3A7	0.0993216	1
TRIML2	0.0993619	1
TGM5	0.0994829	1
SLC28A2	0.0994973	1
ST6GAL2	0.0996322	1
FAM173B	0.0999825	1
CCS	0.10001	1
METAP2	0.100041	1
MBTPS2	0.100254	1
SSBP1	0.100257	1
PLSCR2	0.100476	1
GJB2	0.100779	1
MANF	0.101069	1
DDX60	0.101398	1
PALM3	0.101645	1
RUFY1	0.101685	1
RAP1B	0.101688	1
C10orf67	0.101714	1
TNFRSF17	0.101786	1
HAPLN2	0.101931	1
SNX18	0.102016	1
EIF2AK4	0.102095	1
HSPA6	0.102376	1
MED28	0.102483	1
ZNF248	0.102706	1
RYBP	0.102737	1
FAM176A	0.102887	1
HTR2C	0.103036	1
SLC7A1	0.103204	1
MCPH1	0.103409	1
ZNF560	0.103424	1
C5orf28	0.103493	1
QKI	0.103674	1
DMKN	0.103782	1
TCL1B	0.104094	1
TRIM14	0.10412	1
PARN	0.104155	1
TSHZ3	0.104225	1
EIF2B3	0.104239	1
ADCK5	0.104308	1
ABCB8	0.104358	1
HTR3A	0.104622	1
NOC4L	0.104626	1
ACCN2	0.104859	1
ATM	0.10487	1
CYP4A22	0.104884	1
CRYGN	0.105062	1
C22orf9	0.105472	1
ZFYVE19	0.105681	1
KRTAP4-11	0.105825	1
CTTN	0.106014	1
ALDH2	0.106425	1
BAIAP3	0.106497	1
SLC33A1	0.106579	1
UCN	0.106647	1
MID1IP1	0.106701	1
NRIP3	0.106735	1
TRMT61B	0.107083	1
NPEPL1	0.107381	1
HHAT	0.107417	1
C1orf173	0.107753	1
ZMAT5	0.107826	1
GBA	0.107997	1
ZNF77	0.108191	1
ZNF528	0.108382	1
SAMD14	0.108749	1
PCP2	0.108804	1
RAC1	0.108811	1
ARL15	0.108869	1
C22orf32	0.109044	1
TPO	0.109284	1
GTF3C5	0.109293	1
TMEM88B	0.10949	1
CHMP1B	0.109699	1
AP1AR	0.109761	1
PLA2G5	0.10994	1
C10orf62	0.11006	1
SLC4A7	0.11024	1
SSX1	0.110441	1
ZDHHC13	0.110562	1
CDK17	0.110627	1
NOM1	0.110774	1
PSORS1C2	0.110778	1
PCK1	0.111063	1
EFHA2	0.111308	1
BICD1	0.111441	1
OBP2B	0.111443	1
FOXD2	0.111485	1
GIMAP8	0.11178	1
SGK2	0.111948	1
PAK1	0.112112	1
PHKB	0.112226	1
SLC45A2	0.112319	1
KRTAP4-9	0.112395	1
ZNF10	0.112575	1
GBP7	0.112586	1
SQSTM1	0.112619	1
COMMD2	0.112793	1
ZMYND15	0.112796	1
KRT37	0.113013	1
PGPEP1	0.113106	1
NEBL	0.113338	1
CXCL5	0.113533	1
SIT1	0.113627	1
PKDCC	0.113763	1
KRTAP5-5	0.114259	1
RGS18	0.114417	1
KIAA1310	0.114445	1
ALPI	0.114648	1
C3orf15	0.114818	1
C14orf115	0.114818	1
SSR1	0.114946	1
PHPT1	0.115326	1
IKBIP	0.11539	1
RASA2	0.115808	1
PRC1	0.115917	1
RIPPLY1	0.115925	1
FXR2	0.116274	1
IL17B	0.116285	1
FAM160B2	0.116376	1
GAB4	0.116582	1
ZNF189	0.116599	1
KIAA1147	0.116646	1
PARP12	0.116743	1
NSMCE2	0.11697	1
MTMR12	0.11712	1
CNTFR	0.117129	1
FRMD5	0.117491	1
TBX20	0.117494	1
HIST1H2BI	0.117659	1
NOTCH2NL	0.11775	1
C1orf68	0.11788	1
SCN2A	0.117925	1
IGFALS	0.118025	1
C1orf88	0.118075	1
ADAMTS17	0.11856	1
CFB	0.118609	1
CCT6A	0.11873	1
ZNF398	0.119101	1
TAF6	0.119286	1
TNFAIP8L1	0.119296	1
ZNF530	0.11936	1
PGC	0.119523	1
OMP	0.119603	1
AMICA1	0.119653	1
GABRB1	0.119715	1
KPNA2	0.119829	1
BRD9	0.119897	1
MTRR	0.120021	1
GLIPR1L2	0.120197	1
E2F6	0.120399	1
LRRC69	0.120468	1
DUXA	0.120509	1
CEP72	0.120624	1
KRTAP13-4	0.120845	1
CCDC157	0.120931	1
C4orf23	0.120973	1
PPP1R1A	0.121061	1
PPIA	0.121281	1
UBE2H	0.121516	1
MAPK8IP3	0.121566	1
ASTN2	0.121634	1
AGPS	0.122078	1
LCE1E	0.12238	1
FGG	0.122419	1
DYNC1I2	0.122422	1
RHOH	0.122516	1
CSRP3	0.122642	1
KCNS3	0.122774	1
SLC22A4	0.122857	1
PHF21B	0.122973	1
SLC22A11	0.123006	1
SIRPB1	0.123167	1
CSF1	0.123203	1
CRYGB	0.123444	1
EFCAB6	0.123472	1
ZNF681	0.12369	1
ZNF214	0.123897	1
KRTAP10-12	0.124129	1
PNKD	0.124201	1
C17orf77	0.12428	1
RNF222	0.1243	1
C20orf46	0.124355	1
WDR62	0.124477	1
DEAF1	0.124907	1
KRTAP4-1	0.125238	1
RANBP10	0.125311	1
NSF	0.125342	1
SLC24A5	0.125506	1
TCTE3	0.125564	1
VMO1	0.125725	1
DYNC1I1	0.125928	1
C16orf54	0.125985	1
ULBP1	0.125996	1
SNX22	0.126085	1
C13orf16	0.126262	1
LRRC18	0.126272	1
RNF6	0.126277	1
PHKA1	0.126309	1
PRSS45	0.126539	1
CUX2	0.126639	1
NUP62CL	0.126903	1
IFNA8	0.126967	1
METTL11A	0.127463	1
XPNPEP2	0.127612	1
C20orf71	0.127633	1
GAB2	0.127698	1
ERAS	0.127723	1
CHCHD10	0.128073	1
DEFB129	0.128151	1
MMP11	0.128266	1
TTC38	0.128536	1
ANXA6	0.128556	1
PIN1	0.129258	1
CTCFL	0.12941	1
ALPP	0.130077	1
OR2AT4	0.130158	1
LRRC3	0.130322	1
REEP6	0.130575	1
PREPL	0.130726	1
LOXL3	0.130774	1
HIST1H2AE	0.130823	1
PRNP	0.130857	1
SRGAP3	0.130858	1
LIX1	0.130942	1
TGM6	0.13095	1
RAD54B	0.131052	1
LRRC40	0.131102	1
SCAMP4	0.131329	1
C20orf20	0.13153	1
ZNF117	0.131532	1
GLS2	0.131567	1
EZH2	0.131731	1
CUTA	0.131744	1
NBPF3	0.131806	1
MTSS1	0.132156	1
GPR141	0.132197	1
PLA2G10	0.132286	1
RAX2	0.132297	1
C10orf90	0.1323	1
CD300LB	0.132312	1
LRRC20	0.132313	1
MDM1	0.132376	1
MAF1	0.132429	1
LRP2	0.132692	1
C17orf99	0.13277	1
ELAVL2	0.132994	1
GTF3C3	0.133174	1
PLP1	0.133576	1
AMN1	0.133692	1
OR9I1	0.133724	1
OR5AP2	0.134059	1
KIAA0802	0.13425	1
LIMA1	0.134276	1
BAMBI	0.134515	1
OR5M8	0.134559	1
PHLDA2	0.1349	1
FAM60A	0.134956	1
ZCCHC4	0.135337	1
CTU2	0.135353	1
ISX	0.135624	1
U2AF2	0.135709	1
PACRG	0.13571	1
LBX2	0.135931	1
IL2RB	0.136201	1
C11orf54	0.136215	1
ONECUT2	0.136408	1
ADAM7	0.136831	1
DRAP1	0.136911	1
DONSON	0.137088	1
SMOC2	0.137143	1
DEF6	0.137305	1
NSUN2	0.137384	1
ILDR2	0.137474	1
OR6Q1	0.137574	1
ARL16	0.13802	1
LRRC66	0.138072	1
SPRY3	0.138199	1
NRSN2	0.138201	1
RWDD2A	0.138258	1
OR10H5	0.138401	1
APOBEC4	0.13845	1
FAM83G	0.138694	1
TRAT1	0.138836	1
CCDC134	0.139305	1
HIST1H2BF	0.139323	1
EIF4E	0.139419	1
ABT1	0.139518	1
TRIM22	0.14007	1
CD300LF	0.140091	1
KCNT2	0.140626	1
ABCG4	0.140781	1
OR1M1	0.140787	1
GMDS	0.1408	1
ERBB3	0.140801	1
NRSN1	0.140848	1
LDOC1L	0.140879	1
EPB41L4A	0.141483	1
OR2G6	0.14159	1
DKFZp761E198	0.141725	1
CDRT15	0.141752	1
PDZD2	0.141982	1
DPP3	0.142109	1
OR5H15	0.142129	1
UNC13C	0.142135	1
ANGPTL4	0.142221	1
AGBL3	0.142356	1
PRKAG1	0.142504	1
PIK3C3	0.142831	1
ZNF85	0.142842	1
MAPRE1	0.14312	1
GALNT6	0.143197	1
TNF	0.143267	1
REG1B	0.143296	1
NANOG	0.143297	1
FAM83C	0.143379	1
CDCA3	0.143383	1
CPT1A	0.143531	1
SRPK2	0.143616	1
RAB22A	0.143787	1
COL9A3	0.143816	1
KCTD21	0.143857	1
CALCR	0.143862	1
LGI3	0.143967	1
MRPL21	0.143998	1
TG	0.144434	1
CDKL4	0.144637	1
MS4A15	0.14485	1
UBE2U	0.144967	1
ZNF679	0.145099	1
ANKRD36	0.145208	1
STAR	0.145332	1
SIGLEC1	0.145378	1
NKX2-6	0.14542	1
FLT1	0.145455	1
C9orf96	0.14557	1
OR2T2	0.145861	1
HSD17B10	0.145923	1
MRPS7	0.146061	1
CAB39	0.146198	1
NT5C1B	0.146417	1
MRO	0.146538	1
MMP17	0.14668	1
GALC	0.14669	1
KRT39	0.147139	1
GPR18	0.147264	1
PRODH2	0.147322	1
NLRC4	0.147529	1
TPCN2	0.147666	1
FOXR2	0.14777	1
GPR133	0.147803	1
NIT2	0.147857	1
C5orf42	0.147862	1
TPD52L1	0.147971	1
KCNMB4	0.14798	1
OR2T27	0.148194	1
CYB561	0.1484	1
C9orf163	0.148622	1
KCNB1	0.148815	1
RNF217	0.149145	1
KCNIP1	0.149149	1
CHAF1B	0.149233	1
C22orf13	0.149598	1
CLEC12B	0.149891	1
TSC22D3	0.149915	1
NIPBL	0.149916	1
TMED8	0.150286	1
MATN2	0.150566	1
CCNT1	0.150567	1
GRK4	0.150689	1
ZNF501	0.150794	1
ITM2C	0.150837	1
ZCCHC17	0.151024	1
EXT2	0.151094	1
CLRN2	0.151123	1
KIAA1751	0.15113	1
TMEM56	0.151234	1
ODZ2	0.15154	1
C7orf30	0.151579	1
SAGE1	0.151679	1
RAB35	0.151915	1
LILRA6	0.152054	1
POM121L2	0.152264	1
SPIN1	0.152373	1
CTNNB1	0.152375	1
C20orf111	0.152521	1
NDUFV1	0.152813	1
SLC7A4	0.152823	1
POP4	0.152972	1
SLC6A8	0.152998	1
RPS3A	0.153077	1
APBB1IP	0.153275	1
NEUROD6	0.153318	1
GNL2	0.153469	1
C9orf30	0.153587	1
SNX25	0.15368	1
SPATS1	0.153903	1
PON1	0.153995	1
RSAD2	0.154051	1
AIM2	0.154184	1
RASA3	0.154584	1
TSPAN7	0.154645	1
TMEM150C	0.154677	1
TAGLN2	0.154735	1
ZNF615	0.155	1
MED29	0.155218	1
AKR1B15	0.155277	1
GOLGA6B	0.155374	1
TNPO1	0.155484	1
SFT2D3	0.155555	1
CYB5D2	0.155796	1
EFHD2	0.155941	1
TMEM161B	0.156184	1
DAZL	0.15646	1
RTP1	0.156562	1
DHRS7	0.15684	1
ADAMTS7	0.156886	1
FNDC8	0.156952	1
SULT4A1	0.157016	1
CELA2A	0.157153	1
GIMAP5	0.157197	1
POLR3E	0.157197	1
NACA2	0.157216	1
SLC26A8	0.157226	1
FAM132A	0.157226	1
MAGEA10	0.157228	1
C1orf131	0.157615	1
DDX17	0.157668	1
TERF1	0.157885	1
ZAK	0.157889	1
RTP2	0.157895	1
CERK	0.157917	1
MRPL40	0.157926	1
HNRNPM	0.158001	1
TSPAN1	0.158117	1
JAM2	0.158278	1
C1orf83	0.158355	1
C14orf49	0.158929	1
NANP	0.159045	1
CD44	0.159055	1
ABHD10	0.159106	1
MDGA1	0.159111	1
NRP1	0.159148	1
OR10AG1	0.159252	1
SFRS9	0.159447	1
SART1	0.159516	1
DCUN1D3	0.159716	1
OAZ1	0.159729	1
CCDC8	0.15974	1
VPS53	0.159755	1
ARID2	0.159959	1
OR2T34	0.159968	1
DPP8	0.160021	1
PDXDC1	0.160351	1
OR4K5	0.160508	1
SUSD3	0.160568	1
OR2AG1	0.160774	1
CEBPE	0.160935	1
SNTG2	0.160951	1
SLC17A7	0.160988	1
WSCD1	0.161021	1
DTYMK	0.161104	1
MMP7	0.161235	1
ASAP2	0.161497	1
MBL2	0.161506	1
HDHD1A	0.161673	1
GAA	0.161698	1
TSEN34	0.161784	1
FGFR3	0.161797	1
PRR23A	0.161853	1
HOXA5	0.161886	1
RNF187	0.161933	1
MAGEA4	0.161984	1
SDAD1	0.162005	1
SLA2	0.162341	1
OR52D1	0.162898	1
SEC24C	0.162931	1
HIRA	0.16297	1
STC1	0.162984	1
ATF1	0.162987	1
GIMAP2	0.163191	1
NUDT7	0.163674	1
PABPC5	0.163752	1
NFKB2	0.163851	1
HIST1H3B	0.16454	1
EDARADD	0.164647	1
ART1	0.16468	1
GLB1L3	0.164691	1
STX1B	0.16475	1
CDH12	0.164858	1
ITLN2	0.164882	1
NPAS4	0.16538	1
TRPM4	0.165399	1
NVL	0.165491	1
UBE3C	0.165517	1
SLC9A3	0.165648	1
NDUFS3	0.165682	1
RGAG4	0.165757	1
METTL7B	0.165765	1
GEMIN8	0.165835	1
CPNE6	0.165845	1
RECQL	0.165958	1
AIFM3	0.166119	1
OR2F1	0.166295	1
MARCH5	0.166328	1
OR52H1	0.166425	1
PGAM1	0.166516	1
MKI67IP	0.166542	1
MAPK8IP2	0.166715	1
E4F1	0.16687	1
PHF2	0.166974	1
SLCO1B1	0.167045	1
C6orf170	0.167423	1
ELP2	0.167665	1
OSBPL3	0.167753	1
CBLB	0.167754	1
MAGEC2	0.168419	1
PSMD14	0.168452	1
VPS16	0.168608	1
LPAR4	0.16867	1
TLR4	0.16869	1
KRTAP10-5	0.168719	1
KRTAP10-10	0.168723	1
GRIK3	0.168834	1
ESF1	0.16924	1
SUN1	0.169249	1
EAPP	0.169477	1
MEN1	0.169499	1
TAP2	0.169593	1
UHRF1	0.169661	1
DDX3X	0.16967	1
PCDHA10	0.16984	1
ADH6	0.169847	1
DERL2	0.169944	1
TAS2R14	0.170253	1
ELFN2	0.170342	1
TFR2	0.1704	1
PTPLAD2	0.170494	1
RBM24	0.170679	1
CHRM2	0.170944	1
ZDHHC5	0.17105	1
KRTAP10-8	0.171065	1
ADAMTS2	0.171079	1
CENPH	0.171165	1
SUSD1	0.171228	1
VSIG10L	0.17127	1
CACNG6	0.171344	1
ZNF781	0.171356	1
NUDT22	0.17137	1
SYCP1	0.171406	1
HSD17B4	0.171531	1
SLC45A1	0.171612	1
FAM181A	0.171678	1
CDKN2B	0.171745	1
LRRC36	0.171916	1
INHBC	0.171968	1
NEK6	0.172277	1
L3MBTL	0.172541	1
PGPEP1L	0.172602	1
CACNG3	0.172687	1
NRK	0.172957	1
OR5B3	0.173052	1
SCRT2	0.173067	1
HRASLS5	0.173124	1
OR8D1	0.173221	1
LRRN3	0.173333	1
C13orf26	0.173527	1
COPS7A	0.173639	1
UBA7	0.173769	1
TOP1	0.173808	1
SLC9A11	0.173963	1
FCGR2B	0.174019	1
OLIG3	0.174063	1
STRN	0.174095	1
ADAM23	0.174209	1
AMAC1L2	0.174274	1
MTCH2	0.174312	1
ANTXR1	0.174383	1
FAM86B2	0.174571	1
CAGE1	0.174675	1
PRTG	0.174751	1
CA3	0.174763	1
BST1	0.174876	1
SULT1A1	0.174919	1
CEACAM19	0.175106	1
ZC3HAV1	0.175209	1
NAIF1	0.17524	1
GSX1	0.175396	1
SURF4	0.175432	1
OR52B6	0.175702	1
C22orf29	0.175768	1
VPS54	0.175785	1
RND3	0.175816	1
FAM47C	0.175827	1
FAIM2	0.175861	1
RDH10	0.175985	1
MRGPRF	0.176015	1
SPSB1	0.176058	1
SUDS3	0.176291	1
PAM	0.176641	1
PCDH18	0.176671	1
SCN1A	0.176799	1
FCER2	0.176999	1
GJA5	0.177123	1
RAET1G	0.177226	1
ADPRHL2	0.177231	1
MAMDC2	0.177453	1
EMB	0.177503	1
MPV17L2	0.177508	1
POSTN	0.177635	1
OR13D1	0.177701	1
ME3	0.177804	1
CAP1	0.177873	1
OCEL1	0.177938	1
GLIS3	0.17807	1
TAS2R39	0.17823	1
RPL7A	0.178376	1
SLAMF6	0.178443	1
HHIP	0.178469	1
KIF2A	0.178485	1
KATNB1	0.178513	1
METTL13	0.178534	1
WDSUB1	0.17869	1
MAGED2	0.178717	1
SYT3	0.178772	1
TNMD	0.178794	1
ZMAT3	0.178818	1
OPTC	0.178927	1
SPATA17	0.178979	1
CENPBD1	0.179213	1
SORBS3	0.179247	1
SCN10A	0.179311	1
C13orf18	0.179339	1
SP100	0.1794	1
SULT1E1	0.179463	1
PILRA	0.179566	1
HNF4G	0.179658	1
GABRG2	0.179825	1
DDX11	0.180015	1
OR4C12	0.180244	1
EEF2K	0.180279	1
OR10J5	0.180387	1
LNX1	0.1805	1
LAIR1	0.180532	1
NR1I2	0.180613	1
KLK15	0.180621	1
ANKS4B	0.180642	1
TMPRSS11E	0.180642	1
RFPL3	0.180685	1
MYOCD	0.180833	1
OR4L1	0.181055	1
SEPT7	0.18117	1
OR5H14	0.181348	1
PCSK1N	0.18143	1
OR8K1	0.181439	1
PKN1	0.181496	1
C20orf132	0.18154	1
FAM78A	0.181701	1
CLEC7A	0.18174	1
OR2D2	0.18185	1
OR51E1	0.181979	1
BTF3	0.182082	1
ATXN3	0.18214	1
CSNK2A2	0.182183	1
KCTD20	0.182247	1
GLRA3	0.182367	1
SLC5A1	0.182386	1
ST8SIA4	0.182424	1
CCDC103	0.182642	1
OR51A4	0.182697	1
OR5T1	0.182795	1
RAG1	0.183053	1
DLGAP4	0.183091	1
C12orf53	0.183306	1
ZFP42	0.18336	1
A2BP1	0.18352	1
SRBD1	0.183585	1
TMPRSS4	0.183601	1
DLL1	0.183743	1
OR5H1	0.184052	1
ADCY2	0.184067	1
NPY5R	0.184199	1
EVPLL	0.184279	1
ACP5	0.184695	1
LRRCC1	0.184792	1
USP10	0.185018	1
DNAJC17	0.185037	1
ZFR	0.185179	1
ESPN	0.185266	1
KCNQ5	0.185417	1
CLVS2	0.185706	1
HHIPL2	0.18582	1
DPP9	0.186062	1
KRT75	0.186176	1
EIF3H	0.18625	1
C1orf51	0.186261	1
NPBWR2	0.186282	1
OR52B2	0.186446	1
PLCXD1	0.186447	1
FUBP1	0.186762	1
MEST	0.186932	1
EIF4G2	0.186971	1
SRD5A1	0.187105	1
PDE6B	0.187146	1
FAM125A	0.18724	1
HIVEP1	0.18739	1
ZFPL1	0.187436	1
LAMP3	0.187703	1
BCL2L1	0.187848	1
ZNF135	0.188054	1
GPR146	0.188196	1
CCDC151	0.188454	1
HAO1	0.188694	1
GTF2I	0.188777	1
PTPN3	0.189079	1
DCPS	0.189275	1
C1orf85	0.189355	1
TRIM77	0.189625	1
OR6T1	0.189651	1
IBSP	0.189662	1
OR3A1	0.190002	1
NCAM2	0.190049	1
NUDT13	0.190196	1
DYNC2H1	0.190346	1
ZNF423	0.190442	1
RHOU	0.190463	1
AK5	0.190516	1
DNAJC25	0.190681	1
C17orf46	0.190706	1
OR2D3	0.190822	1
SLFN11	0.190951	1
OR4X2	0.191084	1
FAM123A	0.19111	1
OR5W2	0.191579	1
C8orf76	0.19165	1
SPZ1	0.191741	1
ELOVL7	0.191801	1
HIST1H1A	0.19183	1
NEK10	0.192299	1
GIMAP1	0.192449	1
TSTA3	0.192501	1
PLCB4	0.192517	1
ACAP3	0.19281	1
BRMS1	0.192821	1
AOC3	0.193275	1
DSG2	0.19352	1
FAM55A	0.193685	1
SFRS8	0.193827	1
COL11A1	0.193945	1
C19orf20	0.194003	1
FBXL17	0.194017	1
CTSF	0.194036	1
RIOK2	0.194077	1
HDAC11	0.194179	1
TRIM66	0.194184	1
HHEX	0.194207	1
MARCH1	0.194599	1
OTUD4	0.194613	1
C1orf111	0.194668	1
ACTR8	0.194844	1
DEK	0.195439	1
APOH	0.195481	1
TRIM64B	0.195924	1
SIDT2	0.196019	1
CD79A	0.196131	1
PNMA3	0.196797	1
RHBDD3	0.196991	1
MTAP	0.197176	1
C12orf63	0.1974	1
LIPN	0.197639	1
MSTN	0.197746	1
CHST10	0.19785	1
ODZ3	0.197931	1
ASPRV1	0.197995	1
HEATR7B2	0.198009	1
ZNF862	0.198044	1
FAM125B	0.198078	1
STAT5A	0.198289	1
SLAMF9	0.198326	1
SCNN1G	0.198339	1
SLC16A8	0.198357	1
PRELP	0.19858	1
SEMG1	0.198667	1
OR52E6	0.199172	1
ACTB	0.199212	1
OR1Q1	0.199286	1
ARMC9	0.199593	1
FSTL1	0.199812	1
FOXJ2	0.200011	1
ARHGAP21	0.200245	1
BTNL3	0.200259	1
SUMF1	0.20044	1
DDO	0.200544	1
RPP38	0.200681	1
C17orf63	0.200694	1
H1FOO	0.200698	1
SLC17A6	0.20074	1
DMC1	0.200787	1
FAM38B	0.200842	1
SPDYA	0.2011	1
OXSM	0.201129	1
ATG2A	0.201189	1
TMOD3	0.201229	1
CNTNAP4	0.20168	1
HTR4	0.201727	1
CDK20	0.201889	1
UGT1A9	0.202078	1
NPSR1	0.202214	1
CLN6	0.202357	1
DKK2	0.202507	1
RIN3	0.202612	1
DNAH12	0.202645	1
CD244	0.202658	1
FAM164A	0.202706	1
RPH3AL	0.202822	1
SDHB	0.202822	1
ATP11C	0.203137	1
OR2C1	0.203384	1
MRE11A	0.203397	1
RXFP4	0.2034	1
PLB1	0.203441	1
TDRD5	0.203728	1
FAM135B	0.20382	1
RPF1	0.204094	1
ANLN	0.204311	1
OR4A16	0.204346	1
CAMK2B	0.204378	1
BCCIP	0.204466	1
TALDO1	0.204659	1
GLYATL2	0.204862	1
RAPSN	0.204994	1
MRGPRX2	0.205013	1
TAS2R38	0.205162	1
OR4S2	0.205435	1
MPST	0.20548	1
LPPR5	0.205534	1
OR4C6	0.205641	1
SERPINB3	0.205728	1
ATF4	0.205815	1
VAT1L	0.20595	1
ASPHD1	0.206049	1
KDM1A	0.206505	1
MTNR1A	0.206625	1
MLST8	0.206851	1
MTRF1	0.207033	1
IL3RA	0.207036	1
RBBP8	0.207205	1
ZNF212	0.207212	1
C10orf88	0.207262	1
GRIA4	0.207627	1
CLEC4M	0.207657	1
ANXA13	0.207781	1
HRH4	0.207803	1
SH3GL2	0.208187	1
EGFL7	0.20823	1
CCR6	0.208525	1
MEI1	0.20855	1
C9orf144B	0.208697	1
PAQR8	0.208718	1
TEKT2	0.208753	1
RHBDF2	0.208836	1
ZNF727	0.208893	1
SPDYE1	0.208937	1
EPHA6	0.209174	1
SLC12A5	0.209208	1
STAM	0.209224	1
XKR6	0.209531	1
PBX2	0.209567	1
CDR1	0.209595	1
THOC6	0.209703	1
OR2T8	0.210123	1
UBP1	0.210452	1
ZNF514	0.21047	1
UBE2Q2	0.210542	1
HEY2	0.210572	1
KIAA1549	0.210641	1
ANKS1A	0.210678	1
CA12	0.210733	1
SPOP	0.210866	1
PPP1R13L	0.210985	1
LPXN	0.211154	1
BCAR1	0.211352	1
R3HDML	0.21136	1
NUFIP1	0.211414	1
PEAR1	0.211471	1
SERPINB7	0.211581	1
TPSG1	0.211696	1
DLGAP3	0.211866	1
PHAX	0.211888	1
MORC2	0.212177	1
SHF	0.212384	1
EIF2S1	0.212549	1
FAM84A	0.212558	1
GRK1	0.212746	1
TAF4	0.212774	1
KIAA0754	0.212974	1
UBXN2B	0.213041	1
MAD2L1BP	0.213103	1
ELF2	0.213166	1
C6orf81	0.213207	1
OSGEP	0.213417	1
LRRC23	0.213586	1
TBX19	0.213617	1
MCAT	0.213727	1
KCNA10	0.213879	1
ZNF3	0.214012	1
CNTNAP5	0.214141	1
ZNF454	0.21423	1
PGGT1B	0.214281	1
TMEM185A	0.214415	1
LIM2	0.214446	1
GDI2	0.214477	1
SORL1	0.21452	1
SLC29A3	0.214736	1
STUB1	0.21495	1
PIWIL2	0.215007	1
RSF1	0.215285	1
CA5A	0.215345	1
LGR6	0.215398	1
ADCY8	0.215875	1
UHRF1BP1	0.216379	1
FAM50B	0.216491	1
TAS2R31	0.216527	1
STK38L	0.216791	1
NLRP3	0.217418	1
RDH5	0.217475	1
NID1	0.217691	1
FBRSL1	0.217941	1
PIK3CA	0.217966	1
ZNF323	0.217992	1
SELENBP1	0.218097	1
GHSR	0.218174	1
ZSWIM4	0.218232	1
SIGLEC6	0.218399	1
GRXCR2	0.218414	1
MYO5A	0.218555	1
OR13C9	0.21865	1
MET	0.218759	1
DNTT	0.218959	1
TCP1	0.219103	1
C4orf17	0.21921	1
OSTM1	0.219232	1
MYO9B	0.219266	1
SLC36A2	0.219652	1
HOMER2	0.21998	1
POTEE	0.220118	1
PPARG	0.220176	1
HBP1	0.220433	1
DNAJC28	0.220816	1
PRUNE	0.220865	1
SYNC	0.221193	1
MFAP1	0.221328	1
FKBP8	0.221496	1
BHLHE23	0.22156	1
EDIL3	0.221827	1
TTC21B	0.221832	1
MCTP2	0.221888	1
CCDC74A	0.222505	1
OSMR	0.222572	1
INPP5A	0.222581	1
TPH2	0.222597	1
FBLIM1	0.222639	1
C1orf101	0.222757	1
TAF7L	0.222772	1
RAE1	0.222778	1
CHD1	0.222833	1
C1orf125	0.222953	1
SMAP1	0.22309	1
BASP1	0.223287	1
OR2A12	0.223332	1
TRIM37	0.22337	1
SERPINE1	0.223423	1
ANK1	0.223819	1
HHLA2	0.223834	1
ADH1B	0.223899	1
ASB1	0.223979	1
AP4B1	0.224243	1
PDZK1	0.224345	1
PFKM	0.224619	1
CCBE1	0.224619	1
SYT6	0.224693	1
GPRIN2	0.225091	1
SLC14A1	0.225098	1
FGFR2	0.22527	1
TTC29	0.225466	1
PLEKHA7	0.225552	1
OR13C8	0.225558	1
FMN1	0.225602	1
KCNJ2	0.225749	1
C1QL1	0.226	1
TMPRSS11B	0.226029	1
OR8S1	0.226091	1
OR2A5	0.226297	1
SSRP1	0.22631	1
DKK3	0.226318	1
OR1L1	0.226556	1
ADAT3	0.226614	1
TMEM165	0.227097	1
B4GALT2	0.227365	1
C20orf185	0.227398	1
KCNV1	0.227527	1
XAB2	0.227918	1
ARL4D	0.227995	1
RASGRP4	0.228025	1
ALDH3A2	0.228045	1
ADAMDEC1	0.228289	1
XKR3	0.228353	1
LTBP1	0.228542	1
ABI3BP	0.228787	1
OR9Q2	0.228817	1
FAM55B	0.228828	1
FCGRT	0.228891	1
FOXP3	0.229021	1
PLEKHA3	0.229031	1
UGT2B4	0.229345	1
KDM4DL	0.229615	1
NAV2	0.229684	1
C9orf156	0.229766	1
CABP4	0.229796	1
JAK1	0.229862	1
XPO7	0.229971	1
TXNDC5	0.230144	1
WDR38	0.230177	1
PLCXD3	0.230301	1
OPRD1	0.230403	1
PLCG2	0.23051	1
ADAM22	0.230643	1
ZNF383	0.230702	1
RNF19B	0.230715	1
TSSK6	0.23094	1
GRIA1	0.230988	1
ETV3L	0.231019	1
ARRDC4	0.231402	1
RFNG	0.231615	1
WISP1	0.232043	1
FBXO5	0.2321	1
ADAMTS6	0.232144	1
PARK2	0.232621	1
C2CD3	0.232736	1
WDR12	0.23304	1
KLF6	0.233271	1
TSTD2	0.233277	1
DGCR8	0.233333	1
KLF1	0.233387	1
SFRS1	0.233397	1
OR5B12	0.233459	1
SIRPG	0.233497	1
ZNF699	0.233623	1
OPCML	0.233658	1
C22orf42	0.233743	1
SEMG2	0.234393	1
SH3YL1	0.234573	1
KBTBD3	0.234695	1
JAK2	0.234796	1
BCL9	0.235061	1
GEMIN4	0.235531	1
AQP12A	0.235572	1
OGDHL	0.235615	1
TRMT112	0.235944	1
CNTN5	0.236037	1
RTCD1	0.236261	1
TNFRSF19	0.236303	1
ALOX15	0.236534	1
IGSF9	0.236577	1
SQRDL	0.23662	1
IL9R	0.236804	1
C11orf24	0.236832	1
MLL	0.236839	1
ZDBF2	0.2369	1
HS3ST1	0.23698	1
KAT2A	0.237122	1
KPNA7	0.237292	1
YY2	0.237432	1
TFAP2B	0.237446	1
AGPAT3	0.237484	1
SLC22A24	0.237542	1
POTEC	0.237817	1
SPAG6	0.237899	1
ZNF639	0.23791	1
ABCC10	0.237953	1
PCDH20	0.238048	1
STOX2	0.238172	1
UGT1A10	0.23819	1
SAC3D1	0.238251	1
PDE2A	0.238366	1
C12orf48	0.238456	1
ACSM1	0.238598	1
GOT1	0.238731	1
LRRIQ3	0.238796	1
ATP8A1	0.238995	1
UTF1	0.239243	1
UTRN	0.239303	1
ICOSLG	0.239318	1
FUT5	0.239495	1
SEPN1	0.239528	1
SLC26A9	0.2397	1
PLEKHG3	0.23988	1
PMM1	0.239902	1
OVOL2	0.240585	1
HSD3B1	0.24072	1
NMUR2	0.240841	1
RABGAP1	0.240992	1
ACOT8	0.240998	1
PIAS4	0.241015	1
GPR180	0.241076	1
C7orf60	0.241114	1
C12orf43	0.241183	1
SCGN	0.241204	1
GABRG1	0.241274	1
NODAL	0.241373	1
MIB1	0.241552	1
DNM3	0.241859	1
ENO2	0.242062	1
CHRDL1	0.242152	1
SLC30A3	0.242166	1
CACNB2	0.242438	1
MED15	0.242683	1
GSTM3	0.242691	1
ADPRHL1	0.242796	1
CNTN6	0.242888	1
BSDC1	0.243184	1
NAALADL1	0.243452	1
HOXB4	0.243461	1
LGR5	0.243834	1
PRRC1	0.243846	1
ABCB11	0.24394	1
ZNF217	0.244221	1
PAX4	0.244345	1
SH3GL1	0.244404	1
SLC4A3	0.244428	1
INHBA	0.244444	1
GATA3	0.244537	1
SGCZ	0.24472	1
FAM198B	0.244884	1
DHPS	0.245098	1
HMGCL	0.24523	1
SLC17A1	0.245288	1
TET3	0.245484	1
GNA14	0.245614	1
NXPH4	0.245617	1
HS3ST3A1	0.245628	1
SCARA3	0.24566	1
SOX11	0.245693	1
PRAMEF10	0.245696	1
CORO1A	0.245933	1
BFSP2	0.246011	1
LPHN2	0.246226	1
ZNF643	0.24624	1
PITRM1	0.246268	1
POTEH	0.24665	1
FAM81B	0.246703	1
NMBR	0.24685	1
SLC16A3	0.247311	1
STK32B	0.247338	1
SNX32	0.247469	1
ASS1	0.247579	1
B3GNT3	0.247593	1
AURKB	0.247757	1
LSM11	0.247767	1
TMEM121	0.248022	1
KCNG4	0.248173	1
GTPBP5	0.248178	1
ZIM2	0.248227	1
ETV7	0.248498	1
ADAM2	0.248535	1
IRF3	0.248701	1
AMY2B	0.248704	1
AGXT	0.24874	1
PDE7B	0.248846	1
ZNF547	0.248906	1
LTV1	0.248924	1
ASAP3	0.248931	1
UAP1	0.249046	1
LARP1B	0.249074	1
DNAJB13	0.249092	1
SLC17A9	0.249162	1
CTLA4	0.249414	1
CHST12	0.249449	1
HNRNPU	0.249561	1
DNASE2B	0.249594	1
SCN7A	0.249754	1
B3GALNT2	0.249758	1
CDR2	0.250037	1
OR2B11	0.250077	1
XCR1	0.250146	1
ZC3H6	0.250287	1
UPF3A	0.250291	1
MSTO1	0.250357	1
PLEKHA5	0.250442	1
TTC23	0.250462	1
GAGE2C	0.250517	1
SEC61A1	0.25073	1
ABCB4	0.250802	1
XPNPEP3	0.251231	1
NUP210	0.251256	1
GABRD	0.251523	1
SLC25A46	0.251688	1
GABRR2	0.252268	1
SIGLEC8	0.252274	1
GALK2	0.252649	1
SMARCD3	0.252825	1
ISLR	0.25284	1
PHOX2A	0.252946	1
TULP4	0.252989	1
RBM16	0.253186	1
CSMD2	0.253275	1
HSD3B2	0.253287	1
MAST4	0.253347	1
TMPRSS15	0.253447	1
ZNF404	0.25365	1
C2orf85	0.254001	1
C20orf177	0.254102	1
OR56A3	0.254354	1
ST8SIA2	0.254446	1
CTPS2	0.254506	1
ZNF721	0.254573	1
SIGLEC15	0.254826	1
SPTBN2	0.255208	1
ZKSCAN1	0.255215	1
RIOK3	0.255509	1
CPNE8	0.255535	1
RASGRP3	0.255584	1
TRIM60	0.255869	1
GXYLT2	0.255873	1
GP5	0.255874	1
TMX3	0.256	1
C14orf166	0.256464	1
C6	0.256524	1
FAM117A	0.256857	1
XIAP	0.257041	1
ALCAM	0.257119	1
RNF40	0.257234	1
VNN2	0.257245	1
AHCY	0.257336	1
ZNF157	0.257762	1
SVOPL	0.257963	1
ACTL6B	0.258194	1
IKBKAP	0.258481	1
PROX2	0.258542	1
KIAA1614	0.258766	1
SLC7A14	0.258908	1
FNTA	0.25907	1
SLC6A12	0.259155	1
SLC18A2	0.259485	1
FGD5	0.259676	1
TMCC1	0.259799	1
USP40	0.259812	1
RBM41	0.259862	1
ZNF385B	0.259934	1
ADPRH	0.259968	1
GDA	0.260209	1
WNT2B	0.260595	1
SYNM	0.260645	1
MFSD4	0.260891	1
FMOD	0.261281	1
ITPK1	0.261417	1
PVR	0.261597	1
RADIL	0.261712	1
PCDH19	0.261742	1
CD109	0.261752	1
SP8	0.261795	1
APC2	0.26228	1
PAX5	0.262496	1
PCDHA5	0.26253	1
AKD1	0.262642	1
KCTD2	0.262655	1
POF1B	0.262995	1
TMEM232	0.263268	1
PAH	0.263303	1
CCDC34	0.26347	1
MYO18B	0.263621	1
CAPS2	0.263643	1
ZIK1	0.263692	1
SLC22A15	0.263945	1
WNK4	0.264084	1
KHDRBS3	0.264313	1
PAX9	0.264945	1
ZNF680	0.264995	1
KRT13	0.265197	1
AFP	0.265396	1
ZNF805	0.265751	1
C7orf31	0.265878	1
CNOT6	0.265986	1
SLC25A18	0.266317	1
SUOX	0.2664	1
ATG7	0.266483	1
AMHR2	0.266566	1
DPH2	0.266735	1
OR51I2	0.267134	1
ENPP6	0.267254	1
SLC6A14	0.267417	1
DOK5	0.267593	1
MINPP1	0.267944	1
CLUAP1	0.267966	1
SLC4A8	0.268351	1
ITFG3	0.268392	1
RANBP17	0.268417	1
DDX28	0.268425	1
NKX3-2	0.268736	1
AP3B1	0.269063	1
SMAD2	0.269303	1
MPG	0.269416	1
ENPP7	0.269442	1
MAEL	0.269948	1
AGK	0.270406	1
FGD1	0.270426	1
C8orf34	0.270674	1
SLC4A10	0.270876	1
ACD	0.271014	1
C12orf42	0.271169	1
SHPK	0.271225	1
KRT84	0.271282	1
MSR1	0.271512	1
NR1H3	0.271567	1
IQGAP2	0.271698	1
POU2F3	0.271868	1
RGS20	0.271996	1
FAM113B	0.272015	1
KPTN	0.272071	1
NR5A2	0.272163	1
CAMK2G	0.272224	1
TRIM29	0.27223	1
SPATA6	0.272366	1
GRAMD3	0.272599	1
GPR20	0.272633	1
MMP20	0.272959	1
ZNF555	0.273005	1
GRIN2D	0.273143	1
WBP2NL	0.27316	1
PTPN13	0.273316	1
PLVAP	0.273505	1
DGCR14	0.273575	1
NCEH1	0.273671	1
EEF1G	0.273819	1
SLC15A3	0.2739	1
[truncated: 16,863 more rows]

## Sheet: 2c
Supplementary Data 2c: MutSigCV results for sun-exposed melanoma
Gene	P-value	Q-value
APCS	0	0
BRAF	0	0
CLEC4D	0	0
DNAH6	0	0
MECOM	0	0
ODF1	0	0
OR14I1	0	0
PKHD1L1	0	0
TINAG	0	0
CYP2C19	1.11022e-16	2.0941e-13
CDKN2A	5.55111e-16	9.51865e-13
NRAS	8.88178e-16	1.39607e-12
C1orf173	1.11022e-15	1.49579e-12
TP53	1.11022e-15	1.49579e-12
NOS1	1.22124e-15	1.53567e-12
CATSPERB	1.33227e-15	1.57058e-12
CNTN5	1.9984e-15	2.21729e-12
RP1	2.44249e-15	2.55946e-12
SPHKAP	3.44169e-15	3.41669e-12
SNCAIP	7.99361e-15	7.53877e-12
COL3A1	8.43769e-15	7.57866e-12
RGSL1	1.83187e-14	1.57058e-11
DSG1	2.22045e-14	1.82096e-11
SCN3A	3.85247e-14	3.02772e-11
MAML3	4.84057e-14	3.5197e-11
COL21A1	4.85168e-14	3.5197e-11
ZNF831	5.89528e-14	4.1184e-11
ARMC4	6.99441e-14	4.71173e-11
CFTR	9.21485e-14	5.99347e-11
SVEP1	1.29008e-13	8.07243e-11
SLCO1B3	1.32672e-13	8.07243e-11
MYF6	1.88627e-13	1.11184e-10
CTAGE1	2.93876e-13	1.67972e-10
CSMD2	3.23741e-13	1.74263e-10
PTPRB	3.34621e-13	1.74263e-10
WDR49	3.34732e-13	1.74263e-10
ODZ4	3.41838e-13	1.74263e-10
COL4A4	4.16667e-13	2.0682e-10
CWH43	6.24723e-13	3.02141e-10
SNAP91	6.4837e-13	3.05739e-10
ACSM2A	8.71414e-13	4.00893e-10
DSC1	9.17821e-13	4.12189e-10
ACSM2B	9.74554e-13	4.27489e-10
PRLR	1.07292e-12	4.58795e-10
DSG4	1.09457e-12	4.58795e-10
EMR1	1.15119e-12	4.72038e-10
GRIN3A	1.36224e-12	5.46694e-10
TDRD5	1.68188e-12	6.60907e-10
GPR116	1.87406e-12	7.21397e-10
CFHR5	2.2331e-12	8.42416e-10
COL19A1	2.3338e-12	8.6314e-10
FLG	2.51177e-12	8.94257e-10
ROS1	2.56051e-12	8.94257e-10
PCDH18	2.59959e-12	8.94257e-10
A1CF	2.60958e-12	8.94257e-10
CDH9	2.65499e-12	8.94257e-10
DCDC1	4.70868e-12	1.55816e-09
TPTE	5.23703e-12	1.70312e-09
IDO1	7.81308e-12	2.4978e-09
PRDM9	8.16125e-12	2.56563e-09
THSD7B	1.03526e-11	3.20116e-09
SLC8A3	1.13251e-11	3.44537e-09
ALDH1A2	1.15452e-11	3.4566e-09
KCNH5	1.23226e-11	3.6317e-09
DSG3	1.25763e-11	3.64944e-09
CHGB	1.28812e-11	3.68131e-09
AKR1D1	1.7653e-11	4.96971e-09
CYFIP2	1.84087e-11	5.04925e-09
GRID2	1.84709e-11	5.04925e-09
KCNB2	2.45451e-11	6.61386e-09
PCDHB1	2.63658e-11	7.00439e-09
ADAM32	3.63121e-11	9.51275e-09
ATP8B4	5.04706e-11	1.30408e-08
ODZ3	5.50907e-11	1.40422e-08
PRAMEF1	5.85406e-11	1.47226e-08
TMEM132C	6.2737e-11	1.55703e-08
SLC15A2	6.98311e-11	1.71059e-08
MCTP1	7.39934e-11	1.78931e-08
PASD1	8.10383e-11	1.93487e-08
KIAA2022	8.80018e-11	2.07486e-08
PGK2	1.02197e-10	2.3798e-08
MAGEC1	1.04271e-10	2.3985e-08
RIMS2	1.05587e-10	2.39949e-08
DNTT	1.12187e-10	2.51913e-08
SLC9A4	1.21066e-10	2.68653e-08
MYO18B	1.26646e-10	2.77767e-08
IL1F8	1.37361e-10	2.97805e-08
FAM5C	1.38947e-10	2.9782e-08
OR4M1	1.43248e-10	3.03589e-08
ADAM18	1.69021e-10	3.54231e-08
SYT10	1.7905e-10	3.71125e-08
LMAN1L	1.85203e-10	3.79076e-08
HHLA2	1.86905e-10	3.79076e-08
VWDE	1.94333e-10	3.89947e-08
CYP2A13	1.99135e-10	3.94014e-08
HECW2	2.00537e-10	3.94014e-08
ANKRD18A	2.06066e-10	4.00703e-08
ADD2	2.50441e-10	4.82022e-08
KCNH7	2.62185e-10	4.99529e-08
TMC5	2.73787e-10	5.16418e-08
KIAA1328	2.77485e-10	5.16509e-08
MAEL	2.79313e-10	5.16509e-08
ADAMTS20	2.82588e-10	5.17492e-08
COL11A1	2.86913e-10	5.19616e-08
OR51I1	2.89257e-10	5.19616e-08
ADAM2	3.2087e-10	5.70967e-08
GPR98	3.2968e-10	5.81162e-08
CDH18	3.47982e-10	6.07745e-08
SLC17A8	3.59174e-10	6.16828e-08
C1orf106	3.62485e-10	6.16828e-08
STAT5B	3.62994e-10	6.16828e-08
OR51M1	3.88065e-10	6.53542e-08
CD2	4.41067e-10	7.3623e-08
DNAH3	4.51775e-10	7.47489e-08
C7	4.81402e-10	7.89583e-08
ZNF716	5.79363e-10	9.42064e-08
ZNF679	6.14226e-10	9.90216e-08
PCLO	6.34756e-10	1.01464e-07
MNDA	6.44265e-10	1.02119e-07
EPHA6	7.06607e-10	1.11067e-07
RFX6	7.20603e-10	1.12331e-07
CACNA2D1	7.27555e-10	1.12485e-07
NALCN	7.71643e-10	1.18331e-07
CRB1	8.17827e-10	1.24402e-07
DNER	8.25991e-10	1.24639e-07
PCDHB8	9.17626e-10	1.37367e-07
EDIL3	9.35554e-10	1.38948e-07
CADM2	9.44626e-10	1.392e-07
GK2	9.82361e-10	1.43638e-07
SPEF2	1.08007e-09	1.5671e-07
ELAVL4	1.12791e-09	1.61922e-07
MARCO	1.13316e-09	1.61922e-07
GABRA3	1.23477e-09	1.75115e-07
ZBBX	1.24821e-09	1.757e-07
BMP5	1.29003e-09	1.80241e-07
ERC2	1.31051e-09	1.81756e-07
DNAH12	1.32312e-09	1.82166e-07
NPAS4	1.34721e-09	1.83511e-07
HCK	1.35297e-09	1.83511e-07
PSG3	1.36208e-09	1.83511e-07
SPATA16	1.40585e-09	1.88065e-07
NLRP13	1.43209e-09	1.90226e-07
HDAC9	1.5429e-09	2.03512e-07
CYP4Z1	2.4056e-09	3.151e-07
PTEN	2.56509e-09	3.33675e-07
SAMD3	2.58921e-09	3.34504e-07
SDR16C5	2.72287e-09	3.49379e-07
WDR87	2.84623e-09	3.62741e-07
CCDC88C	3.27417e-09	4.14479e-07
PCSK1	3.33231e-09	4.19027e-07
STXBP5L	3.46459e-09	4.30741e-07
PSG11	3.47114e-09	4.30741e-07
RP1L1	3.775e-09	4.65387e-07
EML6	3.86839e-09	4.73802e-07
ZCCHC5	3.90777e-09	4.75538e-07
SLIT2	3.9816e-09	4.81417e-07
GRAMD1B	4.49926e-09	5.40541e-07
HNF4G	4.57175e-09	5.45037e-07
ACSS3	4.6015e-09	5.45037e-07
OR10K2	4.62336e-09	5.45037e-07
PEG3	4.75308e-09	5.56436e-07
USP29	4.77906e-09	5.56436e-07
MYT1L	5.18811e-09	6.00357e-07
SYCP1	5.35596e-09	6.16001e-07
ITGA8	5.43843e-09	6.21695e-07
LIMCH1	5.53934e-09	6.29416e-07
TPTE2	5.60394e-09	6.32943e-07
CHAT	5.84809e-09	6.54261e-07
TMEM200A	5.86206e-09	6.54261e-07
NRK	5.9356e-09	6.58572e-07
VWA3B	6.27892e-09	6.92591e-07
FAM170A	6.40631e-09	7.02534e-07
EPPK1	6.8743e-09	7.44334e-07
GFRAL	6.89721e-09	7.44334e-07
SERPINB3	6.92942e-09	7.44334e-07
UGT2B4	6.94533e-09	7.44334e-07
MYO5B	7.33746e-09	7.78056e-07
DPP4	7.34249e-09	7.78056e-07
MCHR2	7.60381e-09	8.01246e-07
DCC	7.95601e-09	8.33701e-07
COL22A1	8.58912e-09	8.95072e-07
COL4A5	8.95186e-09	9.27747e-07
SCN1A	9.9493e-09	1.02548e-06
STK31	1.05676e-08	1.0833e-06
CYTIP	1.09459e-08	1.11601e-06
TC2N	1.11788e-08	1.13363e-06
CR1L	1.14355e-08	1.15346e-06
PTPRN2	1.16709e-08	1.17094e-06
OR4K1	1.19351e-08	1.19111e-06
TECRL	1.20272e-08	1.19399e-06
SORL1	1.2776e-08	1.26168e-06
GLYAT	1.32833e-08	1.30495e-06
FBN3	1.35008e-08	1.31945e-06
ABCA4	1.39285e-08	1.35081e-06
GABRB2	1.39651e-08	1.35081e-06
SERPINB2	1.47055e-08	1.41518e-06
GPR112	1.65622e-08	1.58577e-06
RIT2	1.67416e-08	1.59485e-06
TFEC	1.688e-08	1.59995e-06
ENAM	1.75866e-08	1.65168e-06
DPYD	1.76008e-08	1.65168e-06
HS3ST4	2.02076e-08	1.88495e-06
IGSF1	2.02865e-08	1.88495e-06
SIRPG	2.06467e-08	1.90901e-06
SLC27A6	2.07497e-08	1.90917e-06
C1orf168	2.12815e-08	1.9486e-06
WDFY4	2.16482e-08	1.9726e-06
OR4A15	2.19206e-08	1.98782e-06
COL6A5	2.20445e-08	1.98949e-06
OR4N2	2.2289e-08	2.00192e-06
PIK3CG	2.24027e-08	2.00192e-06
CAPZA3	2.25006e-08	2.00192e-06
HMGCLL1	2.3509e-08	2.08182e-06
COL4A3	2.43524e-08	2.14642e-06
ASTN1	2.5219e-08	2.21247e-06
LOXHD1	2.66764e-08	2.32949e-06
PTPRC	2.79841e-08	2.43242e-06
UBQLN3	2.86796e-08	2.48145e-06
CLSTN2	2.94367e-08	2.53532e-06
PCSK5	2.99424e-08	2.56715e-06
OR1C1	3.15821e-08	2.69548e-06
TRPM6	3.56342e-08	3.02762e-06
CRISP3	3.59349e-08	3.02763e-06
SYCE1	3.59553e-08	3.02763e-06
GLRB	3.64318e-08	3.04936e-06
PCDHB5	3.66531e-08	3.04936e-06
C9	3.66984e-08	3.04936e-06
ZNF560	3.98396e-08	3.29585e-06
TRPM2	4.01613e-08	3.30796e-06
SLC26A5	4.38844e-08	3.58336e-06
NCKAP1L	4.38848e-08	3.58336e-06
KRTAP5-4	4.50845e-08	3.65418e-06
TRERF1	4.51396e-08	3.65418e-06
RPTN	4.53529e-08	3.65575e-06
CYP4F2	4.69509e-08	3.76846e-06
MUC4	4.83769e-08	3.86458e-06
MAPK4	4.85582e-08	3.86458e-06
SRGAP3	4.95479e-08	3.92677e-06
GRXCR1	5.06336e-08	3.99349e-06
WWC1	5.08131e-08	3.99349e-06
LRRIQ4	5.14766e-08	4.02885e-06
PLCB1	5.67744e-08	4.42512e-06
SALL1	5.74244e-08	4.45736e-06
LIFR	6.03116e-08	4.66229e-06
CPNE9	6.14505e-08	4.7211e-06
PXDNL	6.1573e-08	4.7211e-06
CD300C	6.55797e-08	5.00795e-06
FLNC	6.83389e-08	5.19762e-06
STOML3	6.95615e-08	5.26935e-06
CNTN4	7.17078e-08	5.39267e-06
PAK7	7.17613e-08	5.39267e-06
DZIP1	7.20867e-08	5.39563e-06
OR10A3	7.30584e-08	5.44675e-06
ACVR1C	7.62468e-08	5.66207e-06
GZMK	7.77703e-08	5.73279e-06
KIAA1462	7.7807e-08	5.73279e-06
ACSM1	8.11691e-08	5.95725e-06
GABRA2	8.81688e-08	6.44589e-06
F13B	8.90816e-08	6.48748e-06
CNBD1	9.01735e-08	6.54174e-06
DMBT1	9.13214e-08	6.59963e-06
CADM3	9.37754e-08	6.75111e-06
HCRTR2	9.68429e-08	6.94544e-06
FBN2	1.00252e-07	7.16268e-06
GLRA3	1.04233e-07	7.41902e-06
NLRP2	1.08168e-07	7.67015e-06
ADH1C	1.13366e-07	8.00865e-06
SP140	1.14418e-07	8.0528e-06
C3orf32	1.17255e-07	8.22183e-06
PRB4	1.23474e-07	8.62583e-06
ELN	1.24047e-07	8.63382e-06
LAMB3	1.28304e-07	8.89731e-06
DNAH10	1.3112e-07	9.05925e-06
CCDC152	1.36228e-07	9.37784e-06
TDRD9	1.45472e-07	9.97779e-06
SPINK5	1.46688e-07	1.00247e-05
DUXA	1.51607e-07	1.03235e-05
ZNF727	1.55373e-07	1.05419e-05
MGAT4C	1.61677e-07	1.09303e-05
NF1	1.65073e-07	1.11201e-05
ALPK3	1.68691e-07	1.13233e-05
KATNAL2	1.76676e-07	1.18172e-05
MYO3B	1.79927e-07	1.19922e-05
IGF2BP1	1.81216e-07	1.19938e-05
ZIM3	1.81224e-07	1.19938e-05
DBC1	2.02108e-07	1.33292e-05
C10orf131	2.04975e-07	1.34712e-05
DDX4	2.07864e-07	1.36137e-05
DMKN	2.17203e-07	1.41122e-05
ACE	2.17469e-07	1.41122e-05
CCDC68	2.1772e-07	1.41122e-05
PPYR1	2.20556e-07	1.4247e-05
OR51B4	2.25499e-07	1.45042e-05
GIMAP2	2.26075e-07	1.45042e-05
SLC6A2	2.30687e-07	1.47499e-05
COL4A6	2.35852e-07	1.50292e-05
MAGEA10	2.43074e-07	1.54372e-05
LILRA2	2.45237e-07	1.55223e-05
RXFP2	2.49517e-07	1.57405e-05
ILDR1	2.5516e-07	1.60427e-05
NFAM1	2.73128e-07	1.71154e-05
NEFH	2.75216e-07	1.71891e-05
BMPER	2.8148e-07	1.75224e-05
CCDC60	3.1513e-07	1.95526e-05
TRPM3	3.16382e-07	1.95659e-05
ADAM22	3.23716e-07	1.9954e-05
SLC6A20	3.25333e-07	1.99884e-05
KLHL4	3.37695e-07	2.06805e-05
GPR115	3.48653e-07	2.12825e-05
CNTNAP2	3.51379e-07	2.13797e-05
ABCB5	3.56133e-07	2.15993e-05
ADAMTS16	3.69881e-07	2.23612e-05
PCDHB4	3.88652e-07	2.34209e-05
UGT2A3	4.05815e-07	2.4341e-05
COL5A3	4.065e-07	2.4341e-05
PLCZ1	4.143e-07	2.47295e-05
FILIP1	4.21585e-07	2.5085e-05
GRXCR2	4.23351e-07	2.51108e-05
KCNQ5	4.34895e-07	2.57147e-05
KRT85	4.4535e-07	2.62506e-05
CDC20B	4.57602e-07	2.68887e-05
MXRA5	4.59211e-07	2.68995e-05
ZNF676	4.64624e-07	2.70831e-05
OR7D4	4.65216e-07	2.70831e-05
C15orf2	4.72392e-07	2.74162e-05
CLEC12A	4.77966e-07	2.76546e-05
FAM179A	4.80402e-07	2.77105e-05
POM121L2	4.92094e-07	2.82638e-05
PPFIA2	4.92991e-07	2.82638e-05
ENPEP	4.99102e-07	2.85275e-05
UBASH3A	5.02351e-07	2.86039e-05
TMC1	5.04123e-07	2.86039e-05
IVL	5.04989e-07	2.86039e-05
LRRC7	5.09444e-07	2.87698e-05
NLRP10	5.21589e-07	2.93678e-05
MOGAT2	5.34417e-07	3.00005e-05
KIAA1217	5.45228e-07	3.05166e-05
SLC16A14	5.60457e-07	3.12761e-05
MPP7	5.6966e-07	3.16677e-05
TGFBI	5.70831e-07	3.16677e-05
PHKA1	5.87325e-07	3.24872e-05
DCX	5.9999e-07	3.30804e-05
HCN1	6.01558e-07	3.30804e-05
DUSP27	6.22637e-07	3.41401e-05
SERPINI2	6.27343e-07	3.42984e-05
COPS4	6.86743e-07	3.74374e-05
JAKMIP1	6.9762e-07	3.79208e-05
DPP10	7.01348e-07	3.80139e-05
PADI1	7.18636e-07	3.88393e-05
SYT9	7.26392e-07	3.91463e-05
FUT9	7.39417e-07	3.97347e-05
C8A	7.48073e-07	4.00856e-05
RBP3	7.57183e-07	4.04589e-05
CD96	7.65045e-07	4.07635e-05
CNGB1	7.90227e-07	4.19867e-05
MYBL2	8.11455e-07	4.29705e-05
SERPINB13	8.13301e-07	4.29705e-05
KIAA1324L	8.20261e-07	4.32172e-05
MS4A6A	8.38752e-07	4.40683e-05
CRMP1	8.42507e-07	4.41427e-05
ANGPT1	8.71373e-07	4.55286e-05
OR4P4	8.88089e-07	4.62643e-05
TRPM8	8.90358e-07	4.62643e-05
DNAH11	9.05329e-07	4.6913e-05
MYO1F	9.15243e-07	4.72948e-05
PCDHB13	9.1781e-07	4.72948e-05
EGF	9.20219e-07	4.72948e-05
LY75	9.36459e-07	4.78791e-05
IL1F6	9.36666e-07	4.78791e-05
BTBD11	9.51828e-07	4.85227e-05
ABCA12	9.85579e-07	5.01078e-05
CNGB3	9.88284e-07	5.01103e-05
RASA3	9.92999e-07	5.02143e-05
GDA	1.00286e-06	5.05774e-05
TBX15	1.01266e-06	5.09132e-05
PTPN3	1.01492e-06	5.09132e-05
CDH10	1.09518e-06	5.47938e-05
CDH23	1.1029e-06	5.49008e-05
PRAMEF12	1.10314e-06	5.49008e-05
CCDC39	1.14006e-06	5.6589e-05
SULT1E1	1.15733e-06	5.72059e-05
ALPPL2	1.15856e-06	5.72059e-05
MUC16	1.16721e-06	5.74179e-05
NLRP3	1.17048e-06	5.74179e-05
ZFHX4	1.17198e-06	5.74179e-05
CACNA1H	1.22346e-06	5.97847e-05
CD33	1.23707e-06	6.02938e-05
DLG2	1.27312e-06	6.17114e-05
ARHGAP6	1.27353e-06	6.17114e-05
BRDT	1.27726e-06	6.17114e-05
NDST4	1.28116e-06	6.17114e-05
COL13A1	1.28563e-06	6.17114e-05
THRB	1.28579e-06	6.17114e-05
FHL5	1.29496e-06	6.19939e-05
AMPD1	1.30777e-06	6.24485e-05
ZNF711	1.31793e-06	6.27745e-05
C1orf125	1.32989e-06	6.3185e-05
MTUS2	1.33702e-06	6.32975e-05
ZNF385D	1.33897e-06	6.32975e-05
PTPRQ	1.34805e-06	6.35673e-05
IKZF2	1.36529e-06	6.42199e-05
RPE65	1.3742e-06	6.44778e-05
GDF3	1.38025e-06	6.46014e-05
DSPP	1.39279e-06	6.50265e-05
IL1B	1.46112e-06	6.80484e-05
C1orf94	1.50125e-06	6.97454e-05
LAMA3	1.50913e-06	6.99393e-05
LRP2	1.5185e-06	7.02008e-05
OR11G2	1.5647e-06	7.21599e-05
SH3TC1	1.57489e-06	7.24525e-05
ADAM28	1.57928e-06	7.24778e-05
PIP	1.58894e-06	7.27439e-05
UCP3	1.59326e-06	7.27653e-05
EPHB6	1.61959e-06	7.37893e-05
OR2T27	1.64304e-06	7.4677e-05
MCTP2	1.64864e-06	7.47514e-05
OR2G6	1.6628e-06	7.5213e-05
COL17A1	1.68557e-06	7.60605e-05
CALCRL	1.75475e-06	7.8993e-05
OC90	1.78996e-06	8.02028e-05
KCNQ3	1.79013e-06	8.02028e-05
ARPP21	1.82921e-06	8.17595e-05
ERG	1.8354e-06	8.18422e-05
TYW1	1.84157e-06	8.19239e-05
OR51Q1	1.85485e-06	8.23203e-05
SLC9A2	1.88358e-06	8.33994e-05
C9orf79	1.88996e-06	8.34859e-05
PLCH2	1.93562e-06	8.53031e-05
PTGS2	1.95189e-06	8.58195e-05
OR51I2	1.96414e-06	8.61572e-05
KPRP	1.99549e-06	8.73294e-05
TMPRSS15	2.03336e-06	8.87805e-05
KCNT2	2.04959e-06	8.92824e-05
DACH1	2.16962e-06	9.42936e-05
EIF1AX	2.19515e-06	9.51836e-05
PEAR1	2.25785e-06	9.75336e-05
MST4	2.25968e-06	9.75336e-05
ACTC1	2.27958e-06	9.81677e-05
GRM7	2.29656e-06	9.86738e-05
CYP3A7	2.30846e-06	9.86911e-05
LIPN	2.31357e-06	9.86911e-05
DDX60L	2.31556e-06	9.86911e-05
CHRM3	2.31789e-06	9.86911e-05
PCK1	2.3553e-06	0.000100058
CACNA1C	2.36487e-06	0.000100239
TIMD4	2.3898e-06	0.000101068
PROKR1	2.44766e-06	0.000103284
DSC3	2.5024e-06	0.00010517
NEUROD4	2.50353e-06	0.00010517
PPP4R4	2.55112e-06	0.000106932
GLYATL1	2.60934e-06	0.000109129
PDE1A	2.62805e-06	0.000109669
CYTH4	2.63489e-06	0.000109712
HSD11B1	2.67975e-06	0.000111333
REG1A	2.73202e-06	0.000113256
ANKRD24	2.73958e-06	0.00011332
XIRP1	2.75456e-06	0.00011369
TRIML1	2.78801e-06	0.00011482
OR8G5	2.79511e-06	0.000114861
PLA2G4D	2.84023e-06	0.000116462
SLCO5A1	2.86923e-06	0.000117396
HAVCR2	2.88439e-06	0.000117761
HYDIN	2.89468e-06	0.000117925
ADAMTS6	2.91891e-06	0.000118656
HRH1	2.9633e-06	0.000120202
ACTRT2	2.98131e-06	0.000120673
CDH4	2.99544e-06	0.000120917
REG3G	3.00016e-06	0.000120917
IL1RL1	3.05448e-06	0.000122844
COL20A1	3.1578e-06	0.000126729
DAO	3.17017e-06	0.000126955
SAMD9L	3.17793e-06	0.000126996
CYLC2	3.18925e-06	0.000127179
BLNK	3.28454e-06	0.000130702
BHMT2	3.33884e-06	0.000132398
C20orf151	3.3412e-06	0.000132398
PDE4DIP	3.35859e-06	0.000132809
ADH1B	3.36887e-06	0.000132937
CD300E	3.40386e-06	0.000134037
CCDC102B	3.42731e-06	0.000134679
KIF5A	3.48169e-06	0.000136363
CYP4X1	3.48463e-06	0.000136363
SORCS2	3.50744e-06	0.000136972
PRSS35	3.56425e-06	0.000138418
PARP8	3.5657e-06	0.000138418
TXNDC3	3.5665e-06	0.000138418
PCDHB2	3.62873e-06	0.000140544
UGT2A1	3.64762e-06	0.000140986
ATP13A4	3.66356e-06	0.000141313
TMEM150B	3.74287e-06	0.000143796
OR51B5	3.74319e-06	0.000143796
RCAN2	3.75886e-06	0.000144105
GLIS3	3.80882e-06	0.000145724
CR2	3.83944e-06	0.000146536
CDH12	3.84559e-06	0.000146536
UGT2B10	3.93229e-06	0.000149244
LRTM1	3.93247e-06	0.000149244
NBEA	3.99222e-06	0.000151186
SVOP	3.99967e-06	0.000151186
ZSWIM2	4.03194e-06	0.000152101
LCT	4.10643e-06	0.000154388
PCDHA13	4.10895e-06	0.000154388
GABRE	4.13955e-06	0.000155213
ZNF705G	4.14734e-06	0.000155213
C12orf12	4.22176e-06	0.000157685
OR2Z1	4.24664e-06	0.000158032
SVOPL	4.24783e-06	0.000158032
CNGA2	4.32438e-06	0.000160564
VWA3A	4.40272e-06	0.000163142
OR10J3	4.41112e-06	0.000163142
DCLK3	4.45022e-06	0.000164266
FA2H	4.51661e-06	0.000166391
CDK18	4.52842e-06	0.000166501
OR1N2	4.57017e-06	0.000167709
SV2B	4.68296e-06	0.000171515
SPACA1	4.73917e-06	0.000173237
EREG	4.86527e-06	0.000177502
CAPSL	4.92943e-06	0.000179496
PCDHB6	4.96154e-06	0.000180317
DDC	5.00418e-06	0.00018134
OR51L1	5.00892e-06	0.00018134
KIAA0319	5.02971e-06	0.000181744
NANOG	5.21869e-06	0.000188212
ANGPT4	5.26944e-06	0.00018968
NTN4	5.28398e-06	0.000189841
SLC7A2	5.30846e-06	0.000190358
L3MBTL	5.47278e-06	0.000195878
ANKRD30B	5.50159e-06	0.000196536
SLC4A8	5.74893e-06	0.000204984
DBX2	5.76552e-06	0.000205187
COL9A1	5.81225e-06	0.000206461
EPHX4	5.83846e-06	0.000207002
POTEC	5.85184e-06	0.000207087
C3	6.00161e-06	0.000211968
HAVCR1	6.01223e-06	0.000211968
ABCB11	6.04619e-06	0.000212767
PCDHB7	6.15483e-06	0.000215959
OR2T12	6.1598e-06	0.000215959
EYA2	6.17574e-06	0.000216117
SLC17A2	6.19745e-06	0.000216122
WNT3A	6.20979e-06	0.000216122
HAUS5	6.21368e-06	0.000216122
PIK3C2G	6.22173e-06	0.000216122
PZP	6.23593e-06	0.000216217
PRKCE	6.43471e-06	0.000222659
DHRS9	6.44534e-06	0.000222659
NEK10	6.5455e-06	0.000225706
PPP2R5B	6.68791e-06	0.000230196
OR51A4	6.74046e-06	0.000231582
PRB2	6.85018e-06	0.000234822
FAM5B	6.85966e-06	0.000234822
SLC6A14	6.89345e-06	0.000235203
ISX	6.89572e-06	0.000235203
MYO5C	6.9325e-06	0.00023603
SLC38A4	6.99382e-06	0.000237689
TRIM29	7.13741e-06	0.000241866
WNT2	7.14236e-06	0.000241866
LPHN2	7.2262e-06	0.000244266
GADL1	7.26105e-06	0.000245005
TAS2R41	7.29305e-06	0.000245646
CDH6	7.38205e-06	0.0002482
MDGA1	7.52518e-06	0.000252562
IGSF21	7.74914e-06	0.000259617
VAT1L	7.85809e-06	0.0002628
DPPA3	7.92748e-06	0.000264651
CCDC33	7.97871e-06	0.000265891
IL1F9	8.09539e-06	0.000269304
MAP3K9	8.15232e-06	0.00027072
RANBP17	8.24453e-06	0.000273301
TLE2	8.26287e-06	0.000273428
SEMA3G	8.46136e-06	0.000279506
COL2A1	8.51533e-06	0.000280798
PDE6B	8.57182e-06	0.000282167
UPF0639	8.61619e-06	0.000283133
PRODH2	8.63387e-06	0.000283221
TBC1D1	8.78959e-06	0.000287414
LPA	8.79216e-06	0.000287414
NYNRIN	8.84769e-06	0.000288729
ADORA3	8.89639e-06	0.000289816
CPA6	9.03726e-06	0.000293898
SLCO1A2	9.09331e-06	0.000295212
C6	9.19176e-06	0.000297895
FAM26E	9.25258e-06	0.000298362
PLB1	9.26453e-06	0.000298362
DSG2	9.26837e-06	0.000298362
TCEB3B	9.27838e-06	0.000298362
OR10A6	9.28526e-06	0.000298362
GBA3	9.44704e-06	0.000302902
INPP5D	9.45868e-06	0.000302902
SP140L	9.77743e-06	0.000312579
MYOM2	9.92677e-06	0.000316817
SCN7A	1.01106e-05	0.000321677
NMBR	1.01132e-05	0.000321677
UGT8	1.01671e-05	0.00032285
EMR3	1.0205e-05	0.000323509
KLHL13	1.02323e-05	0.000323827
ANXA10	1.04445e-05	0.000329159
TNS4	1.04498e-05	0.000329159
C1orf150	1.04597e-05	0.000329159
DOK5	1.04722e-05	0.000329159
ITGA5	1.0488e-05	0.000329159
OR4X2	1.07306e-05	0.000336212
ANTXR1	1.07828e-05	0.00033729
C14orf166B	1.08293e-05	0.000338183
TEK	1.0919e-05	0.000340419
INHBA	1.10112e-05	0.000342729
EMCN	1.10346e-05	0.000342892
NAP1L2	1.11844e-05	0.000346602
TTN	1.11908e-05	0.000346602
HHLA1	1.12912e-05	0.000349139
SERPINA10	1.14663e-05	0.000353971
ATP8A2	1.15836e-05	0.000357009
DSP	1.16659e-05	0.000358959
TMEM146	1.17408e-05	0.000360677
FGD2	1.20939e-05	0.000370921
SLC9A11	1.21989e-05	0.000372667
SEMA3E	1.22172e-05	0.000372667
TAS2R60	1.22286e-05	0.000372667
HBB	1.22299e-05	0.000372667
RAPGEF4	1.22868e-05	0.000373489
OR6C4	1.22965e-05	0.000373489
LRRC3B	1.24651e-05	0.000378
SEZ6L	1.26676e-05	0.000383525
NMUR2	1.28076e-05	0.000386898
PSD4	1.282e-05	0.000386898
PRAMEF2	1.28767e-05	0.000387814
HEPH	1.28915e-05	0.000387814
ZNF534	1.31459e-05	0.000394647
C1S	1.31605e-05	0.000394647
MAK	1.32855e-05	0.000397763
COL14A1	1.33828e-05	0.000400041
POTEG	1.34191e-05	0.000400491
EBF2	1.35001e-05	0.000402273
TEX13B	1.3556e-05	0.000402674
CCDC67	1.35876e-05	0.000402674
NLRP11	1.35894e-05	0.000402674
RYR1	1.3599e-05	0.000402674
C19orf59	1.38445e-05	0.000409303
PKN1	1.3871e-05	0.000409444
CYLC1	1.3945e-05	0.000410402
LRRC49	1.3947e-05	0.000410402
CSF2RB	1.39967e-05	0.000411224
OR9A2	1.40929e-05	0.000412764
C7orf72	1.41058e-05	0.000412764
C10orf71	1.41148e-05	0.000412764
PAMR1	1.41525e-05	0.000413228
TRIM64B	1.44826e-05	0.000422212
OR52H1	1.46588e-05	0.000426688
ALOX5	1.48135e-05	0.000430527
SCN2A	1.51552e-05	0.000439296
OR51F1	1.51618e-05	0.000439296
COL5A1	1.53688e-05	0.000444389
NWD1	1.53847e-05	0.000444389
ITPR1	1.55294e-05	0.000447883
ZSCAN4	1.55604e-05	0.000448091
CCDC155	1.56395e-05	0.000449684
SYT13	1.57717e-05	0.000452794
SGMS1	1.58839e-05	0.000455323
ARHGAP25	1.60029e-05	0.000458038
CXorf30	1.60548e-05	0.000458826
IQUB	1.61472e-05	0.000460769
PIK3AP1	1.63126e-05	0.000464682
TGM3	1.63521e-05	0.000464682
CNKSR2	1.63582e-05	0.000464682
RORC	1.64312e-05	0.000466054
SPINT4	1.64766e-05	0.000466639
SAMD12	1.67434e-05	0.000473485
DOK2	1.73849e-05	0.00049089
POM121L12	1.74998e-05	0.000493395
OR2T8	1.75432e-05	0.000493881
MIA2	1.76056e-05	0.000494898
MUC17	1.7697e-05	0.000496728
SYT3	1.787e-05	0.000500837
NPY1R	1.80518e-05	0.000505183
CCDC11	1.84147e-05	0.000514226
LPAR4	1.84295e-05	0.000514226
CCDC141	1.8888e-05	0.000526241
TCL1A	1.93854e-05	0.000539304
KIF17	1.94811e-05	0.000541167
C20orf26	1.96254e-05	0.000544375
C10orf81	1.97214e-05	0.000546031
GSDMC	1.9743e-05	0.000546031
TECTA	1.98511e-05	0.000548215
KLF17	1.99997e-05	0.000551513
MYBPC3	2.01008e-05	0.00055349
TMEM132B	2.02018e-05	0.00055546
SLC12A5	2.03424e-05	0.000558511
OR52R1	2.04178e-05	0.000559767
SIM1	2.04638e-05	0.000560216
SLC27A2	2.06563e-05	0.000564666
STAC	2.07943e-05	0.000567471
C1R	2.08191e-05	0.000567471
OR2A25	2.09918e-05	0.000571352
CNGA1	2.12833e-05	0.000578453
CYP7B1	2.14919e-05	0.00058328
PPP6C	2.16945e-05	0.000587382
CEACAM16	2.17053e-05	0.000587382
LAMC2	2.18115e-05	0.000589411
WFDC9	2.18568e-05	0.000589789
HHATL	2.18893e-05	0.000589824
SMR3A	2.20949e-05	0.000594513
TNFRSF11B	2.22272e-05	0.000597223
CDH16	2.26285e-05	0.00060639
LRRC66	2.26327e-05	0.00060639
FAM71F1	2.28259e-05	0.000610698
C4orf17	2.29496e-05	0.000613139
UNC13C	2.30979e-05	0.000616228
PDE7B	2.31537e-05	0.000616493
EYA1	2.31732e-05	0.000616493
B2M	2.35085e-05	0.000624531
LRRC4C	2.37082e-05	0.00062895
SEPP1	2.38826e-05	0.000632688
MYBPC2	2.49783e-05	0.000660787
HGD	2.50383e-05	0.000661051
APOL1	2.50584e-05	0.000661051
PRAMEF4	2.54133e-05	0.000669476
MAGEB6	2.56488e-05	0.000674738
PLA2G3	2.61219e-05	0.000686227
SAMD7	2.61637e-05	0.000686369
LPO	2.63786e-05	0.000691047
SLC17A1	2.64687e-05	0.000692445
DYNC1LI2	2.65308e-05	0.000693109
OR10J5	2.66075e-05	0.00069415
COL1A2	2.66632e-05	0.000694644
CMIP	2.67472e-05	0.00069587
PCDHB3	2.68696e-05	0.000698091
CR1	2.72077e-05	0.000705902
KIAA1804	2.76106e-05	0.000715148
RHPN2	2.76398e-05	0.000715148
KRT12	2.77357e-05	0.000715409
COL5A2	2.77631e-05	0.000715409
VWA5B1	2.77664e-05	0.000715409
MRC2	2.78017e-05	0.000715409
MUM1L1	2.82804e-05	0.000726738
ACCN5	2.83866e-05	0.000728475
ADCY1	2.89276e-05	0.000739764
THBS1	2.89638e-05	0.000739764
JAKMIP3	2.8999e-05	0.000739764
FMO3	2.90162e-05	0.000739764
EVPL	2.90227e-05	0.000739764
TMPRSS7	2.94908e-05	0.000750681
KIAA1274	2.96125e-05	0.000752765
PIGR	2.9686e-05	0.000753616
OR5H6	2.98066e-05	0.000755662
KIAA1549	2.98707e-05	0.000755788
SYT16	2.98917e-05	0.000755788
DNAH2	3.00338e-05	0.000758363
SLC17A6	3.01522e-05	0.000760337
SYT1	3.02084e-05	0.000760735
SERPINB7	3.03024e-05	0.000762085
OR4D5	3.07823e-05	0.000773123
GUCA2B	3.09647e-05	0.000776669
SPRR2E	3.10972e-05	0.000778958
DACT2	3.12299e-05	0.000780261
TFCP2	3.12422e-05	0.000780261
C1QTNF9B	3.12733e-05	0.000780261
LHCGR	3.19339e-05	0.000795689
ADAM29	3.21243e-05	0.000798934
FCRL6	3.21692e-05	0.000798934
FCN1	3.21912e-05	0.000798934
PLG	3.228e-05	0.000800087
CAPN13	3.23577e-05	0.000800959
PID1	3.29088e-05	0.000812711
SGCZ	3.29186e-05	0.000812711
KIF4B	3.30024e-05	0.000813715
C10orf120	3.3259e-05	0.000818969
C12orf40	3.37394e-05	0.000829715
MAP4K3	3.39327e-05	0.000833384
LILRA1	3.41002e-05	0.000836407
ABCG5	3.46134e-05	0.000847894
CPA4	3.47566e-05	0.000849918
FCRL3	3.47862e-05	0.000849918
SEMA3A	3.51769e-05	0.000858351
REG3A	3.57282e-05	0.00087068
YSK4	3.59769e-05	0.000875607
OR9K2	3.64272e-05	0.000885425
PNLIPRP1	3.71028e-05	0.000900687
SLCO1C1	3.73076e-05	0.000904495
MAPT	3.74915e-05	0.000907608
PKN3	3.75323e-05	0.000907608
PCDHA12	3.8114e-05	0.000920495
TACC2	3.83276e-05	0.000923589
DGAT2L6	3.834e-05	0.000923589
PROM2	3.87751e-05	0.000932877
SPERT	3.89419e-05	0.000935698
DYNC1I1	3.90261e-05	0.000936372
RTN1	3.90693e-05	0.000936372
HECW1	3.97085e-05	0.000950485
CD1C	3.98131e-05	0.00095178
DNAH14	3.99036e-05	0.000952505
EPHB1	3.99563e-05	0.000952505
SCG3	3.99949e-05	0.000952505
TREM1	4.02181e-05	0.000956613
PKP2	4.03199e-05	0.000957584
NOSTRIN	4.03605e-05	0.000957584
POTEE	4.12273e-05	0.000975628
KLHDC7A	4.12751e-05	0.000975628
EPHA1	4.12762e-05	0.000975628
AXL	4.18567e-05	0.000988112
HIF3A	4.33807e-05	0.00102281
MAP7	4.36007e-05	0.00102671
ZNF527	4.44396e-05	0.00104516
TMEM225	4.47204e-05	0.00105046
OR2G2	4.5475e-05	0.00106685
PCDHB12	4.55413e-05	0.00106708
PABPC4L	4.57847e-05	0.00107145
RGNEF	4.59214e-05	0.00107244
CDH8	4.59406e-05	0.00107244
FBLN2	4.64392e-05	0.00108274
ZNF200	4.72687e-05	0.00110072
LOXL2	4.73644e-05	0.00110159
EPYC	4.76698e-05	0.00110732
TLN2	4.79423e-05	0.00111228
XCR1	4.86864e-05	0.00112816
RNF145	4.92837e-05	0.0011406
COL6A2	4.98276e-05	0.00115178
GYPE	5.02631e-05	0.00116042
GJB4	5.03771e-05	0.00116163
SLAMF9	5.0658e-05	0.00116668
SCARA5	5.07773e-05	0.001168
C20orf114	5.08854e-05	0.00116906
F5	5.1107e-05	0.00117176
CD22	5.11272e-05	0.00117176
UGT2B17	5.12726e-05	0.00117367
USH2A	5.13519e-05	0.00117406
OVGP1	5.14166e-05	0.00117412
ST6GALNAC5	5.17218e-05	0.00117966
C6orf142	5.18819e-05	0.00118188
ZSCAN23	5.23123e-05	0.00119018
ARHGAP29	5.23726e-05	0.00119018
PRB3	5.27369e-05	0.00119702
ANK1	5.28046e-05	0.00119711
ARHGEF15	5.30194e-05	0.00120002
CFI	5.30597e-05	0.00120002
DGKB	5.32609e-05	0.00120312
DDX60	5.36601e-05	0.00121069
WDR52	5.48275e-05	0.00123555
TNFSF15	5.50512e-05	0.00123911
PPARG	5.56966e-05	0.00125214
OR51A7	5.59171e-05	0.0012556
HHIP	5.59843e-05	0.00125562
POF1B	5.6519e-05	0.00126611
CCKBR	5.67424e-05	0.00126843
OR52E6	5.67574e-05	0.00126843
LCE1B	5.70872e-05	0.00127382
SPAG17	5.71335e-05	0.00127382
GLYATL3	5.77834e-05	0.00128665
OLFML2B	5.78455e-05	0.00128665
C3orf77	5.80993e-05	0.00129078
CDH7	5.83682e-05	0.00129522
USHBP1	5.84581e-05	0.0012957
ST18	5.97285e-05	0.0013223
OR1N1	6.0484e-05	0.00133745
DSCR4	6.13214e-05	0.00135439
A2M	6.14128e-05	0.00135482
ARAP3	6.16705e-05	0.00135891
C6orf103	6.2516e-05	0.00137594
TMC7	6.42651e-05	0.00141252
KNDC1	6.43279e-05	0.00141252
KIAA1755	6.45883e-05	0.00141659
ITK	6.49999e-05	0.00142396
SRPK1	6.53333e-05	0.0014296
LIPF	6.54978e-05	0.00143154
VN1R2	6.60926e-05	0.00144154
CD1B	6.6108e-05	0.00144154
SLC22A9	6.62319e-05	0.00144199
IL12A	6.62816e-05	0.00144199
SPANXD	6.67581e-05	0.00144948
RASA2	6.68465e-05	0.00144948
SIGLEC12	6.68566e-05	0.00144948
MAGEE2	6.70965e-05	0.00145301
GABRB1	6.72407e-05	0.00145447
MYO7B	6.73186e-05	0.00145448
NLRP5	6.81077e-05	0.00146985
ABCC8	6.83751e-05	0.00147393
CLEC14A	6.87605e-05	0.00148055
IRF6	6.97453e-05	0.00150004
C4orf40	7.01797e-05	0.00150767
MATK	7.07835e-05	0.00151891
C15orf55	7.13942e-05	0.00153027
KRT25	7.16478e-05	0.00153396
LRRIQ3	7.19135e-05	0.00153791
AIM1	7.21699e-05	0.00154164
RAG1	7.26758e-05	0.00154848
C11orf85	7.27377e-05	0.00154848
ANXA9	7.28167e-05	0.00154848
SPTBN5	7.28185e-05	0.00154848
TRAT1	7.35252e-05	0.00156029
UNC13A	7.35391e-05	0.00156029
TULP2	7.43509e-05	0.00157574
SI	7.46074e-05	0.0015794
XKR6	7.60929e-05	0.00160904
GAD1	7.62972e-05	0.00161012
DGKH	7.63148e-05	0.00161012
RREB1	7.65654e-05	0.00161314
ACE2	7.66287e-05	0.00161314
ZAP70	7.81119e-05	0.00164253
CASR	7.83162e-05	0.00164499
P2RY10	7.84625e-05	0.00164623
CORIN	7.86163e-05	0.00164762
FCHO1	7.90936e-05	0.00165579
SERPINA3	7.92408e-05	0.00165703
FBLIM1	7.94582e-05	0.00165974
CPZ	8.01687e-05	0.00167272
OR52E8	8.14739e-05	0.00169808
EYA4	8.19373e-05	0.00170585
ALB	8.24356e-05	0.00171433
SCEL	8.28526e-05	0.00172111
SLC20A2	8.39402e-05	0.00174178
ALOX12B	8.41613e-05	0.00174386
ART3	8.4225e-05	0.00174386
PENK	8.45278e-05	0.00174752
SNRPN	8.45873e-05	0.00174752
STEAP4	8.48086e-05	0.00174975
AOX1	8.48809e-05	0.00174975
MYLK3	8.50264e-05	0.00175084
FANCD2	8.5156e-05	0.0017516
OR52E2	8.54849e-05	0.0017559
GHR	8.55513e-05	0.0017559
SLC22A2	8.58908e-05	0.00175895
PKP1	8.59522e-05	0.00175895
DARC	8.59799e-05	0.00175895
OR1F1	8.6334e-05	0.00176428
P2RX5	8.70815e-05	0.00177763
TNC	8.73745e-05	0.00178169
GIPC2	8.74956e-05	0.00178223
SUN5	8.80402e-05	0.00178959
GCNT3	8.80467e-05	0.00178959
CMYA5	8.8224e-05	0.00179126
ABI3BP	8.91628e-05	0.00180837
DLGAP2	8.92973e-05	0.00180916
MAGEB1	8.9513e-05	0.00181158
SLIT1	8.98025e-05	0.00181549
ASS1	9.00636e-05	0.00181666
TSSK1B	9.0122e-05	0.00181666
PTPN22	9.01492e-05	0.00181666
RUNDC3B	9.0465e-05	0.00182108
DRD5	9.07399e-05	0.00182467
TMEM119	9.13914e-05	0.0018349
FRMPD2	9.14433e-05	0.0018349
C8orf22	9.17152e-05	0.0018384
TLR5	9.23539e-05	0.00184924
GFI1B	9.37971e-05	0.00187614
CAPN6	9.42908e-05	0.00188402
LRMP	9.45219e-05	0.00188473
PTPRN	9.4596e-05	0.00188473
SERPINI1	9.46261e-05	0.00188473
GRIA2	9.51161e-05	0.00189249
OR5H14	9.54661e-05	0.00189745
PRDM16	9.62307e-05	0.00191064
ANKRD31	9.681e-05	0.00191873
OR4L1	9.68759e-05	0.00191873
EXOC3L2	9.69438e-05	0.00191873
MET	9.75622e-05	0.00192895
ROR2	9.8949e-05	0.00195195
ACTL9	9.90532e-05	0.00195195
CPS1	9.90748e-05	0.00195195
MLL3	9.91523e-05	0.00195195
HPX	9.93462e-05	0.00195195
TNS1	9.93464e-05	0.00195195
CYP46A1	9.99549e-05	0.00196186
MME	0.000100892	0.0019782
PSG6	0.000101687	0.00199171
CAMK1G	0.000101847	0.00199279
KIF5C	0.000102197	0.00199566
MBD5	0.000102206	0.00199566
TTLL9	0.000102447	0.0019983
PIWIL2	0.00010257	0.00199863
COL6A6	0.000103597	0.00201434
MARCH4	0.000103685	0.00201434
CYP2F1	0.000103696	0.00201434
PLCXD3	0.000104254	0.00202308
FAM47A	0.000105799	0.00205095
SLC2A14	0.000106037	0.00205103
PIP5K1B	0.000106047	0.00205103
COL15A1	0.000106129	0.00205103
OR5V1	0.000106427	0.00205469
SSC5D	0.000106748	0.00205877
ST6GAL2	0.000107045	0.0020624
OPTC	0.000109136	0.00210053
PARP15	0.000110038	0.00211574
GALNT6	0.000110321	0.00211902
SCAND3	0.000112105	0.00215109
SPAM1	0.000113097	0.00216792
CGNL1	0.00011364	0.00217612
OR10R2	0.000113973	0.00217799
DNAH1	0.00011398	0.00217799
FAM90A1	0.000114084	0.00217799
HTR3B	0.000114508	0.00218387
CDR1	0.000116323	0.00221625
RGS7	0.000117318	0.00223295
KEL	0.000118468	0.00225257
ABCB9	0.000119356	0.00226527
HPGDS	0.000119429	0.00226527
RAC1	0.000119496	0.00226527
GRIN2B	0.000121866	0.00230787
ERN2	0.000123674	0.00233976
OR56A3	0.000123798	0.00233976
DDX3X	0.00012432	0.00234727
TFCP2L1	0.000124818	0.00235306
SCN9A	0.000124876	0.00235306
OR5P2	0.000126084	0.00237344
DCAF8L2	0.000126332	0.00237575
C2orf16	0.000128105	0.00240668
FCGR2A	0.000128651	0.00241454
OR4K13	0.000128972	0.00241817
SLC26A3	0.000129448	0.00242468
FAM71E2	0.000130619	0.00244419
AKR1C4	0.000130894	0.0024469
HMCN1	0.000132838	0.00248079
OR2M7	0.000133482	0.00248814
OR51G1	0.000133516	0.00248814
BLK	0.000133628	0.00248814
OR4D2	0.000134091	0.0024943
TLR4	0.000135559	0.00251912
FLT1	0.000135986	0.00252217
ECE1	0.00013599	0.00252217
ITIH1	0.000136546	0.00252946
OR8H1	0.000136652	0.00252946
IL17F	0.000136997	0.00253231
C7orf58	0.000137126	0.00253231
MEPE	0.000137208	0.00253231
OR6C75	0.000138146	0.00254712
GIMAP1	0.000138513	0.0025514
RAD21L1	0.000138862	0.00255534
GYS2	0.000139	0.00255538
OR1Q1	0.00013933	0.00255894
RASGRP4	0.00013948	0.00255921
ZNF827	0.000139731	0.00256133
ZNF556	0.000140534	0.00257354
SLC30A8	0.000141478	0.00258833
DEFB115	0.000142009	0.00259551
CLDN1	0.000143763	0.00262503
COLEC10	0.000144849	0.00264229
L3MBTL3	0.00014692	0.00267468
SLC28A1	0.000147009	0.00267468
CEACAM21	0.000147049	0.00267468
PRB1	0.000147323	0.00267708
GPAT2	0.000147745	0.00268216
ZNF479	0.000149592	0.00271308
SULT1C2	0.000149822	0.00271464
FDXR	0.00015135	0.00273969
FBP2	0.000151742	0.00274415
SPRR1B	0.000152563	0.00275636
NOTCH3	0.000153077	0.0027623
PDE4C	0.000153184	0.0027623
GAD2	0.000153614	0.00276739
WDR69	0.000155932	0.00280646
FGB	0.00015608	0.00280646
ANKFN1	0.000156731	0.00281549
C8orf84	0.000157718	0.00283053
RCN1	0.000158309	0.00283842
GBP6	0.000159092	0.00284975
OR2J3	0.000159981	0.00286118
SHANK2	0.000160033	0.00286118
POTEF	0.000160276	0.00286281
MERTK	0.000160887	0.002871
CCR2	0.000162164	0.00289105
ZNF423	0.000164477	0.00292952
UNC80	0.000164958	0.00293392
MFSD2A	0.000165035	0.00293392
ADH1A	0.000165338	0.00293413
OR10A5	0.000165385	0.00293413
TMPRSS11B	0.000165513	0.00293413
GTF2IRD1	0.00016591	0.0029384
KLF12	0.000166421	0.00294469
DNAL1	0.000166777	0.00294822
CPNE4	0.00016743	0.00295699
SLC22A7	0.000169198	0.00298542
MGC42105	0.000169675	0.00299104
SMR3B	0.000171385	0.00301836
C6orf97	0.000172595	0.00303684
MUSK	0.000173197	0.00304459
C4orf37	0.00017414	0.00305832
PYGM	0.000174451	0.00306092
SYCP2L	0.000174708	0.00306259
PAPPA2	0.000174954	0.00306405
PSG5	0.000175781	0.00307568
FAT4	0.000176513	0.00308562
DEFA6	0.000176893	0.0030874
ZNF285	0.000176942	0.0030874
OTX2	0.000177158	0.00308832
TIGIT	0.000178801	0.00311408
TBX20	0.000179406	0.00312172
LRRC18	0.000179727	0.00312443
SLC5A8	0.000180055	0.00312726
TACR1	0.000181102	0.00314099
SEMA3F	0.000181179	0.00314099
SLC1A7	0.000181664	0.00314367
FBLN5	0.000181667	0.00314367
PBX1	0.000182048	0.00314737
COL7A1	0.000182425	0.00315101
ZNF474	0.000183242	0.00316223
NELL2	0.000183619	0.00316584
IL22RA1	0.000184148	0.00317205
TLL1	0.000184833	0.00318095
SOX7	0.000185121	0.00318301
SPATA18	0.000185392	0.00318476
OR4N5	0.000186127	0.00319448
FER1L6	0.000186337	0.00319517
GZMA	0.000187418	0.0032108
KCNK10	0.000187872	0.00321565
ZNF536	0.000188624	0.0032256
C1QTNF1	0.000189976	0.00324576
FCRL2	0.000190374	0.00324962
ZNF585B	0.000193046	0.00329226
VWC2L	0.000193464	0.0032964
OR4M2	0.000193865	0.00330026
TULP1	0.000194476	0.00330767
ADAMTS10	0.000195122	0.00331177
HAL	0.000195221	0.00331177
KRT28	0.000195244	0.00331177
PAPPA	0.000195566	0.00331426
GIP	0.000196515	0.00332603
OR8K1	0.000196614	0.00332603
ZNF568	0.000197027	0.00333004
PRDM14	0.0001977	0.00333843
ADAMTSL3	0.000198156	0.0033416
OR10K1	0.000198243	0.0033416
ZNF229	0.000198766	0.00334711
OAS3	0.000198924	0.00334711
EDN1	0.000199293	0.00335033
KCTD16	0.000200196	0.00336251
FRMD4B	0.000200906	0.00337143
OR13C3	0.000202145	0.0033892
PSG8	0.000202914	0.00339909
GRIK1	0.000203928	0.00341304
USP28	0.000204874	0.00342117
KRT26	0.000204966	0.00342117
MEFV	0.000205011	0.00342117
DRAM2	0.000205139	0.00342117
OR13C8	0.000206245	0.00343657
IGFL2	0.000207069	0.00344725
TARS2	0.000207439	0.00345036
MAST1	0.000207921	0.00345279
THBS4	0.000207951	0.00345279
OR51S1	0.000209603	0.00347716
ZSCAN5B	0.000210756	0.00349321
ABCD4	0.000211841	0.00350812
DENND2C	0.000214802	0.00355404
IL29	0.0002151	0.00355583
ARSF	0.000216159	0.00357022
MYOM3	0.000216546	0.00357349
AIM2	0.000216947	0.00357698
NETO1	0.000217305	0.00357974
CSF2RA	0.00021751	0.00358
CRISP1	0.000217823	0.00358203
CPAMD8	0.000218352	0.00358695
DNAH5	0.000218503	0.00358695
HTR2A	0.000221347	0.00363048
FMO2	0.000222075	0.00363925
ANXA7	0.000222543	0.00364375
ATP6V0D2	0.000222934	0.00364433
EMID1	0.00022301	0.00364433
OR2M2	0.000223158	0.00364433
SLC6A13	0.000224104	0.00365661
C8orf74	0.000224422	0.00365865
OR4C3	0.000225614	0.0036749
NLRP12	0.000226706	0.00368519
SLC6A1	0.000226707	0.00368519
OR14A16	0.000227027	0.00368519
FLT3	0.000227027	0.00368519
PTPRR	0.000229894	0.00372851
KANK4	0.000230105	0.00372873
SRCAP	0.000231683	0.00375107
EMID2	0.000233205	0.00377248
EPHA3	0.000234878	0.00379629
PDHA2	0.000235662	0.00380352
USP7	0.000235757	0.00380352
IL1RL2	0.00023593	0.00380352
ZNF215	0.000237037	0.00381809
MED12L	0.000238743	0.00384229
KCNK18	0.000239161	0.00384575
MEI1	0.000239377	0.00384594
DNAH8	0.000240854	0.00386637
OR6P1	0.000241137	0.00386763
IL12RB1	0.000241367	0.00386803
COL12A1	0.000241639	0.00386909
CA1	0.000243273	0.00389195
MYOM1	0.000243679	0.00389514
PSG1	0.000245777	0.00392158
PRKCQ	0.000245926	0.00392158
PATE1	0.000245956	0.00392158
SHOX	0.000246396	0.00392527
ZEB1	0.000246935	0.00393054
ENPP4	0.000251565	0.00400086
C4orf32	0.000251994	0.00400431
GPR63	0.000252887	0.00401244
C12orf36	0.000252932	0.00401244
CFHR2	0.000253206	0.00401342
FAM70B	0.000253776	0.00401908
MARK1	0.000254532	0.00402475
AMAC1L3	0.000254561	0.00402475
WBSCR17	0.000255259	0.00403242
DPYS	0.000257355	0.00406211
OR10A7	0.000257747	0.0040649
CACNA2D2	0.00025987	0.00409496
LPAR1	0.00026115	0.00411169
C20orf54	0.000261529	0.00411423
FGD5	0.000261917	0.0041169
GNA15	0.000262889	0.00412874
CHD5	0.000263127	0.00412904
RAD51AP2	0.000263658	0.00413394
MYOF	0.000265472	0.00415892
KRT79	0.000267685	0.00418672
HHIPL2	0.000267691	0.00418672
TBC1D21	0.000268459	0.00419525
GPR110	0.000268799	0.0041971
DRP2	0.000271101	0.00422953
A2ML1	0.000272912	0.00425427
CCBE1	0.000273193	0.00425513
LRRC50	0.000275034	0.00428027
ESYT2	0.000275294	0.00428079
GLRA2	0.000275587	0.00428182
ZNF610	0.000275816	0.00428184
ESRRG	0.000276827	0.00429401
PGC	0.000277168	0.00429577
COPS2	0.00027864	0.00431392
CCR1	0.000278797	0.00431392
PDK4	0.000280028	0.00432609
MAN2B1	0.000280042	0.00432609
RGS21	0.000281212	0.0043406
RNF112	0.000281768	0.00434563
MTNR1A	0.000282156	0.00434764
FCN3	0.000282754	0.00434764
RGS6	0.000283484	0.00434764
CACNB4	0.000283519	0.00434764
LPIN1	0.000283683	0.00434764
C4BPA	0.000283707	0.00434764
KRTAP5-10	0.000283722	0.00434764
C10orf79	0.000283742	0.00434764
METRNL	0.000284016	0.0043483
SGCG	0.000286172	0.00437776
L1CAM	0.000287043	0.00438753
LNX1	0.000287281	0.00438761
KRT83	0.000289297	0.00441482
C20orf103	0.00029315	0.00447
FAM177B	0.000294403	0.00448548
MEP1A	0.000297388	0.00452731
BAI2	0.000297686	0.00452818
ABLIM3	0.000299849	0.00455742
SLC7A13	0.000303933	0.00461577
COX7A1	0.000304525	0.00462104
GPR158	0.000305738	0.00463572
KIF6	0.00030623	0.00463828
C5orf48	0.000306399	0.00463828
OR51G2	0.000307254	0.0046475
UNC93A	0.000307991	0.00465491
SAMSN1	0.000308699	0.00466188
CLCN1	0.000312054	0.00470878
OTUD6A	0.000314554	0.0047427
SHISA9	0.000316146	0.00475968
KRTAP5-5	0.000316185	0.00475968
OSBPL3	0.000317115	0.00476203
VWF	0.000317118	0.00476203
PRUNE2	0.000317566	0.00476203
CHRDL2	0.0003176	0.00476203
NPHS1	0.000317604	0.00476203
IBSP	0.000318616	0.00477341
C2orf71	0.00031945	0.0047797
CCDC158	0.000319728	0.0047797
NUP210L	0.000319795	0.0047797
SPINK13	0.000320301	0.00478347
STEAP2	0.000320934	0.00478913
RAPGEF5	0.000321461	0.00479321
LRP1B	0.000322646	0.00480707
OR51E2	0.000326505	0.00486072
PCBP3	0.000327541	0.00486879
VWA5A	0.000327563	0.00486879
DTHD1	0.000328519	0.00487793
ZNF208	0.0003287	0.00487793
GRIK4	0.000328954	0.00487793
OR2L3	0.000329934	0.00488862
MUC2	0.000331166	0.00490302
MMP1	0.000333988	0.0049397
MYO7A	0.000334167	0.0049397
C16orf78	0.000334924	0.00494701
OR2F2	0.000337336	0.00497874
SPTA1	0.000339751	0.00501047
ZPLD1	0.000340532	0.00501474
ITIH2	0.000340572	0.00501474
LYVE1	0.000341328	0.00502194
SMPD3	0.000342463	0.00503471
ISM2	0.000343165	0.00503474
ACSM4	0.000343209	0.00503474
PCDHA6	0.000343265	0.00503474
IL20RB	0.000343908	0.00504024
IKZF1	0.000344339	0.00504153
CCDC135	0.00034453	0.00504153
PCDHA10	0.000345221	0.00504772
LIMK1	0.000347961	0.00508385
MARCH1	0.000348647	0.00508992
PCOLCE2	0.000349402	0.005097
ELF3	0.000350218	0.00510495
USP10	0.000351801	0.00512407
ACAD10	0.00035405	0.00515285
HNF4A	0.000356794	0.00518877
FLI1	0.000357513	0.00519524
FAM83B	0.000358077	0.00519943
C12orf63	0.000360733	0.00523313
SUSD4	0.000361149	0.00523313
SLAMF1	0.000361231	0.00523313
MARCH10	0.000362487	0.00524729
C5orf20	0.000362847	0.00524848
TTC24	0.000363556	0.00525097
MUC12	0.000364031	0.00525097
GRIA1	0.000364407	0.00525097
PLXNA4	0.000364808	0.00525097
CSAG1	0.000365309	0.00525097
ZNF331	0.000365353	0.00525097
OR6K6	0.000365415	0.00525097
IL7R	0.000365516	0.00525097
ODZ2	0.000365525	0.00525097
FBXO16	0.000367828	0.00528003
E2F1	0.000368422	0.00528454
CHRDL1	0.000369606	0.00529749
C10orf72	0.000372887	0.00534047
UPB1	0.00037446	0.00535708
DYM	0.000374615	0.00535708
OR2J2	0.00037511	0.00536009
CADPS	0.000376619	0.00537651
CTNND2	0.000377066	0.00537651
SPOCD1	0.000377114	0.00537651
SLC17A4	0.00038079	0.00542482
SLC1A6	0.000381341	0.00542857
NCS1	0.000381877	0.00543209
DUSP26	0.000384245	0.00546167
GSTA2	0.000387301	0.00550096
OR2T6	0.00038834	0.00551038
NEB	0.000388549	0.00551038
DPEP1	0.000391523	0.00554838
GALNT11	0.000392003	0.00555103
SLC4A9	0.000392685	0.00555651
CRYBA4	0.000395469	0.00559171
OR2T3	0.000395781	0.00559193
PRKCH	0.000396557	0.00559443
OR6C65	0.000396818	0.00559443
ASZ1	0.000396848	0.00559443
FTHL17	0.000397208	0.00559532
SLC2A9	0.00039806	0.0056021
CDS1	0.000398283	0.0056021
ARID2	0.000401116	0.00563774
HAPLN1	0.000402265	0.00564614
CCDC27	0.000402312	0.00564614
ECM2	0.000403445	0.00565783
NPHS2	0.000404859	0.00567344
FCRL4	0.000407876	0.00571148
CNN1	0.000408959	0.00572239
PNPLA5	0.000409432	0.00572266
GRID2IP	0.000409585	0.00572266
RCSD1	0.000413136	0.00576801
PTPN11	0.000413623	0.00576907
GABRD	0.000413824	0.00576907
SV2C	0.000415855	0.00579311
CRIM1	0.000417914	0.00581748
INMT	0.000418745	0.00582452
PCDHB11	0.000419037	0.00582452
MAP3K15	0.00042111	0.00584673
SAT1	0.000421255	0.00584673
DEFB116	0.000421619	0.00584681
LY86	0.00042188	0.00584681
OR2C3	0.000425085	0.00588689
OR5K1	0.000426611	0.0059037
RCBTB2	0.000429324	0.00593688
OR5H15	0.000429906	0.00594058
OR51T1	0.000431093	0.00595262
LAMB4	0.000431722	0.00595326
ZNF169	0.000431771	0.00595326
ALOX15B	0.000433363	0.00597085
CD163L1	0.00043386	0.00597333
C1orf14	0.000434822	0.00598
LRRC1	0.000435111	0.00598
C6orf221	0.000435295	0.00598
AMBN	0.000438821	0.00602138
TRIM42	0.000438946	0.00602138
IGFL1	0.00043986	0.0060259
C17orf64	0.000439915	0.0060259
PPP2R2C	0.000441592	0.00604449
OR8B12	0.000448218	0.00613074
PRG3	0.000450202	0.00615341
MMP13	0.000452323	0.00617792
COCH	0.00045561	0.00621832
CHD3	0.00045722	0.00623506
SYNE1	0.000457498	0.00623506
IL21R	0.000458088	0.0062386
C11orf40	0.000458509	0.00623983
OR5P3	0.000458954	0.00624138
SFTPD	0.000460614	0.00625944
HPN	0.000462899	0.00628597
PDE11A	0.000465949	0.00632282
SLC36A2	0.000467841	0.00634394
TNFRSF10B	0.000469253	0.00635851
HEPHL1	0.000469878	0.00636241
ZBED2	0.000471235	0.00637621
SERPINA7	0.000472933	0.00639459
OR52B2	0.000478192	0.00646107
MAP4K4	0.00048032	0.00648518
CDC42EP1	0.000483614	0.00652498
MATN4	0.000486093	0.00655033
SPRR2B	0.000486187	0.00655033
MAGEA11	0.000491614	0.00661871
MCF2	0.000492218	0.00662212
TAOK1	0.000492674	0.00662353
COL9A3	0.000493148	0.00662519
GCM2	0.000493533	0.00662563
LAIR2	0.000498638	0.00668941
NDST3	0.000499615	0.00669775
FAM19A3	0.000499972	0.00669778
KHDC1	0.000504144	0.00674887
ROGDI	0.0005058	0.00676624
FAM71B	0.000512099	0.00684565
RASGRP2	0.000512645	0.00684671
ZMAT4	0.000512905	0.00684671
CHMP4C	0.000513647	0.00685177
HBG2	0.000516922	0.00689059
NEK5	0.000519044	0.00691235
MKX	0.000519287	0.00691235
OR52A1	0.000524602	0.00697816
ZNF268	0.00052797	0.00701802
CACNA1B	0.000530746	0.00704353
SELP	0.000530985	0.00704353
KALRN	0.000531345	0.00704353
AWAT1	0.000531383	0.00704353
SMYD1	0.000532168	0.00704899
SCARA3	0.00053303	0.00705544
UGT2B28	0.000534652	0.00707196
MACC1	0.000535434	0.00707733
RNASE12	0.00054134	0.00715039
KRTAP12-1	0.000545782	0.00720402
MAGEC2	0.000546322	0.0072061
ARHGEF5	0.000553014	0.00728927
DAB1	0.000553525	0.00729091
ZNF746	0.000555198	0.00730512
KCNH4	0.000555378	0.00730512
OXGR1	0.000557933	0.00733229
OR11H12	0.00055831	0.00733229
IFT122	0.000558711	0.00733229
CNIH3	0.000558999	0.00733229
HYOU1	0.000560872	0.00735175
CRYGN	0.000561454	0.00735426
C1orf129	0.000562772	0.00736178
ATXN10	0.000562822	0.00736178
NPC1L1	0.000563198	0.00736178
P2RY1	0.000565088	0.00738137
C12orf64	0.000568375	0.00741912
BCL11A	0.000568871	0.00741912
OR2L2	0.000569159	0.00741912
TCF3	0.000570157	0.00742701
SYTL4	0.000572438	0.00745156
KIAA0427	0.00057447	0.00747286
TRIM22	0.000578961	0.00752609
TK2	0.000582544	0.00756746
RAB27B	0.000585989	0.00760697
ZNF257	0.000589219	0.00764016
DPRX	0.000589356	0.00764016
BRSK2	0.000591554	0.00766338
MYH8	0.00059274	0.00767348
DOCK4	0.000593271	0.00767509
AMTN	0.000596136	0.00770686
HTR5A	0.000601103	0.00776576
MAMDC2	0.000604292	0.00780162
OR2M3	0.000605533	0.00780967
ANGPTL5	0.000606097	0.00780967
KLHL32	0.000606158	0.00780967
PRKCG	0.000606921	0.00781416
FBXW7	0.000610968	0.0078609
PDCD1	0.000612975	0.00788135
BPIL2	0.000616036	0.00791531
PARM1	0.000617311	0.00792629
MMP27	0.000619404	0.00794776
SLIT3	0.000623843	0.00799927
C1QTNF9	0.000625382	0.00801356
ELMO1	0.000631313	0.00808407
RNPEP	0.000632493	0.00809368
OR8D1	0.000633074	0.00809562
SEC16B	0.000634824	0.0081125
FAM58A	0.000636524	0.00812872
UBE2NL	0.000639634	0.00816291
GRIA3	0.000641147	0.00817668
RAB31	0.00064375	0.00820433
ZFPM2	0.000644836	0.00820714
C5orf13	0.000644929	0.00820714
KLRC2	0.000645275	0.00820714
C1orf65	0.000652932	0.00829892
DDX27	0.000655996	0.00833225
CTNNA2	0.000656975	0.00833907
ODAM	0.000659903	0.00836547
BPI	0.000659942	0.00836547
OLFM3	0.000660598	0.00836816
F7	0.000663235	0.00839593
FHIT	0.000665406	0.00841776
LIX1	0.000668375	0.00844966
CCDC64B	0.000671964	0.00848935
SLC32A1	0.000673225	0.00849958
APOB	0.000677138	0.008538
OPCML	0.000677174	0.008538
ZNF793	0.000678101	0.00854398
ENTPD3	0.000679515	0.00855609
ESX1	0.000682821	0.00859197
TTC29	0.000683289	0.00859213
OR56B1	0.000684137	0.00859706
RAPGEF3	0.000685077	0.00860314
GUCY2C	0.000687394	0.0086265
OR2M4	0.000689621	0.00864868
C12orf54	0.000690237	0.00865067
TSPAN8	0.000691112	0.00865588
RASAL2	0.000691939	0.00866049
OR6V1	0.000693672	0.00866866
OR8K5	0.000693885	0.00866866
ATP1A3	0.00069397	0.00866866
IL27	0.000695035	0.00867431
YLPM1	0.000695343	0.00867431
ADAMTS2	0.000696859	0.00868747
CFHR3	0.000697751	0.00868797
KIR2DL3	0.000697819	0.00868797
FAM123C	0.000698349	0.00868883
BCAS3	0.000699541	0.00869791
EIF2C4	0.000700522	0.00870438
SLC7A11	0.000702864	0.00872216
EGFL6	0.000702878	0.00872216
C8orf47	0.000709366	0.00879055
TNFRSF1A	0.000709856	0.00879055
KRT4	0.00071025	0.00879055
ELTD1	0.000710254	0.00879055
TXK	0.000713085	0.00881981
SLC2A7	0.000714768	0.00883484
CPB1	0.000717025	0.00885693
MYH2	0.000718357	0.00886757
UBQLNL	0.000719687	0.00887818
CXCR4	0.000725804	0.00894778
OR1L3	0.000728079	0.00896998
DKK3	0.00072956	0.00898235
AADACL3	0.000730044	0.00898244
FST	0.000730584	0.00898323
C12orf43	0.000732209	0.00899734
SLC22A24	0.000733008	0.0090013
ADH6	0.000736534	0.00903871
MYH7B	0.000737878	0.00904411
OR52N4	0.00073836	0.00904411
CCBP2	0.000738412	0.00904411
GABRA4	0.000741317	0.0090738
TMPRSS11E	0.000744493	0.00910104
RASGEF1A	0.000744507	0.00910104
CYP4A22	0.000754215	0.00921373
C7orf51	0.000755837	0.00922423
KRTAP4-11	0.000756052	0.00922423
WNT7B	0.000762982	0.00930276
SH2D7	0.000767522	0.00935207
ZCCHC16	0.000769154	0.0093659
TTC39A	0.000772068	0.00939532
IQCA1	0.000777438	0.00945457
SHROOM3	0.000779777	0.00947207
SYT11	0.000780113	0.00947207
KIF12	0.000780384	0.00947207
PPP3CA	0.000783651	0.00950562
FMR1	0.00078484	0.00951392
HDC	0.00078753	0.00953966
TCP11L2	0.000787975	0.00953966
DGKG	0.000790639	0.00956577
TLX1NB	0.000791373	0.00956852
LCE1E	0.000799362	0.00965891
HNF1A	0.000804107	0.00971003
CUL9	0.000804895	0.00971332
LMO3	0.000807386	0.00973716
BMP3	0.0008093	0.009754
ATP9A	0.000811376	0.00976673
SFTPB	0.000811392	0.00976673
CYP2E1	0.000813003	0.00977973
TRIM11	0.000813508	0.00977973
PNPLA1	0.000814645	0.00978715
ENOX1	0.000816127	0.00979872
FAM113B	0.000817161	0.00980489
CECR1	0.00082155	0.00984553
ALLC	0.000821592	0.00984553
B4GALNT2	0.000824343	0.00987223
KRT3	0.000835527	0.00999982
C8G	0.000837058	0.0100118
BMP10	0.00083855	0.0100233
LRRC55	0.000839865	0.0100326
OR13C9	0.000844175	0.0100777
OR6A2	0.000845788	0.0100878
WFDC11	0.00084609	0.0100878
ABCB1	0.000849073	0.010117
LILRB2	0.000850512	0.0101245
FREM1	0.000850777	0.0101245
CDH17	0.00085415	0.0101582
TNFSF18	0.000854976	0.0101617
ALPI	0.000855543	0.010162
PKD1L1	0.000856179	0.0101631
BNC1	0.000857556	0.0101731
MSRB3	0.000860829	0.0102043
ASPG	0.000861964	0.0102043
DMP1	0.000862126	0.0102043
SCRN1	0.000862354	0.0102043
MAN2A1	0.000866115	0.0102424
MUC21	0.000868303	0.0102619
AGXT2	0.000870206	0.0102779
OTOP2	0.000873213	0.0103006
IPCEF1	0.000873219	0.0103006
DNAJA3	0.000875752	0.010324
OR2T10	0.000878931	0.010355
DYRK1B	0.000879941	0.0103605
LECT2	0.000882548	0.0103847
NCLN	0.000890507	0.0104718
ZP3	0.000892983	0.0104944
ALPL	0.000895739	0.0105194
PTPRK	0.000896228	0.0105194
OR10Z1	0.000898705	0.0105419
CYP4F11	0.000900103	0.0105517
ARHGAP28	0.000903187	0.0105813
ASAP2	0.000904852	0.0105897
TCEA3	0.000905694	0.0105897
SLC22A16	0.000905782	0.0105897
CHIT1	0.000906147	0.0105897
TRDN	0.000909373	0.0106208
C17orf53	0.000910579	0.0106283
TMEM98	0.000911824	0.0106363
COL23A1	0.000913136	0.0106402
ATP2C2	0.000913292	0.0106402
BIRC3	0.000916291	0.010667
TRIM77	0.000916724	0.010667
MAP2K1	0.00091937	0.0106871
LILRA4	0.000919741	0.0106871
OR51F2	0.000920152	0.0106871
PCDHB14	0.000923746	0.0107223
FCRL1	0.000928928	0.0107758
PGLYRP4	0.000935436	0.0108446
FAM131C	0.000936995	0.010856
OR3A3	0.000941584	0.0109025
WBSCR27	0.000948481	0.0109756
FAM105A	0.000955462	0.0110496
EPB41L5	0.000956471	0.0110545
ACOT12	0.000964265	0.0111378
PTPRU	0.000965383	0.0111439
PTH2R	0.000972106	0.0112146
CILP	0.000974767	0.0112384
UGT2B15	0.000976845	0.0112555
PACS1	0.000982648	0.0113154
RSPH9	0.000985217	0.0113381
DOCK2	0.000988712	0.0113714
SLC25A31	0.000990735	0.0113877
TELO2	0.000993364	0.0114065
PON1	0.000993583	0.0114065
DBH	0.000994315	0.011408
MTM1	0.000996154	0.0114222
PSG2	0.000999338	0.0114517
GRID1	0.00100728	0.0115357
OR5M8	0.00101332	0.0115927
ASTN2	0.00101348	0.0115927
CYBB	0.00101515	0.0116047
ACSL3	0.00101618	0.0116095
MELK	0.00102133	0.0116612
SLC7A14	0.00102654	0.0117136
IL9	0.00103034	0.0117498
RUFY4	0.0010347	0.0117921
ASXL3	0.00103529	0.0117921
UGGT2	0.00103659	0.0117997
SPATS1	0.00103776	0.0118059
LHX8	0.00104015	0.0118259
ODC1	0.00104287	0.0118498
MYOC	0.0010448	0.0118646
CD200	0.00104624	0.0118738
SLCO2B1	0.00105054	0.0119154
GH1	0.0010533	0.0119395
OR11H6	0.00105588	0.0119615
C19orf50	0.00106144	0.0120174
DECR1	0.00106267	0.0120241
SCTR	0.0010679	0.012076
SLC15A5	0.00106949	0.0120867
GLDN	0.00107881	0.0121847
ATXN3	0.00108108	0.0122031
TNNI2	0.00108213	0.0122076
IL18RAP	0.00108609	0.0122448
RNF133	0.00108673	0.0122448
SLC5A10	0.0010886	0.0122586
SLC16A9	0.00109266	0.012297
ACSL5	0.0010938	0.0123025
EXOC4	0.00109584	0.0123181
IL20RA	0.0010989	0.0123451
TMEM63C	0.00110368	0.0123915
NLRP14	0.00110657	0.0124165
TFG	0.00110833	0.0124248
JPH3	0.00110863	0.0124248
ANKRD22	0.00110988	0.0124255
DCAF11	0.00111067	0.0124255
ZNF648	0.00111111	0.0124255
KCNK17	0.00111174	0.0124255
CCDC46	0.00111198	0.0124255
SPTLC3	0.00111327	0.0124325
AADACL4	0.00111463	0.0124399
KCNH6	0.00111525	0.0124399
OR10X1	0.00111944	0.0124691
SLC7A3	0.00111955	0.0124691
C9orf43	0.00111985	0.0124691
GML	0.00112403	0.0125082
OR5R1	0.00112691	0.0125329
F9	0.00113338	0.0125974
RASAL1	0.00114763	0.0127483
FRMPD4	0.00115131	0.0127753
TEC	0.00115141	0.0127753
UPF2	0.00115212	0.0127756
PCDHB15	0.00115403	0.0127892
ATP9B	0.0011556	0.0127955
PLA2G4E	0.00115595	0.0127955
ACSM5	0.0011577	0.0128074
ASAP3	0.00116137	0.0128404
HSPB8	0.00116292	0.0128452
ATP2B2	0.00116316	0.0128452
OR4C6	0.001171	0.0129241
SNX2	0.00117257	0.0129339
SPZ1	0.00117387	0.0129407
MYO16	0.00117662	0.0129634
NUAK2	0.0011812	0.0130063
RTL1	0.00118581	0.0130495
SEMA5B	0.00118714	0.0130564
LRRC31	0.00118993	0.0130795
CADPS2	0.00119742	0.0131542
PLSCR5	0.0012006	0.0131815
COL8A2	0.00120639	0.0132373
NPY5R	0.00120883	0.0132564
PLA2G4F	0.00120965	0.0132568
ITGAE	0.00121027	0.0132568
MMP19	0.00121308	0.0132798
KCTD8	0.00121392	0.0132813
ZNF488	0.00121912	0.0133305
GALNT5	0.00122009	0.0133333
GDF10	0.00122314	0.0133589
TMPRSS13	0.00122692	0.0133925
NOS1AP	0.00122844	0.0134013
HEATR4	0.00123476	0.0134625
TRIM60	0.00123803	0.013489
OLFM4	0.00123862	0.013489
MEP1B	0.00123994	0.0134946
MYH15	0.00124057	0.0134946
SAPS1	0.00124336	0.0135172
GJA8	0.00124638	0.0135422
GPX1	0.0012516	0.0135832
SGK2	0.00125226	0.0135832
DBF4B	0.00125231	0.0135832
SAMD9	0.00125663	0.0136222
OR4A5	0.00125768	0.0136257
PRDM6	0.00125953	0.0136379
EDN3	0.00126072	0.0136429
CMPK2	0.00126301	0.0136599
SCP2	0.0012686	0.0137064
SPARCL1	0.00126876	0.0137064
ZNF682	0.00127671	0.0137844
CYP2A6	0.00127822	0.0137928
ACTBL2	0.00127905	0.0137938
CEACAM18	0.00128015	0.0137978
ABCG1	0.00128454	0.0138373
DEFB114	0.00128914	0.0138789
EFCAB6	0.00129602	0.0139449
ZNF585A	0.00129887	0.0139676
FAM83C	0.0013	0.0139719
ARHGAP27	0.00130772	0.0140468
AMHR2	0.00131043	0.0140616
PCDH15	0.00131059	0.0140616
CSTL1	0.00131519	0.0141029
SMARCA2	0.00131675	0.0141113
OR2W3	0.00131747	0.0141113
MFAP5	0.00131989	0.0141292
TIAM2	0.00132233	0.0141473
SERPINB12	0.00132749	0.0141847
OPRK1	0.00132754	0.0141847
COL4A1	0.00132807	0.0141847
OR5T2	0.00132915	0.0141881
C10orf128	0.00133486	0.014241
CYP2B6	0.00133703	0.0142561
EFCAB7	0.0013402	0.0142819
RBMXL2	0.00134323	0.0143002
SLC22A8	0.00134344	0.0143002
CRISP2	0.00134797	0.0143403
WDR62	0.00134898	0.014343
CPD	0.00135028	0.0143488
FHAD1	0.00136328	0.0144787
LEPREL1	0.00136594	0.0144988
FCRL5	0.00137003	0.014534
AACS	0.00137546	0.0145834
A2BP1	0.00138071	0.0146309
PIWIL1	0.00138343	0.0146515
CCDC70	0.00138783	0.0146898
ABCA8	0.00139147	0.01472
CETP	0.00139251	0.0147228
RNF152	0.00139816	0.0147698
L1TD1	0.00139852	0.0147698
MAGEB2	0.00140357	0.0148149
PTPRF	0.00140938	0.0148679
SLCO1B1	0.00141246	0.0148861
PRDM1	0.00141269	0.0148861
MLXIPL	0.00141651	0.0149181
OPN5	0.00141794	0.0149248
FRK	0.00142321	0.0149718
C14orf115	0.0014259	0.0149918
LDB2	0.00142897	0.0150158
GDPD4	0.00143616	0.0150809
PNO1	0.00143677	0.0150809
TF	0.00144638	0.0151733
PHLDB2	0.00144779	0.0151797
SLC9A7	0.0014516	0.0152036
FBXW8	0.00145169	0.0152036
CLIP2	0.00145282	0.0152071
WDR72	0.00145935	0.015267
DKK2	0.00146212	0.0152874
ITIH5	0.00147213	0.0153836
SOAT2	0.00147378	0.0153922
PKD2	0.00147552	0.0154019
PCNX	0.00148367	0.0154784
RPL5	0.00148933	0.0155239
OR2T4	0.00148967	0.0155239
PVRL4	0.0014965	0.0155864
PROC	0.00150162	0.0156311
ZNF732	0.00151106	0.0157207
ALDOB	0.00151194	0.0157212
WFDC1	0.00151553	0.0157466
ZNF578	0.00151606	0.0157466
OR4Q3	0.00152111	0.0157904
IRAK3	0.00152845	0.0158579
XPNPEP2	0.00153216	0.0158876
COLQ	0.00153931	0.015953
TAS2R39	0.00155457	0.0161023
MKI67IP	0.00155862	0.0161354
TSKS	0.00156201	0.0161617
SYNPO2	0.00156766	0.0162112
OVCH2	0.0015692	0.0162183
IL12B	0.00157903	0.0163043
TMEM233	0.00157993	0.0163043
MSH3	0.00158012	0.0163043
OR4E2	0.00158407	0.0163361
GPA33	0.00159086	0.0163848
CCL8	0.00159211	0.0163848
GLCCI1	0.00159284	0.0163848
SRRM1	0.00159344	0.0163848
CPM	0.0015937	0.0163848
SLC26A6	0.00159483	0.0163848
PRL	0.00159487	0.0163848
CXorf59	0.00160243	0.0164513
AGRN	0.00160375	0.0164513
CALML3	0.0016042	0.0164513
SELL	0.00160484	0.0164513
WIPF1	0.00160681	0.0164626
TM9SF2	0.00160844	0.0164704
KRT1	0.00162544	0.0166354
SLC8A1	0.00162682	0.0166405
CNDP1	0.00163487	0.0167138
IFIH1	0.00163609	0.0167172
PPIAL4G	0.0016373	0.0167205
SERPINB5	0.00163918	0.0167218
ITM2A	0.0016392	0.0167218
EPHA4	0.00164335	0.016755
CDHR2	0.00164575	0.0167644
SNAP25	0.00164604	0.0167644
AHNAK2	0.0016559	0.0168557
GPR125	0.00166008	0.0168891
DCST2	0.00166143	0.0168938
FRMPD1	0.00166274	0.0168979
ZNF223	0.00166438	0.0169055
C12orf71	0.0016733	0.0169869
OR13H1	0.00167963	0.017042
MPO	0.00169115	0.0171497
MRGPRX2	0.00169825	0.0172124
LRRK2	0.00170262	0.0172475
HS3ST2	0.00170393	0.0172483
HTRA3	0.00170465	0.0172483
OXR1	0.00170545	0.0172483
TRIM46	0.00170659	0.0172507
IL1R2	0.00170966	0.0172724
CD300A	0.00172177	0.0173854
TAS2R4	0.00173201	0.0174795
OR6N2	0.00173641	0.0175146
GRAMD2	0.00173786	0.0175198
IK	0.00174063	0.0175384
KY	0.00174854	0.0176086
NKAIN3	0.00175239	0.017638
SIRPB2	0.00176085	0.0177136
NPHP1	0.0017695	0.0177913
SEL1L3	0.00177051	0.0177919
XPNPEP3	0.0017788	0.0178657
PYHIN1	0.00178239	0.0178889
EPHA7	0.00178301	0.0178889
CCL25	0.00178691	0.0179086
RAD17	0.00178712	0.0179086
IQGAP2	0.00178798	0.0179086
AFP	0.00178941	0.0179086
SLFN14	0.00178972	0.0179086
HHIPL1	0.00179386	0.0179405
ZNF334	0.00180035	0.0179958
TGM2	0.00180692	0.018052
CCDC61	0.00181005	0.0180737
KIAA1486	0.00182442	0.0182075
PDE1B	0.00182873	0.0182409
ACOXL	0.00182988	0.0182427
OR6C2	0.00183453	0.0182794
TLR7	0.0018367	0.0182914
DLX5	0.00183902	0.0183048
MMEL1	0.00184002	0.0183051
SLC44A2	0.0018458	0.0183529
CPE	0.0018475	0.0183601
FGF23	0.00185516	0.0184266
PDZD2	0.00186167	0.0184815
KHDRBS2	0.00186268	0.0184818
ATP12A	0.00186383	0.0184835
OR8B4	0.00186814	0.0185165
OSBPL5	0.00187138	0.0185388
CCDC13	0.00187969	0.0186114
ACTRT1	0.00188498	0.0186488
HBE1	0.00188566	0.0186488
ANXA1	0.00188699	0.0186488
BTBD7	0.00188742	0.0186488
RUVBL1	0.0018931	0.0186951
PRRG3	0.00189556	0.0187096
SLFN11	0.00189742	0.0187182
MMP16	0.00189994	0.0187333
FGF12	0.00191065	0.018829
MOGAT3	0.0019131	0.0188433
SMTNL2	0.0019173	0.0188748
LIPJ	0.00191836	0.0188754
OR1L8	0.0019205	0.0188866
CUL2	0.00192498	0.0189208
TSHB	0.00192762	0.0189316
BTNL8	0.00192809	0.0189316
ME1	0.00192932	0.0189338
OR2D3	0.00193111	0.0189416
WARS	0.00193311	0.0189513
RNF148	0.00193631	0.0189728
FBRS	0.00194341	0.0190325
CALCR	0.00194901	0.0190775
ZP2	0.00195241	0.0191008
TBC1D10C	0.00196363	0.0192006
GBP7	0.00196525	0.0192043
RDH16	0.00196605	0.0192043
ADAMTS12	0.00197291	0.0192614
HKDC1	0.0019788	0.0193089
MPPED1	0.00198009	0.0193115
DEFB118	0.00198141	0.0193144
L3MBTL4	0.00198328	0.0193227
MRVI1	0.00199043	0.0193823
MBD1	0.00199808	0.0194468
IFT140	0.0020102	0.0195546
FAM19A1	0.00201569	0.0195979
KIF1A	0.00202104	0.0196398
INTS8	0.0020236	0.0196546
FGA	0.0020302	0.0197016
C3orf30	0.00203053	0.0197016
ISLR	0.00203377	0.0197217
HIST1H2BA	0.00203527	0.0197217
OR2B6	0.00203574	0.0197217
C1orf141	0.00204229	0.019775
ITLN1	0.00204462	0.0197874
ALOX15	0.0020535	0.0198631
PRR23C	0.00205619	0.019879
ANKH	0.00205953	0.0198933
MYO1A	0.00205979	0.0198933
CDCP1	0.00206098	0.0198947
TCP10L	0.00206824	0.0199546
KPNA7	0.00207026	0.0199585
C1orf127	0.00207125	0.0199585
PCDHGA5	0.00207182	0.0199585
DIRAS2	0.00207459	0.019975
AMPH	0.00207709	0.0199848
RGS1	0.00207774	0.0199848
PHYHIPL	0.00207938	0.0199904
FAM170B	0.00208446	0.0200246
HSPA1L	0.00208505	0.0200246
C12orf56	0.00209035	0.0200652
TSHZ2	0.00209244	0.0200703
STAT5A	0.00209373	0.0200703
KIF15	0.00209407	0.0200703
C13orf28	0.00209874	0.0201048
POTEH	0.00210553	0.0201597
IARS2	0.00210856	0.0201774
GDF5	0.00211028	0.0201774
GMFG	0.00211059	0.0201774
GPR97	0.00211366	0.0201881
NNMT	0.00211386	0.0201881
EBF1	0.00212083	0.0202444
KCNK13	0.00212472	0.0202714
SIGLEC6	0.00212876	0.0202996
KRT71	0.00213234	0.0203235
PCDHA11	0.00213721	0.0203597
SAMHD1	0.00214788	0.0204361
PIK3R6	0.00214827	0.0204361
CCL22	0.00214946	0.0204361
FOXI1	0.00214958	0.0204361
ST8SIA2	0.00215534	0.0204722
RGS7BP	0.00215554	0.0204722
PTGER3	0.00215666	0.0204726
PPM1J	0.00216052	0.0204989
TRPC7	0.0021682	0.0205614
SDK2	0.00216958	0.0205642
JPH1	0.00217091	0.0205664
EPB41L4B	0.00218474	0.020687
FAM184B	0.00219275	0.0207524
PTPN5	0.00219701	0.0207823
TCF23	0.00219894	0.0207902
FOXP2	0.00220223	0.0208109
CRABP1	0.00221306	0.0209027
OR10J1	0.00221964	0.0209544
[truncated: 16,863 more rows]
