# Supplementary material for: Integrative molecular and clinical profiling of acral melanoma links focal amplification of 22q11.21 to metastasis
Source: Nat Commun. 2022 Feb 23;13:898. doi: 10.1038/s41467-022-28566-4 (PMC8866401; doi:10.1038/s41467-022-28566-4)
Supplement: Supplementary file 6 — Supplementary Data 4 [file 41467_2022_28566_MOESM6_ESM.xlsx]

## Sheet: Table of Contents
Supplementary Data 4. Copy number amplification analysis
Table of Contents
Number	Description
4a	Catalog of focal amplifications identified in acral and sun-exposed melanoma by GISTIC 2.0 (Q<0.05).
4b	Recurrence frequencies of focal amplifications.
4c	Random forest analysis of focal amplifications in acral versus sun-exposed melanoma samples.

## Sheet: 4a
Supplementary Data 4a. Catalog of focal amplifications identified in acral and sun-exposed melanoma by GISTIC 2.0 (Q<0.05).
Cytoband	10q26.3	11p15.5	11q13.3AC	11q13.3SE	12p11.21	12p12.3	12q14.1	13q34	14q32.33	16p13.3	17q24.3	17q25.3	18q23	19p13.3	19q13.42	1p12	1p36.32	1p36.33	1q22	1q31.3	20p11.23	20p13	20q13.33AC	20q13.33SE1	20q13.33SE2	21q22.3	22q11.21	22q13.1	22q13.2	2q11.1	3p21.31	4p16.3	4q12	5p13.1	5p15.33AC	5p15.33SE	5q21.3	5q35.2	6p21.31	6p24.3	6q12	7p21.1	7p22.1	7p22.3	7q11.23	7q22.1	7q34	8p11.22	8q24.3AC
Q value	0.0082055	3.749e-10	2.3164e-41	1.69e-05	0.017625	0.01642	3.3949e-20	0.02159	0.00025488	8.5787e-05	1.5651e-12	2.8638e-10	0.0099645	0.00093257	0.0031749	1.1927e-05	9.3576e-09	0.035696	9.7472e-06	1.7508e-05	0.028095	0.029186	3.6742e-09	2.4982e-05	0.0023973	0.00076475	1.1412e-15	2.3983e-14	3.7255e-05	0.0052414	0.047587	0.0016504	7.0617e-07	4.1412e-07	3.6519e-31	0.00052761	0.00062414	0.014215	0.00024777	0.001384	0.0017088	0.0025717	1.468e-06	9.7403e-12	8.7178e-05	0.00016186	1.733e-06	0.044074	4.2702e-13
Residual q value	0.0082055	3.749e-10	2.3164e-41	1.69e-05	0.02159	0.01642	3.5065e-20	0.02159	0.00025488	8.5787e-05	1.2465e-08	2.8638e-10	0.0099645	0.00093257	0.0031749	4.2334e-05	9.3576e-09	0.046614	9.7472e-06	0.0032147	0.028095	0.029186	3.6742e-09	0.0019024	0.091376	0.00076475	6.4878e-05	3.9122e-08	3.7255e-05	0.0052414	0.047587	0.0016504	7.0617e-07	0.018611	3.1745e-27	0.00052761	0.00090836	0.035332	0.00024777	0.001384	0.0017088	0.012181	1.1932e-05	9.7403e-12	0.02215	0.00016186	2.1089e-05	0.044074	4.2702e-13
Subtype the peak identified in by GISTIC	Acral	Acral	Acral	Sun-exposed	Acral	Sun-exposed	Acral	Acral	Acral	Acral	Sun-exposed	Acral	Acral	Acral	Acral	Sun-exposed	Acral	Sun-exposed	Acral	Sun-exposed	Sun-exposed	Acral	Acral	Sun-exposed	Sun-exposed	Acral	Acral	Acral	Sun-exposed	Sun-exposed	Acral	Acral	Acral	Acral	Acral	Sun-exposed	Acral	Acral	Acral	Sun-exposed	Acral	Sun-exposed	Sun-exposed	Acral	Sun-exposed	Acral	Sun-exposed	Sun-exposed	Acral
wide peak genome coordinates (hg37)	chr10:133790002-135534747	chr11:1-590000	chr11:69070002-69490000	chr11:68810001-69930000	chr12:29930002-30870000	chr12:19530002-20710000	chr12:58130001-58190000	chr13:113250002-115169878	chr14:104510002-107349540	chr16:190002-3190000	chr17:66550002-68170000	chr17:79030002-79550000	chr18:77130002-78077248	chr19:1-2870000	chr19:55570002-56230000	chr1:117910001-119470000	chr1:2350002-2510000	chr1:1-2930000	chr1:156030002-156270000	chr1:185210002-199990000	chr20:20610002-21110000	chr20:1-590000	chr20:60590002-62830000	chr20:60930001-63025520	chr20:58390001-58510000	chr21:43990001-48129895	chr22:20950001-21370000	chr22:38650002-38870000	chr22:41290002-42170000	chr2:96530002-96650000	chr3:48430002-50690000	chr4:530002-1910000	chr4:55170002-55950000	chr5:37810002-38870000	chr5:1090001-1230000	chr5:910001-1330000	chr5:107710001-108670000	chr5:173050001-180915260	chr6:33050001-34550000	chr6:1-20730000	chr6:64030001-64450000	chr7:6870002-23190000	chr7:4850002-5750000	chr7:2470001-2690000	chr7:72390002-76790000	chr7:99650002-102190000	chr7:140410002-140710000	chr8:39050002-39110000	chr8:144130001-145830000
Genes in wide peak	hsa-mir-202	hsa-mir-210	CCND1	hsa-mir-3164	IPO8	PDE3A	CDK4	ATP4B	hsa-mir-203	hsa-mir-3178	KCNJ2	hsa-mir-3186	NFATC1	hsa-mir-4321	IL11	TBX15	TNFRSF14	hsa-mir-429	BGLAP	hsa-mir-181a-1	PLK1S1	CSNK2A1	hsa-mir-647	hsa-mir-647	SYCP2	ADARB1	CRKL	CSNK1E	hsa-mir-1281	[LOC729234]	hsa-mir-566	ATP5I	KDR	GDNF	SLC12A7	TERT	FER	hsa-mir-340	hsa-mir-1275	hsa-mir-548a-1	PTP4A1	hsa-mir-1183	hsa-mir-589	LFNG	hsa-mir-590	hsa-mir-548o	BRAF	ADAM32	hsa-mir-1234
	ADAM8	HRAS	ORAOV1	CCND1	CAPRIN2	AEBP2	CYP27B1	F7	AKT1	hsa-mir-940	KCNJ16	hsa-mir-1250	CTDP1	hsa-mir-1909	PTPRH	WDR3	PLCH2	hsa-mir-1302-2	LMNA	hsa-mir-1278	RALGAPA2	SOX12	hsa-mir-4326	hsa-mir-4326	FAM217B	AIRE	SERPIND1	KCNJ4	ACO2		hsa-mir-4271	CTBP1	KIT	LIFR	SLC6A19	TRIP13	FBXL17	hsa-mir-1229	hsa-mir-219-1	BMP6	PHF3	hsa-mir-3146	ACTB	IQCE	hsa-mir-4284	hsa-mir-4285	MRPS33		hsa-mir-939
	BNIP3	PSMD13		FGF3	TMTC1	LOC100506393	METTL1	F10	CRIP1	hsa-mir-1225	MAP2K6	ACTG1	TXNL4A	hsa-mir-3187	RPL28	MAN1A2	PANK4	CDK11B	SLC25A44	F13B		TCF15	hsa-mir-124-3	hsa-mir-124-3	PHACTR3	PTTG1IP	PI4KA	KDELR3	EP300		hsa-mir-191	DGKQ		OSMR	SLC6A18	SLC12A7		hsa-mir-4281	BAK1	BPHL	EYS	hsa-mir-1302-6	FSCN1	CHST12	CLDN4	hsa-mir-106b			hsa-mir-661
	CYP2E1	RNH1		FGF4			TSPAN31	GAS6	CRIP2	hsa-mir-3177	ABCA10	AATK	ADNP2	hsa-mir-1302-11	SYT5	GDAP2	LOC115110	DVL1	PMF1	CFH		RBCK1	hsa-mir-133a-2	hsa-mir-133a-2		C21orf2	LZTR1	TMEM184B	XRCC6		hsa-mir-711	FGFR3		EGFLAM		CLPTM1L		hsa-mir-1271	COL11A2	DSP		AHR	WIPI2	TTYH3	CLDN3	ACHE			hsa-mir-937
	ECHS1	RASSF7		FGF19			TSFM	LAMP1	ELK2AP	hsa-mir-662	ABCA9	BAIAP2	KCNG2	AMH	TNNI3	FAM46C	HES5	GABRD	SMG5	CFHR1		TRIB3	hsa-mir-3195	CHRNA4		CBS	P2RX6	LOC400927	NHP2L1		AMT	GAK		MIR3650		NKD2		CANX	DAXX	E2F3		DGKB	RNF216	BRAT1	ELN	AP1S1			CYC1
	INPP5A	IFITM1		MYEOV			METTL21B	GRK1	BRF1	hsa-mir-3176	ABCA8	AZI1	RBFA	ATP5D	TNNT1	SPAG17	LOC100133445	GNB1	RAB25	CFHR2		NRSN2	CHRNA4	COL9A3		COL6A1	SNAP29		PMM1		APEH	IDUA		EGFLAM-AS4		SLC6A19		CLTB	GRM4	EDN1		ETV1	RADIL	MIR4648	GTF2I	CUX1			EEF1D
	UTF1	IFITM3		ANO1			MARCHF9	TFDP1	JAG2	ABCA3	ABCA6	FSCN2	PQLC1	AZU1	U2AF2			PEX10	SEMA4A	PDC		DEFB126	COL9A3	EEF1A2		COL6A2	THAP7		RANGAP1		RHOA	LETM1				SLC6A18		DBN1	HLA-DPB1	SERPINB1		ICA1	PAPOLB		GTF2IP1	EPHB4			GLI4
	DPYSL4	IFITM2		TPCN2			AGAP2	CUL4A	ADAM6	ARHGDIG	ABCA5	NPLOC4	PARD6G	HCN2	PPP6R1			PRKCZ	PAQR6	PLA2G4A		ZCCHC3	EEF1A2	NPBWR2		CRYAA	TMEM191A		TEF		SLC25A20	MYL5				LOC100506688		DRD1	HLA-DPB2	F13A1		IL6	RBAK		HIP1	EPO			GPT
	TUBGCP2	PKP3		ORAOV1				PROZ	MTA1	ATP6V0C	FAM20A	BAHCC1	ATP9B	BSG	HSPBP1			SCNN1D	TMEM79	PTGS2		TBC1D20	NPBWR2	KCNQ2		CSTB	MGC16703		RBX1		CISH	PDE6B				MIR4457		F12	HMGA1	FOXF2		ITGB8	FBXL18		HSPB1	GNB2			GRINA
	DUX4	SIRT3						CDC16	KIAA0125	CCNF	KCNJ2-AS1	C17orf70	HSBP1L1	CDC34	UBE2S			SKI	MEX3A	PTPRC		C20orf96	KCNQ2	LAMA5		PRMT2	AIFM3		TOB2		COL7A1	WHSC1				MIR4635		FGFR4	ITPR3	FOXC1		MEOX2	TNRC18		LIMK1	AGFG2			HSF1
	DUX2	BET1L						RASA3	SIVA1	CLCN7	MIR4524A	SLC38A10	LOC100130522	CIRBP	CCDC106			TNFRSF4	C1orf85	RGS1		DEFB127	LAMA5	MYT1		ITGB2	POM121L4P		ZC3H7B		DAG1	SLBP						FLT4	KIFC1	GCNT2		NDUFA4	MMD2		MDH2	LRCH4			LY6H
	VENTX	PHRF1						ATP11A	PACS2	ECI1		C17orf56		CNN2	EPN1			MMP23B	VHLL	RGS2		DEFB129	MYT1	NTSR1		LSS	THAP7-AS1		CSDC2		CELSR3	MAEA						GRK6	MLN	GMDS		RPA3	SLC29A4		PMS2L2	MCM7			TONSL
	CALY	SIGIRR						MCF2L	KIF26A	DNASE1L2		C17orf89		CSNK1G2	ZNF580			MMP23A	PMF1-BGLAP	RGS13		DEFB125	NTSR1	OPRL1		NDUFV3			PPPDE2		GNAI2	PCGF3						GRM6	PHF1	GMPR		SP4	LOC389458		PMS2P5	SERPINE1			PLEC
	TTC40	RIC8A						TMCO3	GPR132	E4F1		LINC00482		CFD	ZNF581			TNFRSF14		TROVE2		DEFB128	OPRL1	PTK6		PCNT			XPNPEP3		GNAT1	SPON2						HK3	RGL2	HIVEP1		TWIST1	RNF216P1		PMS2P3	PCOLCE			TSTA3
	LRRC27	ATHL1						DCUN1D2	CDCA4	GFER		TMEM105		ARID3A	PPP1R12C			TNFRSF18		TPR		DEFB132	PSMA7	RPS21		PDE9A			C22orf46		GPX1	TACC3						HNRNPAB	RING1	ID4		DNAH11	ZNF890P		POR	PMS2P1			DGAT1
	GPR123	PTDSS2						PCID2	INF2	HAGH		AATK-AS1		EFNA2	EPS8L1			ISG15		B3GALT2			PTK6	SRMS		PFKL			L3MBTL2		HYAL1	CPLX1						HNRNPH1	RPS10	IRF4		PHF14	MIR589		RFC2	POLR2J			GPAA1
	NKX6-2	ODF3						UPF3A	TMEM121	HBA1		MIR338		ELANE	NAT14			PLCH2		PRG4			RPS21	TCEA2		PKNOX1			PHF5A		IMPDH2	SLC26A1						HRH2	RPS18	JARID2		HDAC9	RBAK-LOC389458		CCL24	TAF6			FOXH1
	KNDC1	LRRC56						GRTP1	BTBD6	HBA2		MIR657		GAMT	ISOC2			SLC35E2		IVNS1ABP			SRMS	TPD52L2		PWP2			CHADL		LAMB2	FGFRL1						LTC4S	RXRB	MAK		RAPGEF5			STX1A	TFR2			RECQL4
	MTG1	LOC143666						ADPRHL1	AHNAK2	HBM		MIR1250		GNG7	BRSK1			RER1		CFHR4			TAF4	TNFRSF6B		S100B			MEI1		MST1	PIGG						MGAT1	VPS52	NEDD9		ARL4A			EIF4H	TRIP6			LRRC14
	SYCE1	SCGB1C1						CHAMP1	TDRD9	HBQ1		MIR3065		MKNK2	SUV420H2			NOC2L		CFHR3			TCEA2	ARFRP1		SLC19A1			POLR3H		MST1R	KIAA1530						MSX2	TAPBP	NQO2		AGR2			CLIP2	VGF			ZNF623
	PRAP1	NLRP6						FAM70B	C14orf79	HBZ		MIR3186		GPX4	FIZ1			OR4F3		OCLM			TPD52L2	RGS19		SUMO3			MIR1281		PFKFB4	MFSD7						MAPK9	SLC39A7	SERPINB6		SNX13			LAT2	ZAN			PUF60
	ZNF511	C11orf35						C13orf35	PLD4	IGFALS		MIR4740		GZMM	ZNF628			SSU72		CRB1			TNFRSF6B	TCFL5		TRAPPC10					PLXNB1	TMEM175						PROP1	HSD17B8	SERPINB9		SOSTDC1			YWHAG	ZNF3			ZC3H3
	C10orf91	ANO9						FLJ44054	ADSSL1	NDUFB10				GADD45B	RDH13			SDF4		GLRX2			OSBPL2	OGFR		TRPM2					PRKAR2A	C4orf42						SLC34A1	B3GALT4	RREB1		TSPAN13			ZP3	ZSCAN21			BOP1
	PWWP2B	B4GALNT4						FLJ41484	MGC23270	NME3				OAZ1	COX6B2			MXRA8		UCHL5			ARFRP1	DIDO1		U2AF1					QARS	TMEM129						SNCB	SYNGAP1	ATXN1		BZW2			FZD9	PLOD3			SCRIB
	PAOX	IFITM5						LINC00552	NUDT14	NME4				PALM	TMEM190			CPSF3L		SWT1			RGS19	PRPF6		UBE2G2					SEMA3F	FAM53A						ZNF354A	WDR46	SSR1		NXPH1			FKBP6	AP4M1			FBXL6
	C10orf125	MIR210						MCF2L-AS1	KIAA0284	NTHL1				POLR2E	ZNF524			C1orf159		C1orf27			TCFL5	GMEB2		C21orf33					TCTA	CRIPAK						SQSTM1	ZBTB22	TFAP2A		MIOS			BAZ1B	MUC12			OPLAH
	JAKMIP3	LOC653486						LOC100506394	C14orf80	NTN3				POLRMT	ZNF784			AURKAIP1		LHX9			ADRM1	SLCO4A1		PDXK					UBA7	RNF212						PDLIM7	PFDN6	TPMT		TOMM7			BCL7B	POP7			CPSF1
	STK32C	LOC100133161							LINC00226	PDPK1				PRTN3	ZNF579			MRPL20		RGS18			OGFR	STMN3		RRP1					USP4	LOC100129917						ADAMTS2	NUDT3	TUBB2A		TMEM106B			GTF2IRD1	ZNHIT1			CYHR1
	LOC399829	MIR210HG							LINC00221	PKD1				PTBP1	TMEM86B			ATAD3A		CDC73			DIDO1	RTEL1		MCM3AP					UQCRC1	LOC100130872						MAML1	SPDEF	DEK		CDCA7L			POM121	SH2B2			VPS28
	SPRNP1								ASPG	RPL3L				RPS15	SSC5D			PANK4		CFHR5			HRH3	SOX18		WDR4					IFRD2	TMED11P						GFPT2	PACSIN1	RIPK1		KLHL7			CCL26	STAG3			FAM203A
	FRG2B								TMEM179	RPS2				SGTA	TMEM150B			HES4		HMCN1			PRPF6	YTHDF1		FTCD					MAPKAPK3							GNB2L1	CUTA	PRPF4B		C1GALT1			POMZP3	COPS6			EXOSC4
	SPRN								C14orf180	SOLH				STK11	FAM71E2			VWA1		ATP6V1G3			SS18L1	LIME1		HSF2BP					SEMA3B							RGS14	MNF1	GCM2		ANKMY2			TBL2	CLDN15			SLC39A4
	MIR202								MIR203	SSTR5				TCF3	NLRP9			NADK		NEK7			GTPBP5	UCKL1		RRP1B					HYAL3							CPLX2	IP6K3	CD83		FAM126A			MLXIPL	FBXO24			PYCRL
	LOC619207								TEX22	TCEB2				THOP1	C19orf51			MMEL1		DENND1B			GMEB2	C20orf11		DIP2A					HYAL2							BTNL3	C6orf1	CDYL		SCIN			STYXL1	PILRB			C8orf51
	DUX4L7								ZBTB42	TPSAB1				MADCAM1	TMEM238			OR4F5		ASPM			SLCO4A1	PCMTD2		POFUT2					BSN							LMAN2	LEMD2	LY86		GLCCI1			STAG3L1	PILRA			GPR172A
	DUX4L6								MIR3545	TSC2				SF3A2	SBK2			LINC00115		FAM5C			STMN3	C20orf20		ICOSLG					CACNA2D2							MGAT4B	ZBTB9	EEF1E1		AGR3			NSUN5	FIS1			GSDMD
	DUX4L5								MIR4710	UBE2I				PPAP2C	SHISA7			MORN1		KCNT2			RTEL1	ARFGAP1		DNMT3L					IP6K1							B4GALT7	LINC00336	NUP153		PER4			RHBDD2	ACTL6B			ZNF696
	DUX4L3									ZNF205				AP3D1	SGK110			GLTPD1		ZBTB41			SOX18	SLC2A4RG		SLC37A1					RBM6							RNF44	MIR219-1	RANBP9		VWDE			CCDC146	SRRT			ARHGAP39
	DUX4L2									ZNF213				MED16	ZNF865			OR4F16		C1orf53			YTHDF1	ZNF512B		PCBP3					RBM5							TBC1D9B	HCG25	ECI2		PRPS1L1			UPK3B	ALKBH4			SHARPIN
	MIR3944									AXIN1				FSTL3				CCNL2		MIR181B1			LIME1	COL20A1		C21orf58					TRAIP							N4BP3	GGNBP1	CAP2		TWISTNB			WBSCR16	ZCWPW1			EPPK1
										RGS11				APC2				TAS1R3		MIR181A1			UCKL1	SLC17A9		YBEY					ARIH2							FAF2	MIR1275	FARS2		SP8			ABHD11	C7orf43			SCRT1
										CACNA1H				ABCA7				ATAD3B		RGS21			C20orf11	LOC63930		TSPEAR					NPRL2							ZNF346	LOC100507584	RPP40		THSD7A			TMEM120A	MEPCE			MAF1
										BAIAP3				UQCR11				PLEKHN1		LOC440704			C20orf20	C20orf195		AGPAT3					USP19							TSPAN17	RPS10-NUDT3	SIRT5		FERD3L			GTF2IRD2	SLC12A9			PARP10
										RHBDL1				SBNO2				C1orf170		LOC100131234			ARFGAP1	PPDPF		COL18A1					SLC38A3							OR4F3		FAM50B		RPL23P8			DNAJC30	MOSPD3			TIGD5
										CLDN6				HMHA1				KIAA1751		LOC100288079			SLC2A4RG	BIRC7		LRRC3					CYB561D2							PRELID1		MYLIP		TMEM196			DTX2	GIGYF1			PPP1R16A
										CLDN9				SHC2				LOC115110		MIR1278			ZNF512B	DNAJC5		C21orf56					TMEM115							ZNF354C		SLC35B3		STEAP1B			WBSCR22	RABL5			KIFC2
										PKMYT1				TIMM13				ACAP3		MIR548F1			COL20A1	CABLES2		C21orf67					WDR6							C5orf45		TBC1D7		COL28A1			WBSCR28	PVRIG			NAPRT1
										PIGQ				DAZAP1				UBE2J2		MIR4735			SLC17A9	ZGPAT		FAM207A					RASSF1							DDX41		NRN1		ABCB5			TRIM50	GAL3ST4			MFSD3
										SYNGR3				FGF22				PUSL1					LOC63930	PRIC285		LINC00313					TREX1							NOP16		NOL7		MACC1			SRCRB4D	PRKRIP1			RHPN1
										IL32				SLC39A3				B3GALT6					C20orf195	BHLHE23		C21orf90					TUSC2							HMP19		FAM8A1		AGMO			WBSCR27	ORAI2			TOP1MT
										SLC9A3R2				THEG				FAM213B					PPDPF	NKAIN4		MCM3AP-AS1					LAMB2P1							UIMC1		TMEM14C		SNORD93			VPS37D	TSC22D4			ADCK5
										RAB11FIP3				LSM7				MIB2					BIRC7	C20orf166		SIK1					NAT6							RAB24		GFOD1		LOC729852			NSUN5P1	TRIM56			MAPK15
										IFT140				MBD3				SAMD11					DNAJC5	GATA5		LINC00315					NDUFAF3							FAM193B		ELOVL2		ISPD			ABHD11-AS1	MYL10			ZNF707
										TELO2				MIER2				LOC148413					CABLES2	ZBTB46		LINC00319					GMPPB							TMED9		CDKAL1		LOC100131257			SRRM3	EMID2			BREA2
										NUBP2				PCSK4				CALML6					ZGPAT	SAMD10		LOC284837					C3orf18							CDHR2		PAK1IP1		MIR3146			NSUN5P2	MUC17			FAM83H
										MSLN				C19orf24				C1orf86					PRIC285	ABHD16B		KRTAP12-2					SHISA5							NHP2		EXOC2		LOC100506025			TRIM73	PPP1R35			C8orf31
										STUB1				PLEKHJ1				ATAD3C					BHLHE23	LINC00266-1		KRTAP12-1					ZMYND10							RNF130		WRNIP1		LRRC72			TRIM74	GPC2			ZFP41
										MRPL28				BTBD2				LOC254099					NKAIN4	C20orf151		KRTAP10-10					CCDC72							KIAA1191		DUSP22		LOC100506178			SPDYE8P	LRWD1			GPIHBP1
										TBL3				RNF126				TTLL10					C20orf166	C20orf201		LINC00162					HEMK1							CLK4		LYRM4		KLHL7-AS1			GATSL1	NYAP1			NRBP2
										RNPS1				SPPL2B				FAM41C					GATA5	C20orf166-AS1		COL18A1-AS1					IP6K2							CNOT6		SLC22A23					GTF2IRD2B	CNPY4			KIAA1875
										PRSS21				WDR18				KLHL17					ZBTB46	LINC00176		KRTAP10-4					NCKIPSD							NSD1		MUTED					GTF2IRD2P1	MBLAC1			C8ORFK29
										MAPK8IP3				REXO1				TMEM240					SAMD10	MIR1-1		KRTAP10-6					P4HTM							GMCL1P1		CCDC90A					DTX2P1-UPK3BP1-PMS2P11	MOGAT3			SPATC1
										TPSD1				LPPR3				TMEM52					ABHD16B	MIR124-3		KRTAP10-7					QRICH1							RMND5B		KIF13A					STAG3L3	GATS			MAFA
										SRRM2				ZNF556				AGRN					C20orf151	MIR133A2		KRTAP10-9					DALRD3							BTNL8		TXNDC5					STAG3L2	NAT16			C8orf82
										TPSG1				OR4F17				FAM132A					LSM14B	MIR647		KRTAP10-1					RNF123							DOK3		TMEM14B					SPDYE5	C7orf59			LRRC24
										RAB26				FAM108A1				HES5					C20orf201	HAR1A		KRTAP10-11					CCDC71							ZFP2		RIOK1					LOC541473	C7orf61			C8orf73
										DECR2				KLF16				RNF223					C20orf166-AS1	HAR1B		KRTAP10-2					SLC26A6							RUFY1		DTNBP1					FDPSL2A	UFSP1			SCXB
										SNORA64				DOT1L				MIR200A					LINC00176	UCKL1-AS1		KRTAP10-5					CAMKV							CPEB4		ADTRP					NCF1	MIR106B			MIR661
										SNORD60				KISS1R				MIR200B					MIR1-1	MIR941-1		KRTAP10-8					CCDC51							PRR7		FOXQ1					NCF1B	MIR25			HEATR7A
										SOX8				LMNB2				ANKRD65					MIR124-3	MIR941-4		KRTAP10-3					ATRIP							OR4F16		HUS1B					NCF1C	MIR93			MIR937
										AMDHD2				MUM1				MIR429					MIR133A2	MIR941-2		KRTAP12-3					NICN1							TRIM7		SNRNP48					SNORA14A	SPDYE3			MIR939
										TNFRSF12A				MIDN				FAM138F					MIR647	MIR941-3		KRTAP12-4					MON1A							MXD3		MBOAT1					MIR590	POLR2J3			LOC100128338
										SEPX1				R3HDM4				LOC643837					HAR1A	LOC100127888		KRTAP10-12					UCN2							THOC3		C6orf195					GATSL2	SPDYE6			SCXA
										GNG13				C19orf6				TMEM88B					HAR1B	DPH3P1		LOC642852					C3orf45							TRIM52		PIP5K1P1					LOC100093631	LOC100129845			CCDC166
										KCTD5				TPGS1				C1orf233					UCKL1-AS1	LINC00029		LINC00163					KLHDC8B							AGXT2L2		KDM1B					POM121C	LOC100289561			MIR1234
										HCFC1R1				REEP6				FAM138A					MIR941-1	LOC100144597		SSR4P1					FBXW12							UNC5A		RBM24					LOC100132832	SAP25			MIR4664
										LUC7L				IZUMO4				WASH7P					MIR941-4	FLJ16779		LOC100129027					CCDC36							TRIM41		RNF182					LOC100133091	MIR4285
										TBC1D24				SCAMP4				CDK11A					MIR941-2	MIR1914		LOC100505746					C3orf62							COL23A1		PHACTR1					MIR4284	MIR4653
										CASKIN1				ADAT3				SLC35E2B					MIR941-3	MIR4326							AMIGO3							SCGB3A1		C6orf228					MIR4651	MIR4467
										CRAMP1L				ZNF554				LOC729737					LOC100127888	MIR3196							CDHR4							SFXN1		SYCP2L						MIR4658
										RAB40C				GRIN3B				OR4F29					DPH3P1	LOC100505815							FAM212A							GPRIN1		LINC00518						LOC100630923
										TMEM8A				JSRP1				LOC100129534					LINC00029	RTEL1-TNFRSF6B							MIR191							ZNF354B		PXDC1
										CHTF18				MOB3A				LOC100130417					LOC100144597	LOC100652730							TMEM89							C5orf47		MGC39372
										PRSS22				C19orf21				LOC100132062					FLJ16779								MIR425							OR2Y1		FAM217A
										MLST8				PLK5				LOC100132287					MIR1914								C3orf71							BTNL9		RNF144B
										MMP25				C2CD4C				LOC100133331					MIR4326								LOC646498							HIGD2A		LOC285768
										NARFL				CIRBP-AS1				LOC100133445					MIR3196								BSN-AS2							FAM153B		LY86-AS1
										LINC00235				C19orf25				DDX11L1					LOC100505815								MIR711							LOC202181		CAGE1
										TPSB2				ATP8B3				TTC34					RTEL1-TNFRSF6B								MIR4271							EIF4E1B		MYLK4
										HS3ST6				DIRAS1				LOC100288069					MIR4758								MIR4793							RASGEF1C		TUBB2B
										PDIA2				ZNF555									LOC100652730								LUST							FAM153A		C6orf52
										UNKL				C19orf26																								ARL10		NHLRC1
										LINC00254				CSNK1G2-AS1																								OR2V2		PSMG4
										LMF1				ODF3L2																								ZNF454		DKFZP686I15217
										FAM173A				ADAMTSL5																								C5orf60		FLJ23152
										MRPS34				TMPRSS9																								LOC340037		C6orf201
										METRN				NDUFS7																								PFN3		ERVFRD-1
										THOC6				C19orf35																								ZNF879		PPP1R3G
										KREMEN2				WASH5P																								C5orf25		MIR548A1
										TMEM204				ONECUT3																								FLJ16171		HULC
										C16orf59				MEX3D																								MIR340		TMEM170B
										MGC3771				FLJ45445																								SNORD95		SCARNA27
										FAHD1				PRSS57																								SNORD96A		LOC100130275
										PRSS27				FAM138F																								LOC643201		LOC100130357
										ITFG3				LINGO3																								ZFP62		MIR3691
										WDR24				FAM138A																								CBY3		LOC100506207
										TRAF7				LOC100288123																								FAM153C		LOC100506409
										FLYWCH1				MIR1909																								LOC728554		LOC100507194
										HAGHL				MIR1227																								AACSP1		LOC100508120
										C16orf13				MIR3187																								LOC729678		MUTED-TXNDC5
										FAM195A				MIR4321																								OR4F29		EEF1E1-MUTED
										GNPTG				MIR4745																								LOC100132062		MIR4639
										ZSCAN10																												LOC100132287		MIR4645
										RHOT2																												LOC100133331
										ZNF598																												MIR1229
										HN1L																												MIR4281
										SPSB3																												LOC100507387
										RPUSD1																												MIR4634
										FLYWCH2																												MIR4638
										C16orf42																												LOC100859930
[truncated: 4 more columns]

## Sheet: 4b
Supplementary Data 4b. Recurrence frequencies of focal amplifications.
To calculate recurrence frequencies, we calculated the average gene-level copy number (Copy Number Matrix in Supplementary Data) per GISTIC wide peak.
We subtracted 2 from all gene-level values so that copy number-neutral regions were equal to 0. We retained peaks with frequency ≥5% in either subtype.
	Acral cohort						Subtype comparison
GISTIC wide peak ID	Amplified cases in CSU	Amplified cases in Yale	Frequency in CSU	Frequency in Yale	Inter-cohort Fisher P value (nominal)	Inter-cohort Fisher Q value (adjusted by BH)	Frequency in sun-exposed melanoma	Frequency in acral melanoma	GISTIC Q value
10q26.3	9	2	0.138462	0.0625	0.329401	0.518803	0.0298507	0.113402	0.0082055
11p15.5	23	4	0.353846	0.125	0.0287049	0.182994	0.0671642	0.278351	3.749e-10
11q13.3AC	32	14	0.492308	0.4375	0.668975	0.755112	0.0746269	0.474227	2.3164e-41
11q13.3SE	32	14	0.492308	0.4375	0.668975	0.755112	0.0746269	0.474227	1.69e-05
12p11.21	7	6	0.107692	0.1875	0.344806	0.518803	0.171642	0.134021	0.017625
12p12.3	2	4	0.0307692	0.125	0.0898552	0.381885	0.134328	0.0618557	0.01642
12q14.1	13	5	0.2	0.15625	0.782667	0.849277	0.0522388	0.185567	3.3949e-20
13q34	8	6	0.123077	0.1875	0.53963	0.671247	0.126866	0.14433	0.02159
14q32.33	13	3	0.2	0.09375	0.249872	0.518803	0.0671642	0.164948	0.00025488
16p13.3	23	4	0.353846	0.125	0.0287049	0.182994	0.119403	0.278351	8.5787e-05
17q24.3	14	10	0.215385	0.3125	0.324345	0.518803	0.298507	0.247423	1.5651e-12
17q25.3	28	10	0.430769	0.3125	0.279576	0.518803	0.320896	0.391753	2.8638e-10
18q23	12	4	0.184615	0.125	0.568175	0.689927	0.0597015	0.164948	0.0099645
19p13.3	27	5	0.415385	0.15625	0.0119385	0.134847	0.126866	0.329897	0.00093257
19q13.42	20	9	0.307692	0.28125	1	1	0.119403	0.298969	0.0031749
1p12	4	3	0.0615385	0.09375	0.681081	0.755112	0.19403	0.0721649	1.1927e-05
1p36.32	20	6	0.307692	0.1875	0.234023	0.518803	0.0970149	0.268041	9.3576e-09
1p36.33	21	7	0.323077	0.21875	0.345869	0.518803	0.141791	0.28866	0.035696
1q22	23	11	0.353846	0.34375	1	1	0.291045	0.350515	9.7472e-06
1q31.3	7	13	0.107692	0.40625	0.00115382	0.0294223	0.425373	0.206186	1.7508e-05
20p11.23	4	11	0.0615385	0.34375	0.000633114	0.0294223	0.186567	0.154639	0.028095
20p13	16	9	0.246154	0.28125	0.806002	0.856377	0.156716	0.257732	0.029186
20q13.33AC	32	12	0.492308	0.375	0.289059	0.518803	0.328358	0.453608	3.6742e-09
20q13.33SE1	32	12	0.492308	0.375	0.289059	0.518803	0.328358	0.453608	2.4982e-05
20q13.33SE2	16	11	0.246154	0.34375	0.342085	0.518803	0.276119	0.278351	0.0023973
21q22.3	18	3	0.276923	0.09375	0.0643266	0.364517	0.0746269	0.216495	0.00076475
22q11.21	32	12	0.492308	0.375	0.289059	0.518803	0.171642	0.453608	1.1412e-15
22q13.1	28	11	0.430769	0.34375	0.510283	0.666778	0.171642	0.402062	2.3983e-14
22q13.2	29	12	0.446154	0.375	0.522131	0.666778	0.19403	0.42268	3.7255e-05
3p21.31	13	2	0.2	0.0625	0.132957	0.436479	0.134328	0.154639	0.047587
4p16.3	11	3	0.169231	0.09375	0.376078	0.547999	0.0671642	0.14433	0.0016504
4q12	13	9	0.2	0.28125	0.441441	0.625374	0.0895522	0.226804	7.0617e-07
5p13.1	12	10	0.184615	0.3125	0.198876	0.482985	0.104478	0.226804	4.1412e-07
5p15.33AC	34	12	0.523077	0.375	0.19863	0.482985	0.171642	0.474227	3.6519e-31
5p15.33SE	34	12	0.523077	0.375	0.19863	0.482985	0.171642	0.474227	0.00052761
5q21.3	7	5	0.107692	0.15625	0.522963	0.666778	0.0820896	0.123711	0.00062414
5q35.2	21	7	0.323077	0.21875	0.345869	0.518803	0.104478	0.28866	0.014215
6p21.31	40	21	0.615385	0.65625	0.823882	0.85751	0.291045	0.628866	0.00024777
6p24.3	26	22	0.4	0.6875	0.00977897	0.134847	0.380597	0.494845	0.001384
6q12	15	10	0.230769	0.3125	0.460975	0.635398	0.179104	0.257732	0.0017088
7p21.1	17	13	0.261538	0.40625	0.166494	0.471734	0.373134	0.309278	0.0025717
7p22.1	31	11	0.476923	0.34375	0.27695	0.518803	0.343284	0.43299	1.468e-06
7p22.3	33	10	0.507692	0.3125	0.0841208	0.381885	0.335821	0.443299	9.7403e-12
7q11.23	30	6	0.461538	0.1875	0.0132203	0.134847	0.343284	0.371134	8.7178e-05
7q22.1	27	8	0.415385	0.25	0.122558	0.436479	0.358209	0.360825	0.00016186
7q34	15	9	0.230769	0.28125	0.622196	0.737953	0.402985	0.247423	1.733e-06
8q24.3AC	33	11	0.507692	0.34375	0.136935	0.436479	0.291045	0.453608	4.2702e-13
8q24.3SE	33	11	0.507692	0.34375	0.136935	0.436479	0.298507	0.453608	3.8124e-05
9q34.3	23	4	0.353846	0.125	0.0287049	0.182994	0.0895522	0.278351	2.4088e-08
Xp11.23	14	3	0.215385	0.09375	0.165995	0.471734	0.0895522	0.175258	0.033549
Xq28	19	4	0.292308	0.125	0.0800601	0.381885	0.134328	0.237113	0.00076475

## Sheet: 4c
Supplementary Data 4c. Random forest analysis of focal amplifications in acral versus sun-exposed melanoma samples.
The 40 most informative cytobands as determined by a random forest (RF) model. Here a RF with 500 trees was applied to distinguish acral from sun-exposed melanoma samples using gene-level copy-number data
binarized at copy number ≥ 4. Gene-level feature importance was assessed by mean decrease in accuracy. Cytoband ranking was assigned based on the maximum mean decrease in accuracy achieved by any gene contained
within the respective cytoband, and the number of genes in each cytoband is indicated in the parentheses.
Cytoband	DecreaseAccuracy
11.q14 (95)	5.70147
5.p15 (101)	4.76137
22.q11 (243)	4.40611
11.q13 (248)	3.97725
4.q12 (55)	3.61418
7.p22 (91)	3.16008
12.q14 (65)	3.03874
12.q15 (33)	2.91447
8.q21 (123)	2.86583
22.q12 (150)	2.75606
5.p13 (82)	2.67386
12.q13 (328)	2.59027
22.q13 (244)	2.53915
6.q14 (62)	2.48299
11.q21 (50)	2.17612
17.q24 (65)	2.12025
8.q24 (237)	2.07198
20.p13 (39)	2.00723
8.q22 (107)	1.94208
1.p12 (35)	1.93814
17.q21 (320)	1.91761
11.p15 (400)	1.90634
2.q11 (27)	1.89899
8.q13 (52)	1.83673
7.p21 (57)	1.8179
12.q21 (82)	1.79777
1.q25 (112)	1.73727
19.p12 (65)	1.73727
1.q44 (100)	1.73719
17.q25 (228)	1.73708
1.p36 (485)	1.73659
7.p15 (72)	1.73598
1.q22 (60)	1.73567
4.p16 (110)	1.73427
20.q13 (308)	1.73373
9.p13 (148)	1.73353
1.q21 (288)	1.7269
5.q21 (38)	1.69367
6.q12 (15)	1.67018
12.q24 (212)	1.66252
17.q12 (127)	1.65702
20.q11 (184)	1.62107
1.p13 (162)	1.49739
1.q42 (166)	1.41705
14.q32 (202)	1.41705
7.q21 (124)	1.41705
7.q32 (65)	1.41703
6.p25 (57)	1.41694
12.p12 (70)	1.41684
7.q35 (51)	1.41682
7.p14 (117)	1.41666
7.q11 (174)	1.41666
1.q23 (186)	1.41653
7.q31 (86)	1.41647
14.q21 (45)	1.41643
19.p13 (638)	1.41636
6.q22 (45)	1.41636
5.q22 (37)	1.41617
8.q12 (52)	1.41586
7.q34 (92)	1.41583
6.p22 (285)	1.41568
1.q43 (46)	1.41521
15.q26 (123)	1.41508
1.q31 (56)	1.41431
6.p24 (42)	1.39508
13.q31 (75)	1.37523
7.p12 (37)	1.34822
12.p13 (250)	1.34193
5.p14 (16)	1.12094
1.p11 (6)	1.001
1.p31 (142)	1.001
1.p34 (218)	1.001
1.q24 (100)	1.001
1.q32 (191)	1.001
1.q41 (63)	1.001
11.q12 (200)	1.001
11.q22 (60)	1.001
12.p11 (41)	1.001
12.q23 (62)	1.001
13.q14 (201)	1.001
13.q32 (80)	1.001
13.q33 (45)	1.001
13.q34 (61)	1.001
14.q11 (90)	1.001
15.q22 (99)	1.001
15.q25 (127)	1.001
16.p13 (219)	1.001
17.p13 (190)	1.001
17.q23 (79)	1.001
18.q12 (55)	1.001
18.q21 (136)	1.001
18.q23 (16)	1.001
19.q13 (808)	1.001
21.q22 (163)	1.001
3.p22 (125)	1.001
4.p15 (71)	1.001
4.q13 (36)	1.001
5.p12 (17)	1.001
5.q11 (65)	1.001
5.q13 (90)	1.001
5.q23 (70)	1.001
6.p12 (91)	1.001
6.p21 (372)	1.001
6.q13 (41)	1.001
7.p11 (50)	1.001
7.p13 (41)	1.001
7.q22 (173)	1.001
7.q33 (34)	1.001
7.q36 (113)	1.001
8.p23 (177)	1.001
8.q11 (43)	1.001
8.q23 (29)	1.001
9.p11 (24)	1.001
9.p12 (24)	1.001
9.p21 (21)	1.001
9.q12 (2)	1.001
9.q13 (24)	1.001
X.p21 (54)	1.001
X.p22 (165)	1.001
X.q23 (62)	1.001
14.q22 (56)	1.001
15.q21 (113)	1.001
17.q11 (131)	1.001
5.q15 (39)	1.001
8.p11 (76)	1.001
