# Supplementary material for: Integrative molecular and clinical profiling of acral melanoma links focal amplification of 22q11.21 to metastasis
Source: Nat Commun. 2022 Feb 23;13:898. doi: 10.1038/s41467-022-28566-4 (PMC8866401; doi:10.1038/s41467-022-28566-4)
Supplement: Supplementary file 7 — Supplementary Data 5 [file 41467_2022_28566_MOESM7_ESM.xlsx]

## Sheet: Table of Contents
Supplementary Data 5. Copy number deletion analysis
Table of Contents
Number	Description
5a	Catalog of focal deletions identified in acral and sun-exposed melanoma by GISTIC 2.0 (Q<0.05).
5b	Recurrence frequencies of focal deletions.

## Sheet: 5a
Supplementary Data 5a. Catalog of focal deletions identified in acral and sun-exposed melanoma by GISTIC 2.0 (Q<0.05).
Cytoband	10p15.3	10q21.3	11p11.2	11p15.5	11q12.3	11q23.1	12p13.31	12q21.31	12q21.32	12q24.31	13q34	14q32.33	15q13.3	15q15.1AC	15q15.1SE	16q23.2	16q24.3	17p13.1	17q11.2	1p36.33	21q22.3	22q13.33	2q37.2	2q37.3	3p21.31	3q27.1	4p16.3	5p15.31	5p15.33	5q13.2	5q31.3	5q35.3	6q13AC	6q13SE	6q27	9p11.2	9p21.3AC	9p21.3SE	9q34.11	Xp22.33AC	Xp22.33SE	Xq28AC	Xq28SE1	Xq28SE2
Q value	0.0071868	8.6893e-05	2.2403e-06	4.8731e-05	1.8258e-06	8.8042e-16	0.00096188	3.6377e-06	0.0046679	1.3031e-05	0.00085702	0.0099252	0.00023353	1.2443e-05	2.7261e-13	0.029297	4.2313e-05	0.0005495	0.0066312	0.0013822	0.0037077	0.000166	5.4952e-06	3.8087e-06	0.00013121	0.011193	6.3756e-05	5.6077e-06	0.019124	6.3756e-05	0.00043572	0.00032227	0.022511	1.5947e-05	0.00018283	0.00022469	1.0048e-24	9.784e-41	9.326e-07	4.3222e-08	4.7163e-27	0.0086268	8.5285e-06	0.00065598
Residual q value	0.0071974	0.0001147	2.5127e-06	4.8731e-05	0.0014597	2.1314e-10	0.00098507	3.5696e-06	0.060945	4.5566e-05	0.00085702	0.0099252	0.041085	0.00058619	2.7261e-13	0.029713	0.0010526	0.00054103	0.0066744	0.0013822	0.0037678	0.00017099	5.4952e-06	3.8087e-06	0.00013121	0.011123	6.3756e-05	5.4952e-06	0.018972	0.02153	0.027315	0.073345	0.022511	7.9727e-05	0.00059138	0.0038896	1.0048e-24	4.5995e-40	8.7981e-07	4.3222e-08	4.7163e-27	0.0084561	3.3576e-05	0.0055604
Subtype the peak identified in by GISTIC	Acral	Sun-exposed	Acral	Sun-exposed	Acral	Acral	Sun-exposed	Acral	Sun-exposed	Sun-exposed	Sun-exposed	Sun-exposed	Acral	Acral	Sun-exposed	Acral	Sun-exposed	Sun-exposed	Acral	Acral	Sun-exposed	Acral	Acral	Sun-exposed	Sun-exposed	Sun-exposed	Sun-exposed	Acral	Sun-exposed	Sun-exposed	Sun-exposed	Sun-exposed	Acral	Sun-exposed	Sun-exposed	Sun-exposed	Acral	Sun-exposed	Sun-exposed	Acral	Sun-exposed	Acral	Sun-exposed	Sun-exposed
wide peak genome coordinates (hg37)	chr10:1-860000	chr10:70090001-70890000	chr11:47870002-48240000	chr11:1-2970000	chr11:61730002-63280000	chr11:96050001-117699999	chr12:6040001-7190000	chr12:72420001-105729999	chr12:77450001-93400000	chr12:116560001-133851895	chr13:113080001-115169878	chr14:104510002-107349540	chr15:30110002-33610000	chr15:35840001-43930000	chr15:40640001-42070000	chr16:68850002-90354753	chr16:84940002-90354753	chr17:7440001-7590000	chr17:29130002-29719999	chr1:1-25550000	chr21:40880002-48129895	chr22:47570002-51304566	chr2:232030001-243199373	chr2:238950002-243199373	chr3:47030002-50370000	chr3:182630002-184800000	chr4:480001-3260000	chr5:6370002-7840000	chr5:1-5150000	chr5:68830001-70759999	chr5:133510002-153379999	chr5:170880002-180915260	chr6:64400002-171115067	chr6:73940002-74410000	chr6:165720002-171115067	chr9:40790001-65500000	chr9:21420001-21810000	chr9:21860002-22450000	chr9:130140001-133720000	chrX:1-2410000	chrX:1-2140000	chrX:154560001-155270560	chrX:154690001-155270560	chrX:152770002-153910000
Genes in wide peak	ZMYND11	hsa-mir-1254	hsa-mir-3161	hsa-mir-483	CHRM1	hsa-mir-4301	hsa-mir-141	hsa-mir-1827	hsa-mir-618	hsa-mir-4304	ATP4B	hsa-mir-203	hsa-mir-211	hsa-mir-627	hsa-mir-626	hsa-mir-1910	hsa-mir-1910	ATP1B2	EVI2A	hsa-mir-3115	hsa-mir-3197	hsa-mir-3201	hsa-mir-3133	hsa-mir-3133	hsa-mir-566	hsa-mir-1224	hsa-mir-943	hsa-mir-4278	hsa-mir-4277	GTF2H2	hsa-mir-378	hsa-mir-340	hsa-mir-1913	EEF1A1	hsa-mir-1913	FAM75A7	hsa-mir-31	CDKN2A	hsa-mir-219-2	SLC25A6	SLC25A6	hsa-mir-1184-3	IL9R	hsa-mir-718
	DIP2C	DNA2	PTPRJ	hsa-mir-675	EEF1G	hsa-mir-34c	C1S	hsa-mir-4303	hsa-mir-617	hsa-mir-1178	F7	AKT1	CHRNA7	hsa-mir-4310	GCHFR	hsa-mir-3182	AFG3L1P	CD68	EVI2B	hsa-mir-4253	ADARB1	ACR	hsa-mir-149	hsa-mir-149	hsa-mir-4271	AP2M1	ADD1	ADCY2	NDUFS6	NAIP	hsa-mir-145	hsa-mir-1229	hsa-mir-1202	MTO1	CCR6	LOC286297	IFNA1	CDKN2B	hsa-mir-3154	ASMT	ASMT	hsa-mir-1184-2	VAMP7	ABCD1
	TUBB8	HNRNPH3	OR4B1	hsa-mir-4298	FTH1	hsa-mir-1260b	CD4	hsa-mir-135a-2	hsa-mir-1252	hsa-mir-620	F10	CRIP1	TRPM1	hsa-mir-626	ITPKA	hsa-mir-1972-2	APRT	EIF4A1	NF1	hsa-mir-1256	AIRE	ARSA	hsa-mir-4269	hsa-mir-4269	hsa-mir-191	CLCN2	ATP5I	SRD5A1	SDHA	PMCHL2	hsa-mir-584	hsa-mir-4281	hsa-mir-1273c	SLC17A5	GPR31	FOXD4L4	IFNE	C9orf53	hsa-mir-2861	CSF2RA	CSF2RA	IL9R	SPRY3	ARHGAP4
	C10orf108	SRGN		hsa-mir-210	GNG3	ACAT1	CD9	hsa-mir-1251	ATP2B1	ACADS	GAS6	CRIP2	SCG5	BUB1B	IVD	hsa-mir-140	C16orf3	SHBG	OMG	hsa-mir-1290	PTTG1IP	CHKB	hsa-mir-562	AGXT	hsa-mir-711	DVL3	CTBP1	PAPD7	SLC6A3	SMN1	hsa-mir-874	hsa-mir-1271	hsa-mir-3145	DDX43	KIF25	KGFLP1	MIR31	CDKN2B-AS1	AK1	IL3RA	IL3RA	VAMP7	TMLHE	ATP2B3
		SLC25A16		AP2A2	INCENP	BIRC2	CD27	hsa-mir-331	BTG1	BCL7A	LAMP1	ELK2AP	ARHGAP11A	CAPN3	LTK	hsa-mir-1538	CA5A	SOX15	ADAP2	hsa-mir-1273d	C21orf2	CPT1B	hsa-mir-1471	KIF1A	hsa-mir-2115	EIF4G1	DGKQ	NSUN2	SLC9A3	SMN2	hsa-mir-886	BNIP1	hsa-mir-548a-2	KHDC1	MLLT4	FAM75A6	MIR31HG		ASS1	SHOX	SHOX	F8A1	LOC100507404	ATP6AP1
		DDX21		ASCL2	SCGB2A1	BIRC3	CHD4	hsa-mir-492	DCN	SCARB1	GRK1	BRF1	FAN1	CKMT1B	RAD51	AARS	CBFA2T3	TP53	TEFM	hsa-mir-34a	CBS	TYMP	hsa-mir-1244-1	BOK	hsa-mir-1226	EPHB3	FGFR3	MED10	TERT	SERF1A	ADRB2	CANX	hsa-mir-588	MB21D1	PDCD2	MGC21881			CCBL1	GTPBP6	GTPBP6	SPRY3		AVPR2
		KIAA1279		CD81	SCGB2A2	APOA1	ATN1	hsa-mir-618	EPYC	COX6A1	TFDP1	JAG2	DKFZP434L187	EPB42	SPINT1	AP1G1	CDH15	TNFSF13	ATAD5	hsa-mir-4252	COL6A1	MAPK11	AGXT	DTYMK	AMT	POLR2H	GAK	UBE2QL1	TRIP13	SMA4	ANXA6	CLTB	hsa-mir-3144	C6orf221	PSMB1	FAM74A4			CDK9	AKAP17A	AKAP17A	TMLHE		CTAG1B
		RUFY2		CD151	POLR2G	APOA4	ENO2	hsa-mir-617	DUSP6	EIF2B1	CUL4A	ADAM6	GREM1	GANC	TYRO3	AFG3L1P	COX4I1	TNFSF12	RNF135	hsa-mir-551a	COL6A2	MAPK12	ALPI	GPC1	APEH	PSMD2	GRK4	LOC255167	PDCD6	SMA5	ATOX1	NKX2-5	hsa-mir-548b	DPPA5	RPS6KA2	ZNF658B			CRAT	ASMTL	ASMTL	H2AFB3		TEX28
		CCAR1		CDKN1C	ROM1	APOC3	GAPDH	hsa-mir-1252	LUM	STX2	PROZ	MTA1	KLF13	GCHFR	CHP	APRT	CYBA	FXR2	DPRXP4	hsa-mir-4251	CRYAA	SBF1	ALPP	GPR35	RHOA	THPO	HTT	LOC442132	SLC12A7	LOC647859	CAMK2A	DBN1	hsa-mir-587	C6orf147	TBP	ANKRD20A3			DNM1	PPP2R3B	PPP2R3B	H2AFB2		DNASE1L1
		DDX50		CTSD	SLC3A2	ATM	GNB3	APAF1	KITLG	GOLGA3	CDC16	KIAA0125	MTMR10	ITPKA	OIP5	ZFHX3	DPEP1	MPDU1	MIR4733	hsa-mir-429	CSTB	PPP6R2	ALPPL2	HDLBP	SLC25A20	CHRD	IDUA	MIR4278	TPPP	GUSBP3	CAMLG	DRD1	hsa-mir-2113	OOEP	TCP10	ANKRD20A2			TOR1A	PLCXD1	PLCXD1	H2AFB1		DUSP9
		TET1		DRD4	STX5	FXYD2	LAG3	ARL1	MYF5	GTF2H3	TUBGCP3	SIVA1	CHRFAM7A	IVD	BAHD1	C16orf3	FANCA	SENP3		hsa-mir-1302-2	DSCAM	ZBED4	KIF1A	NDUFA10	CAMP	EIF2B5	LETM1	MIR4454	EXOC3	GTF2H2B	CD14	DUSP1	hsa-mir-4282		TCTE3	AQP7P3			ENDOG	CRLF2	CRLF2	F8A2		EMD
		STOX1		DUSP8	SCGB1A1	CASP1	LTBR	ASCL1	MYF6	HPD	RASA3	PACS2	ULK4P3	LTK	RTF1	CA5A	FOXF1	SNORA67		ALPL	PRMT2	SCO2	BOK	SETP2	CDC25A	ECE2	MYL5		PP7080	GTF2H2C	CD74	F12	hsa-mir-30a		THBS2	FAM27A			ENG	ASMTL-AS1	ASMTL-AS1	F8A3		FLNA
		SNORD98		HRAS	MTA2	CASP4	NOP2	ATP2B1	PPP1R12A	MMP17	ATP11A	KIF26A	ULK4P1	MAP1A	MGA	CALB2	FOXL1	SAT2		RERE	ITGB2	RABL2B	CHRND	PDCD1	COL7A1	ABCC5	PDE6B		IRX4	SERF1B	CDC25C	FGFR4	hsa-mir-30c-2		RNASET2	FAM75A4			FPGS	PPP2R3B-AS1	PPP2R3B-AS1	MIR1184-1		G6PD
				IGF2	SNORD29	CASP5	PTMS	BTG1	NTS	MSI1	MCF2L	GPR132	ARHGAP11B	MEIS2	RPAP1	CBFA2T3	FOXC2	TNFSF12-TNFSF13		C1QA	LSS	MLC1	CHRNG	PPP1R7	DAG1	ALG3	RNF4		CEP72	GTF2H2D	CDX1	FLT4	ACAT2		PDE10A	LOC642929			GLE1	P2RY8	P2RY8	MIR1184-3		OPN1MW
				INS	SNORD31	CRYAB	PTPN6	CSRP2	PAWR	NOS1	TMCO3	CDCA4	OTUD7A	PLCB2	RPUSD2	CDH13	GALNS	SNORA48		C1QB	MX1	MAPK8IP2	COL6A3	PER2	CELSR3	MCF2L2	SH3BP2		AHRR	GUSBP9	CSF1R	GRK6	AIM1		FGFR1OP	LOC643648			GOLGA2	MIR3690	MIR3690	MIR1184-2		GDI1
				IRF7	SNORD30	DDX10	SCNN1A	DCN	SYT1	P2RX4	DCUN1D2	INF2	LOC283710	RAD51	NDUFAF1	CDH15	GAS8	SNORD10		C1QC	MX2	PLXNB2	DTYMK	HDAC4	GNAI2	VPS8	WHSC1		MRPL36	LOC100170939	CSNK1A1	GRM6	AMD1		C6orf123	FAM74A2			LCN2			LOC100507404		HCFC1
				KCNQ1	SNORD28	DLAT	VAMP1	EPYC	ALX1	P2RX7	PCID2	TMEM121	FMN1	SPINT1	NUSAP1	COX4I1	IRF8	SENP3-EIF4A1		CA6	NDUFV3	BRD1	GBX2	FARP2	GNAT1	LAMP3	WHSC2		BRD9	LOC100272216	CTNNA1	HK3	ARG1		DLL1	LOC653501			ODF2					IDH3G
				LSP1	SNORD27	DRD2	TNFRSF1A	DUSP6	EEA1	PEBP1	UPF3A	BTBD6	MIR211	SRP14	DLL4	CTRB1	MC1R			CAPZB	PCNT	FAM19A5	GPC1	STK25	GPX1	DCUN1D1	SLBP		IRX1		DIAPH1	HNRNPAB	BAI3		BRP44L	KGFLP2			PPP2R4					IRAK1
				MUC2	SNORD26	FDX1	TPI1	ELK3	PPFIA2	PLA2G1B	GRTP1	AHNAK2	LOC653075	THBS1	INO80	CYBA	MVD			CASP9	PCP4	NCAPH2	GPR35	CAPN10	HYAL1	KLHL24	NOP14		ZDHHC11		DPYSL3	HNRNPH1	BCKDHB		UNC93A	FAM75A5			RPL12					L1CAM
				MUC6	SNORD25	GRIA4	VWF	HAL	GALNT4	POLE	ADPRHL1	C14orf79	ULK4P2	TP53BP1	PPP1R14D	DHODH	CHMP1A			RUNX3	PDE9A	MOV10L1	HDLBP	PASK	IMPDH2	ABCF3	FAM193A		LPCAT1		SLC26A2	HRH2	PRDM1		PHF10	CNTNAP3B			SET					MECP2
				SLC22A18	SNORD22	GUCY1A2	USP5	IGF1	LIN7A	PRKAB1	CHAMP1	PLD4	LOC100288615	TYRO3	FAM82A2	NQO1	RPL13			TNFRSF8	PFKL	MIOX	INPP5D	ATG4B	LAMB2	PARL	MFSD10		CLPTM1L		HBEGF	LTC4S	CCNC		C6orf70	FOXD4L2			SPTAN1					PLXNB3
				SLC22A18AS	SLC22A6	HSPB2	MLF2	KCNC2	RASSF9	PSMD9	FAM70B	ADSSL1	LOC100288637	JMJD7-PLA2G4B	DNAJC17	DPEP1	SPG7			CDA	PKNOX1	PANX2	KCNJ13	SNED1	MAP4	YEATS2	MAEA		NKD2		EGR1	MGAT1	CGA		SMOC2	FAM27C			STXBP1					OPN1LW
				POLR2L	SLC22A8	HTR3A	NCAPD2	LTA4H	KERA	PXMP2	C13orf35	MGC23270	TMCO5B	SNAP23	CASC5	FANCA	SLC7A5			CDK11B	PWP2	ALG12	NCL	TRAF3IP1	MST1	MCCC1	PCGF3		C5orf55		ETF1	MSX2	CCR6		FRMD1	FAM95B1			ZNF79					RENBP
				PSMD13	NXF1	IL18	LPCAT3	LUM	MGAT4C	PXN	FLJ44054	NUDT14		TGM5	VPS18	FOXF1	CDK10			CDC42	S100B	CRELD2	NDUFA10	ANO7	MST1R	MAGEF1	SPON2		CCDC127		FAT2	MAPK9	CNR1		C6orf208				DPM2					RPL10
				RNH1	TAF6L	MMP1	LRRC23	KITLG	CCDC59	RAN	FLJ41484	KIAA0284		PPIP5K1	CHAC1	FOXL1	C16orf7			CLCN6	SLC19A1	ADM2	SEPTIN2	THAP4	PFKFB4	MAP6D1	TACC3		PLEKHG4B		FGF1	PROP1	COL9A1		TTLL2				FUBP3					SLC6A8
				MRPL23	SCGB1D2	MMP3	EMG1	MYBPC1	SLC6A15	RFC5	LINC00552	C14orf80		LCMT2	ZFYVE19	FOXC2	KIAA0513			CLCNKA	SUMO3	TRABD	NEU2	ANKMY1	PLXNB1	B3GNT5	MXD4		C5orf38		GFRA3	SLC34A1	COL10A1		FAM120B				PTGES					SSR4
				RPLP2	SCGB1D1	MMP7	LEPREL2	MYF5	ACSS3	RPLP0	MCF2L-AS1	LINC00226		RASGRP1	DISP2	GALNS	PIEZO1			CLCNKB	TFF1	SELO	NPPC	SCLY	PRKAR2A	KLHL6	CPLX1		IRX2		GLRA1	SNCB	COL12A1		LINC00473				SH2D3C					TAZ
				SCT	GANAB	MMP8	PHB2	MYF6	CEP290	CLIP1	LOC100506394	LINC00221		GPR176	C15orf57	GAS8	COX4NB			CNR2	TFF2	HDAC10	PDCD1	ASB1	QARS	VWA5B2	SLC26A1		LOC285577		GM2A	STK10	COL19A1		SFT2D1				ZER1					NAA10
				TALDO1	SNHG1	MMP10	IFFO1	PPP1R12A	LRRIQ1	SFSWAP		ASPG		CHP	C15orf23	GCSH	TUBB3			CORT	TFF3	SHANK3	PDE6D	HES6	SEMA3F	CAMK2N2	FGFRL1		SLC6A19		GPX3	ZNF354A	COX7A2		LOC154449				USP20					UBL4A
				TH	B3GAT3	MMP12	GPR162	NAP1L1	C12orf26	HNF1A		TMEM179		OIP5	CHST14	GLG1	PRDM7			DDOST	TRAPPC10	TUBGCP6	PPP1R7	RNPEPL1	SMARCC1	FAM131A	PIGG		LOC340094		GRIA1	STC2	CTGF		DACT2				SLC27A4					TMEM187
				TSPAN4	BSCL2	MMP13	COPS7A	NFYB	NAV3	UBC		C14orf180		BAHD1	EXD1	HAS3	TCF25			DFFA	TMPRSS2	LOC90834	PTMA	GAL3ST2	TCTA	HTR3C	KIAA1530		SLC6A18		NR3C1	SQSTM1	EEF1A1		WDR27				DOLK					LAGE3
				TNNI2	UBXN1	NCAM1	ING4	NTS	C12orf29	ZNF10		MIR203		MAPKBP1	RHOV	HP	ZCCHC14			DFFB	TRPM2	LMF2	SNORD20	C2orf54	UBA7	HTR3D	ZFYVE28		LRRC14B		HARS	ATP6V0E1	EPB41L2		PRR18				FNBP1					SLC10A3
				TNNT3	WDR74	NNMT	MRPL51	PAH	TSPAN19	ZNF26		TEX22		RTF1	MRPL42P5	HPR	KIAA0182			DVL1	U2AF1	KLHDC7B	SAG	ILKAP	USP4	HTR3E	TNIP2		SDHAP3		HSPA9	PDLIM7	EPHA7		C6orf120				EXOSC2					TKTL1
				PHLDA2	TUT1	NPAT	TAPBPL	PAWR	TMTC2	ZNF84		ZBTB42		MGA	C15orf62	HSBP1	CPNE7			E2F2	UBE2G2	LOC284933	SPP2	ING5	UQCRC1	SNORD66	HAUS3		LOC728613		NDST1	ADAMTS2	EYA4		TCP10L2				NCS1					IKBKG
				RASSF7	AHNAK	PAFAH1B2	PLEKHG6	CDK17	TMTC3	ZNF140		MIR3545		VPS39	PHGR1	HSD17B2	IL17C			ECE1	C21orf33	RPL23AP82	DGKD	MGC16025	IFRD2	MIR1224	MFSD7		MIR4277		HTR4	MAML1	ESR1		LINC00242				NUP188					FAM50A
				IFITM1	TMEM223	PGR	LPAR5	SLC25A3	C12orf50	CDK2AP1		MIR4710		CCNDBP1	MIR626	IRF8	ANKRD11			MEGF6	PDXK	LOC339685	PER2	TWIST2	SEMA3B	LOC100505687	TMEM175		LOC100506688		IK	GFPT2	FABP7		LOC441177				CIZ1					BCAP31
				BRSK2	C11orf48	POU2AF1	CDCA3	PMCH	C12orf12	ULK1				TMEM87A	OIP5-AS1	KARS	GINS2			EPHA2	RRP1	C22orf34	LRRFIP1	NEU4	HYAL3		C4orf42		MIR4457		IL9	GNB2L1	FOXO3		MLLT4-AS1				SNORA65					SRPK3
				TSPAN32	ZBTB3	PPP2R1B	ACRBP	SNRPF	LOC256021	DENR				RPAP1	LOC100505648	MAF	TRAPPC2L			ENO1	MCM3AP	CHKB-CPT1B	ECEL1	MTERFD2	HYAL2		TMEM129		MIR4456		LECT2	RGS14	FRK		HGC6.3				TRUB2					SNORA70
				TSSC4	ASRGL1	PTS	SPSB2	SYT1	POC1B	OASL				RPUSD2		MC1R	KLHDC4			EPHA8	ABCG1	FLJ46257	EIF4E2	OTOS	BSN		FAM53A		MIR4635		SMAD5	CPLX2	FUCA2		LOC100289495				ST6GALNAC4					CTAG2
				IFITM3	INTS5	RDX	C12orf57	TDG	OTOGL	DYNLL1				TUBGCP4		CHST6	DEF8			EPHB2	B3GALT5	IL17REL	HDAC4	MYEOV2	IP6K1		CRIPAK				NDUFA2	BTNL3	FYN		MIR1913				TOR1B					PLXNA3
				DEAF1	SLC22A9	SDHD	ZNF384	TMPO	LOC338758	SRSF9				EHD4		MVD	BANP			MTOR	WDR4	FAM116B	FARP2	OR6B3	RBM6		RNF212				NEUROG1	LMAN2	GABRR1		MIR3939				TOR2A					PDZD4
				IFITM2	HRASLS5	SLN	DSTNP2	NR2C1	C12orf74	HRK				NDUFAF1		CHMP1A	ZDHHC7			FUCA1	FTCD	PIM3	ARL4C	LOC150935	RBM5		C4orf10				NPY6R	MGAT4B	GABRR2		MIR4644				METTL11A					FAM3A
				KCNQ1OT1	LRRN4CL	TAGLN	C12orf53	HSP90B1	PTPRQ	HCAR3				NUSAP1		PLCG2	JPH3			GABRD	HSF2BP	ODF3B	RAMP1	LOC151171	NME6		NAT8L				PCDH1	B4GALT7	GJA1						PKN3					FAM58A
				PKP3	HNRNPUL2	TRPC6	RPL13P5	TXNRD1	MKRN9P	HIP1R				SPTBN5		PSMD7	MTHFSD			GALE	RRP1B	SYCE3	NMUR1	LOC151174	TRAIP		C4orf44				PCDHGC3	RNF44	GPR6						SLC2A8					PNCK
				SIRT3	EML3	ZBTB16	MIR141	UBE2N	C12orf37	PIWIL1				DLL4		RPL13	DBNDD1			GNB1	DIP2A	LOC100128946	STK25	LOC200772	ARIH2		POLN				PDE6A	TBC1D9B	GPR31						ST6GALNAC6					CTAG1A
				C11orf21	TTC9C	CUL5	MIR200C	ALX1	PLEKHG7	CABP1				INO80		ST3GAL2	FBXO31			ZBTB48	POFUT2	LOC100144603	COPS8	CXXC11	CSPG5		C4orf48				PDGFRB	N4BP3	GRIK2						COQ4					LINC00204B
				TRPM5	SLC22A24	JRKL	SCARNA12	EEA1	CLLU1OS	NCOR2				PPP1R14D		SNTB2	CDT1			HMGCL	ICOSLG	MIR3201	CAPN10	DUSP28	USP19		LOC402160				PFDN1	FAF2	GRM1						CERCAM					OPN1MW2
				IGF2-AS1	TMEM179B	ZNF259	SCARNA11	PPFIA2	CLLU1	KNTC1				HAUS2		SPG7	MAP1LC3B			HSPG2	BACE2	MIR4535	PASK	ESPNL	SLC38A3		SCARNA22				PITX1	FBXW11	HDAC2						PRRX2					LINC00204A
				BET1L	SLC22A25	PCSK7	LOC678655	GALNT4	MIR617	MLEC				FAM82A2		TAT	SPIRE2			HTR1D	C2CD2		ATG4B	AQP12A	WDR6		MIR943				POU4F3	ZNF346	HIVEP2						C9orf114					MIR718
				CEND1	SLC22A10	HTR3B	SCARNA10	CRADD	MIR618	RNF10				DNAJC17		TERF2	ZNF469			HTR6	DNMT3L		SH3BP4	KLHL30	TREX1		LOC100129917				PPP2CA	TSPAN17	HSF2						C9orf78					MIR3202-2
				CDHR5	SCGB1D4	ZW10		LIN7A	LOC728084	MPHOSPH9				PAK6		ZNF19	CENPBD1			ID3	ZNF295		NGEF	OR6B2	TUSC2		LOC100130872				PPP2R2B	OR4F3	HTR1B						TBC1D13					MIR3202-1
				TOLLIP	SNORA57	MMP20		SOCS2	MIR1252	CAMKK2				CASC5		ZNF23	ZNF276			TNFRSF9	UBASH3A		SNORD82	FLJ43879	DHX30		TMED11P				PURA	PRELID1	HTR1E						LRRC8A
				PIDD	METTL12	RBM7		RASSF9	POC1B-GALNT4	ZNF268				STARD9		GAN	RNF166			MFAP2	SLC37A1		SNED1	MIR149	SCAP		MIR4800				RPS14	ZNF354C	IFNGR1						SH3GLB2
				KCNQ1DN	C11orf83	YAP1		NR1H4	MIR4699	TMED2				VPS18		SLC7A5	SPATA2L			MTHFR	PCBP3		GIGYF2	LOC643387	LAMB2P1		HTT-AS1				SLC6A7	RPL26L1	IGF2R						DOLPP1
				PNPLA2	MIR3654	CEP164		PLXNC1	MIR548AL	GCN1L1				ZFP106		CDK10	C16orf55			NBL1	C21orf58		TRAF3IP1	PRR21	KLHL18						SPARC	C5orf45	IMPG1						GPR107
				PHRF1	HNRNPUL2-BSCL2	EXPH5		METAP2		RAB35				CHAC1		MBTPS1	ZC3H18			NPPA	YBEY		ANO7	AQP12B	NAT6						SPINK1	DDX41	KIF25						PRDM12
				SIGIRR		SIK2		GLIPR1		SNRNP35				TMEM62		TAF1C	SLC22A31			NPPB	TSPEAR		PRLH	D2HGDH	NDUFAF3						SPOCK1	NOP16	KPNA5						FAM129B
				RIC8A		SIK3		KERA		CIT				C15orf41		USP10	FLJ30679			PAX7	LINC00112		THAP4	LOC728323	PTPN23						TAF7	HMP19	LAMA2						C9orf16
				EPS8L2		BACE1		KRR1		FZD10				ZFYVE19		BCAR1	LOC146513			PEX10	LINC00111		ANKMY1	PP14571	SETD2						TCOF1	UIMC1	LAMA4						PTGES2
				CHID1		CADM1		NUDT4		MLXIP				DISP2		C16orf7	ZFPM1			PEX14	FAM3B		SCLY	BOK-AS1	GMPPB						TGFBI	RAB24	LPA						URM1
				SLC25A22		REXO2		PHLDA1		P2RX2				C15orf57		KIAA0513	MGC23284			PGD	RIPK4		ASB1	MIR4269	SHISA5						UBE2B	NEURL1B	MARCKS						ZDHHC12
				ATHL1		TIMM8B		UHRF1BP1L		FBXO21				C15orf23		PIEZO1	LINC00311			PIK3CD	AGPAT3		UGT1A10	MIR2467	CCDC72						UBE2D2	FAM193B	MAN1A1						FAM73B
				PTDSS2		SIDT2		KIAA1033		SETD1B				BMF		DHX38	ZNF778			PLA2G2A	PRDM15		UGT1A8	MIR4440	ZNF589						WNT8A	TMED9	MAS1						WDR34
				MOB2		CNTN5		ZDHHC17		ANKLE2				CHST14		IST1	ACSF3			PLA2G5	TMPRSS3		UGT1A7	MIR4786	IP6K2						NME5	CDHR2	ME1						LRSAM1
				SYT8		C11orf71		MGAT4C		SIRT4				TGM7		ATP2C2	LINC00304			PLOD1	COL18A1		UGT1A6	MIR4441	NCKIPSD						EIF4EBP3	NHP2	MAP3K4						SLC25A25
				ODF3		SLC35F2		UTP20		ABCB9				PLA2G4E		CLEC3A	SNAI3			EXOSC10	LRRC3		UGT1A5		P4HTM						PCDHGB4	RNF130	MAP3K5						PTRH1
				LRRC56		RAB39A		MRPL42		RIMBP2				LOC145845		CHST4	FAM92B			PRKCZ	C21orf56		UGT1A9		C3orf75						CDC23	KIAA1191	MLLT4						PIP5KL1
				LOC143666		BTG4		CCDC59		ATP6V0A2				TMCO5A		MPHOSPH6	CTU2			RAP1GAP	C21orf67		UGT1A4		QRICH1						HDAC3	ERGIC1	MYB						ASB6
				SCGB1C1		FAM55D		HCFC2		FBXW8				ZSCAN29		COX4NB	PABPN1L			RPL11	FAM207A		UGT1A1		DALRD3						MYOT	CLK4	MYO6						TTC16
				NLRP6		TTC12		TRHDE		HSPB8				TTBK2		TUBB3	LOC400548			RPL22	RSPH1		UGT1A3		RNF123						NRG2	CNOT6	NMBR						NAIF1
				NS3BP		C11orf57		SYCP3		HCAR1				CDAN1		CFDP1	LOC400550			RSC1A1	UMODL1		ATG16L1		KIF9						CXCL14	NSD1	NT5E						PHYHD1
				LOC255512		ELMOD1		CHST11		GALNT9				STRC		NFAT5	LOC400558			SCNN1D	LINC00313		USP40		CCDC71						H2AFY	GMCL1P1	OPRM1						C9orf117
				C11orf35		TEX12		CCDC53		ARL6IP4				CSNK1A1P1		WWP2	C16orf74			SDHB	C21orf88		HJURP		SLC26A6						SMAD5-AS1	RMND5B	PARK2						SWI5
				H19		DSCAML1		CCDC41		TAOK3				SPRED1		PRDM7	SNORD68			SKI	C21orf90		HES6		CAMKV						RNF14	BTNL8	PCMT1						C9orf50
				EFCAB4A		KIAA1377		NT5DC3		POP5				ADAL		DDX19B	LOC727710			SLC2A5	MCM3AP-AS1		CXCR7		CCDC51						PCDHGA8	DOK3	PDCD2						LOC389791
				TMEM80		ARHGAP20		PARPBP		ANAPC5				EXD1		GABARAPL2	LOC732275			SRM	IGSF5		RNPEPL1		ATRIP						PCDHA9	ZFP2	ENPP1						IER5L
				ANO9		USP28		SLC6A15		TRIAP1				FSIP1		MON1B	LOC100128881			TCEA3	SIK1		GAL3ST2		NICN1						MATR3	RUFY1	ENPP3						FAM102A
				LOC338651		CARD18		APPL2		RHOF				RHOV		TCF25	LOC100130015			TCEB3	LINC00479		RAB17		MON1A						KIAA0141	CPEB4	PEX7						MIR199B
				B4GALNT4		AASDHPPT		DRAM1		VSIG10				UBR1		PHLPP2	LOC100287036			TNFRSF1B	ZNF295-AS1		COPS7B		UCN2						JAKMIP2	PRR7	PGM3						MIR219-2
				PDDC1		MMP27		STAB2		TESC				PLA2G4F		ZCCHC14	MIR1910			TP73	C21orf128		TRPM8		C3orf45						DDX46	OR4F16	PLAGL1						C9orf106
				KRTAP5-1		C11orf1		VEZT		SBNO1				LRRC57		KIAA0182	C16orf95			TNFRSF4	PLAC4		MLPH		KLHDC8B						SLC23A1	TRIM7	PLG						LOC100272217
				KRTAP5-3		DYNC2H1		GOLGA2P5		ZCCHC8				FAM98B		ATMIN	MIR4722			ZBTB17	LINC00315		IQCA1		FBXW12						GNPDA1	MXD3	PLN						LOC100289019
				KRTAP5-4		CCDC82		SCYL2		CHFR				PLA2G4D		COTL1				LUZP1	LINC00323		C2orf54		FLJ39534						SRA1	THOC3	POU3F2						MIR3154
				IFITM5		ALG9		FGD6		WSB2				MRPL42P5		MLYCD				PRDM2	LINC00319		ARMC9		CCDC36						KIF20A	TRIM52	PREP						MIR2861
				FAM99A		PDGFD		NDUFA12		DIABLO				C15orf52		SF3B3				MMP23B	LOC284837		EFHD1		C3orf62						G3BP1	AGXT2L2	PKIB						MIR3911
				IFITM10		TMPRSS5		ANKS1B		PITPNM2				C15orf53		ADAT1				MMP23A	KRTAP12-2		ILKAP		AMIGO3						APBB3	UNC5A	PSMB1						LOC100506100
				MIR210		BCO2		CHPT1		EP400				C15orf54		CHST5				KCNAB2	KRTAP12-1		ING5		CDHR4						TNIP1	TRIM41	PTPRK						LOC100506190
				KRTAP5-5		TMEM133		TMCC3		DHX37				EIF2AK4		COG4				AKR7A2	KRTAP10-10		MGC16025		FAM212A						SEC24A	BOD1	REV3L						MIR3960
				KRTAP5-2		DCUN1D5		NTN4		FBRSL1				C15orf62		CPNE7				ALDH4A1	LINC00162		B3GNT7		MIR191						BRD8	COL23A1	RNY4						MIR2964A
				KRTAP5-6		KIAA1826		ACTR6		DDX55				C15orf56		VPS4A				EIF4G3	COL18A1-AS1		AGAP1		TMEM89						TCERG1	UBTD2	ROS1						MIR4672
				MIR483		BUD13		NUP37		SUDS3				PHGR1		IL17C				TNFRSF25	KRTAP10-4		TWIST2		MIR425						HNRNPA0	SCGB3A1	RPS6KA2
				SNORA52		C11orf70		GNPTAB		C12orf43				MIR626		NOB1				TNFRSF14	KRTAP10-6		DIS3L2		SPINK8						SPINK5	SFXN1	RPS12
				LOC653486		DIXDC1		ACSS3		VPS33A				MIR627		ANKRD11				TNFRSF18	KRTAP10-7		NEU4		C3orf71						SYNPO	GPRIN1	SGK1
				INS-IGF2		ZC3H12C		BBS10		RSRC2				OIP5-AS1		OSGIN1				PER3	KRTAP10-9		MTERFD2		LOC646498						ABLIM3	ZNF354B	SIM1
				MUC5B		ALKBH8		CEP290		AACS				LOC100131089		NIP7				DHRS3	KRTAP10-1		UBE2F		NRADDP						HMGXB3	C5orf47	SLC22A1
				MIR675		FDXACB1		GLT8D2		NOC4L				ANKRD63		GINS2				VAMP3	KRTAP10-11		OTOS		BSN-AS2						ARHGAP26	OR2Y1	SLC22A3
				FAM99B		C11orf52		USP44		B3GNT4				JMJD7		TRAPPC2L				H6PD	KRTAP10-2		MYEOV2		MIR1226						PHF15	C5orf41	SLC22A2
				LOC100133161		CARD16		SLC41A2		OGFOD2				PLA2G4B		WWOX				ISG15	KRTAP10-5		OR6B3		MIR711						HARS2	BTNL9	SMPD2
				MRPL23-AS1		TMEM123		LRRIQ1		VPS37B				MIR4310		BCMO1				PLCH2	KRTAP10-8		LOC150935		MIR4271						PCDHGA12	HIGD2A	SOD2
				MIR4298		APOA5		C12orf26		C12orf49				LOC100505648		TERF2IP				CROCC	KRTAP10-3		LOC151171		MIR4793						LRRTM2	FAM153B	ELOVL4
				MIR210HG		C11orf93		CAPS2		TCTN2				MIR4510		NECAB2				CEP104	KRTAP12-3		LOC151174		MIR4443						CCDC69	LOC202181	MAP3K7
				MIR4686		PIH1D2		NAV3		RNF34						KLHDC4				KLHL21	KRTAP12-4		LINC00471		LUST						PCDHB5	EIF4E1B	TBP
						FAM55A		C12orf29		CCDC92						HYDIN				SLC35E2	KRTAP10-12		MSL3P1								FBXL21	RASGEF1C	TCF21
						FAM55B		OSBPL8		PUS1						DEF8				ZBTB40	LOC642852		C2orf57								KLHL3	EFCAB9	TCP1
						ARHGAP42		DEPDC4		COQ5						CHTF8				MFN2	LINC00163		TIGD1								SNORD63	SH3PXD2B	TCP10
						KBTBD3		CCDC38		SRRM4						TXNL4B				CELA3A	SSR4P1		LOC200772								SNORA74A	LOC285593	TCTE3
						CWF19L2		C12orf45		CCDC62						BANP				ANGPTL7	LOC100129027		CXXC11								PKD2L2	FAM153A	DYNLT1
						KDELC2		NEDD1		KDM2B						PDPR				HNRNPR	MIR3197		DUSP28								IL17B	ARL10	THBS2
						LAYN		SLC9A7P1		UNC119B						RFWD3				SRRM1	LOC100505746		ESPNL								PCDHB1	OR2V2	NR2E1
						C11orf65		IKBIP		ORAI1						DDX19A				UBE4B	DSCAM-AS1		ECEL1P2								SAR1B	ZNF454	TNFAIP3
						ANGPTL5		SPIC		RNFT2						ZNF821				MAD2L2	MIR4760		RBM44								DCTN4	C5orf60	TPBG
						ANKK1		ANO4		C12orf65						ZDHHC7				PDPN			AQP12A								MZB1	LOC340037	TPD52L1
						RNF214		AMDHD1		TMEM132C						VAC14				MASP2			KLHL30								PAIP2	PFN3	TSPYL1
						LOC283143		GLIPR1L2		CCDC64						FTSJD1				SRSF10			C2orf82								CDKL3	ZNF879	TTK
						C11orf53		TSPAN19		TMEM132B						CENPN				UTS2			OR6B2								PCDH12	C5orf25	UTRN
						C11orf34		E2F7		LOC116437						C16orf61				RER1			ASB18								FAM13B	FLJ16171	EZR
						C11orf87		LOC144481		TMEM132D						JPH3				RCAN3			FLJ43879								FAM53C	MIR340	VIP
						C11orf92		LOC144486		SLC15A4						VAT1L				MST1P2			MIR149								REEP2	SNORD95	STL
						C11orf88		KRT19P2		SPPL3						KIAA1609				MST1P9			DNAJB3								LARS	SNORD96A	EPM2A
						MIR34B		TMTC2		BRI3BP						WFDC1				PADI2			LOC643387								CXXC5	LOC643201	STX7
						MIR34C		TMTC3		FAM101A						PDF				LYPLA2			PRR21								KDM3B	ZFP62	PEX3
						DDI1		C12orf50		ZNF664						MTHFSD				PARK7			PRSS56								RBM27	CBY3	DDO
						CARD17		ALDH1L2		TMEM120B						DBNDD1				CTRC			AQP12B								PCDHB18	FAM153C	RNASET2
						LOC643733		SLC5A8		WDR66						FA2H				ACOT7			SNORA75								PCDHB17	SNORA74B	STX11
						LOC643923		FAM71C		GLT1D1						TMEM231				CLSTN1			SCARNA6								WDR55	LOC728554	SNX3
						CLDN25		RMST		LOC144742						TMCO7				AKR7A3			SCARNA5								ANKHD1	AACSP1	RNGTT
						LOC100132078		C12orf12		CCDC60						WDR59				SPEN			D2HGDH								TMCO6	LOC729678	CD164
						LOC100288077		SLC17A8		PGAM5						KLHL36				KDM1A			LOC728323								RBM22	OR4F29	WISP3
						LOC100288346		GNN		RILPL2						FBXO31				KIAA0090			PP14571								PCDHGC5	LOC100132062	SYNJ2
						BACE1-AS		LOC256021		DNAH10						CYB5B				KIF1B			LOC100286922								PCDHGC4	LOC100132287	VNN2
						MIR4301		GLIPR1L1		LRRC43						CMIP				PLEKHM2			MIR1471								PCDHGB7	LOC100133331	VNN1
						MIR1260B		POC1B		GPR133						CDT1				OTUD3			MIR1244-1								PCDHGB6	LOC100268168	WASF1
						MIR3920		OTOGL		MORN3						MAP1LC3B				KAZN			BOK-AS1								PCDHGB5	MIR1229	TAAR5
						CASP12		LOC283392		KSR2						PMFBP1				CAMTA1			MIR1244-3								PCDHGB3	MIR4281	MAP7
						HSPB2-C11orf52		GAS2L3		GATC						DYNLRB2				DNAJC16			MIR1244-2								PCDHGB2	LOC100507387	TBX18
						MIR4491		LINC00485		HNF1A-AS1						HSDL1				UBR4			MIR4269								PCDHGB1	MIR4634	LATS1
						MIR4693		LOC338758		DDX51						CRISPLD2				ATP13A2			UBE2F-SCLY								PCDHGA11	MIR4638	TAAR2
						LOC100652768		C12orf74		HCAR2						COG8				TARDBP			MIR4777								PCDHGA10	LOC100859930	TAAR3
								PTPRQ		LOC338799						SPIRE2				CELA3B			MIR2467								PCDHGA9		HMGN3
								C12orf42		EP400NL						ZNF469				ICMT			MIR4440								PCDHGA7		MED23
								MKRN9P		RILPL1						CIRH1A				PADI4			MIR4786								PCDHGA6		QKI
								MIR135A2		IL31						ZNRF1				CLIC4			MIR4441								PCDHGA5		FHL5
								C12orf37		TMEM233						CNTNAP4				CHD5											PCDHGA4		AKAP7
								PLEKHG7		SETD8						MARVELD3				C1orf144											PCDHGA3		ATG5
								NUDT4P1		LOC387895						MTSS1L				NOC2L											PCDHGA2		TBPL1
								MIR331		LOC400084						CENPBD1				FBXO2											PCDHGA1		WTAP
								EID3		FLJ37505						ZNF276				FBXO6											PCDHGB8P		AKAP12
								ATXN7L3B		LOC440117						KCNG4				PLA2G2D											PCDHB15		KIAA0408
								CLLU1OS		FLJ31485						SDR42E1				OR4F3											PCDHB14		PHACTR2
								CLLU1		MAP1LC3B2						PKD1L2				HSPB7											PCDHB13		BCLAF1
								MIR492		LOC647589						RNF166				ARHGEF16											PCDHB12		ZBTB24
								LOC643339		SNORA49						EXOSC6				LINC00339											PCDHB11		SNAP91
								LOC643770		MIR620						C16orf46				SSU72											PCDHB10		FIG4
								SNORA53		LOC100128554						DNAAF1				UBIAD1											PCDHB9		CASP8AP2
								MIR617		LOC100130238						SPATA2L				PADI1											PCDHB8		UST
								MIR618		LOC100190940						C16orf55				PLA2G2E											PCDHB7		TRDN
								LOC728084		LINC00173						ZC3H18				WRAP73											PCDHB6		CITED2
								C12orf73		ZNF605						CDYL2				SLC45A1											PCDHB4		SYNCRIP
								LOC100128191		MIR1178						TMEM170A				HP1BP3											PCDHB3		SLC35A1
								MIR1252		MIR4304						SLC38A8				CELA2B											PCDHB2		FUT9
								MIR1827		MIR3612						SLC22A31				SDF4											PCDHAC2		TRAF3IP2
								MIR1251		MIR3908						IL34				MRTO4											PCDHAC1		HBS1L
								MIR4303		LOC100506649						TMED6				PADI3											PCDHA13		PDE10A
								MIR3685		LOC100506668						FLJ30679				ERRFI1											PCDHA12		SMPDL3A
								MIR3652		LOC100507055						LOC146513				WNT4											PCDHA11		PNRC1
								MIR3922		LOC100507066						ZFPM1				FBXO42											PCDHA10		ASCC3
								LOC100507377		LOC100507091						ADAD2				RNF186											PCDHA8		RAB32
								POC1B-GALNT4		LOC100507206						ZFP1				MXRA8											PCDHA7		KATNA1
								MIR4699		ZNF664-FAM101A						ADAMTS18				HES2											PCDHA6		FGFR1OP
								MIR548AL		MIR4498						MGC23284				FBLIM1											PCDHA5		BVES
										MIR4472-2						LINC00311				PQLC2											PCDHA4		SEC63
										MIR4700						LDHD				CASZ1											PCDHA3		SCAF8
																FUK				CPSF3L											PCDHA2		KIAA1009
																MLKL				C1orf159											PCDHA1		ANKRD6
																ZNF778				AURKAIP1											VTRNA1-3		RIMS1
																ACSF3				MRPL20											VTRNA1-2		DOPEY1
																LINC00304				TMEM51											VTRNA1-1		ZNF292
																HTA				ARHGEF10L											NMUR2		CDK19
																LOC283922				VPS13D											TRPC7		TAB2
																NUDT7				ATAD3A											KCTD16		MDN1
																PDXDC2P				PANK4											PCDHB16		TSPYL4
																CLEC18C				CAMK2N1											HMHB1		SASH1
																SNAI3				ASAP3											SIL1		SYNE1
																FAM92B				PNRC2											ARAP3		UFL1
																ATXN1L				NBPF1											PCYOX1L		HEY2
																PKD1L3				NECAP2											SH3TC2		HEBP2
																CLEC18A				DNAJC11											TXNDC15		ORC3
																CTU2				RCC2											NDFIP1		BRD7P3
																PABPN1L				AJAP1											FBXO38		MTO1
																LOC400548				CTNNBIP1											YIPF5		ASF1A
																LOC400550				AGTRAP											TIGD6		CCDC28A
																LOC400558				PITHD1											SPRY4		MTHFD1L
																C16orf74				NIPAL3											SLC4A9		PNISR
																MIR140				TP73-AS1											SLC25A2		IBTK
																CTRB2				PLEKHG5											PCDHB19P		MOXD1
																CLEC18B				LRRC47											PCBD2		IPCEF1
																SNORD68				PTCHD2											PSD2		SENP6
																SNORD71				KIF17											C5orf32		TIAM2
																SNORD111				HES4											SPINK7		FBXL4
																LOC727710				GRHL3											C5orf62		C6orf123
																LOC729513				IL22RA1											FCHSD1		FBXO5
																LOC732275				MIIP											CDKN2AIPNL		SLC17A5
																SNORD111B				CELA2A											ZNF300		RGS17
																LOC100128881				PRDM16											MYOZ3		SNORD50A
																LOC100129617				PLA2G2F											SLC35A4		PDE7B
																LOC100130015				NMNAT1											SCGB3A2		FILIP1
																LOC100130894				VWA1											PPARGC1B		SESN1
																SYCE1L				PINK1											AFAP1L1		DLL1
																LOC100287036				PRAMEF1											GRPEL2		OSTM1
																MIR1538				PRAMEF2											GPR151		MRPL18
																MIR1972-1				NADK											ZNF300P1		NDUFAF4
																MIR1910				EFHD2											C5orf24		DSE
																SNORA70D				MMEL1											C5orf20		CLDN20
																MIR3182				RSG1											SLC36A2		NOX3
																MIR1972-2				OR4F5											SPINK13		HDDC2
																LOC100506083				MUL1											SLC25A48		TFB1M
																LOC100506172				NOL9											LOC153469		CYB5R4
																C16orf95				AGMAT											ZMAT2		TUBE1
																MIR4720				LINC00115											PRELID2		C6orf203
																MIR4722				MORN1											SH3RF2		CDC40
																MIR4719				GPR157											PLAC8L1		RWDD1
																				SPSB1											SPATA24		AIG1
																				GLTPD1											DNAJC18		SNX9
																				ZNF436											STK32A		UBE2J1
																				TAS1R2											SLC36A1		VTA1
																				TAS1R1											RELL2		BRP44L
																				OR4F16											SLC36A3		HECA
																				ACTL8											TMEM173		COQ3
																				CCNL2											LOC340073		IL20RA
																				ESPN											LOC340074		UNC93A
																				TAS1R3											ARSI		MTRF1L
																				ATAD3B											IRGM		AHI1
																				PLEKHN1											CATSPER3		RMND1
																				USP48											DND1		PHIP
																				NBPF3											LOC389332		SOBP
																				SLC25A33											C5orf65		AKIRIN2
																				DDI2											C5orf46		PHF10
																				LZIC											ARHGEF37		QRSL1
																				C1orf170											SPINK6		VNN3
																				CROCCP2											ANKHD1-EIF4EBP3		AKIRIN2-AS1
																				IGSF21											MIR143		DDX43
																				KIAA1751											MIR145		FAM46A
																				KIAA2013											SPINK14		TMEM30A
																				THAP3											IGIP		C6orf70
																				C1orf201											TIFAB		LMBRD1
																				C1orf158											ECSCR		ECHDC1
																				FBXO44											GRXCR2		KCNQ5
																				CROCCP3											SPINK9		AGPAT4
																				FHAD1											SNHG4		TULP4
																				LOC115110											MIR143HG		RARS2
																				RBP7											LOC729080		HYMAI
																				ACAP3											VTRNA2-1		PDSS2
																				UBE2J2											MIR874		GOPC
																				LRRC38											MIR3655		C6orf162
																				AADACL3											MIR3661		GPR126
																				PUSL1											LOC100505658		KIAA1244
																				B3GALT6											MIR4461		NHSL1
																				IFFO2													LYRM2
																				TPRG1L													SNX14
																				FAM213B													PLEKHG1
																				MYOM3													ARID1B
																				KLHDC7A													SERINC1
																				VWA5B1													HACE1
																				UBXN10													FAM135A
																				ARHGEF19													TMEM181
																				ACTRT2													ZBTB2
																				MIB2													BEND3
																				C1orf127													C6orf115
																				SAMD11													RRAGD
																				LOC148413													PRDM13
																				PHF13													PBOV1
																				CCDC27													BACH2
																				C1orf213													TRMT11
																				C1orf64													SMAP1
																				SLC2A7													C6orf164
																				CALML6													PERP
																				IL28RA													SMOC2
																				FAM43B													POPDC3
																				TMEM201													ALDH8A1
																				C1orf86													MICAL1
																				C1orf126													ULBP3
																				ATAD3C													OR2A4
																				AKR7L													C6orf211
																				LOC254099													OGFRL1
																				TTLL10													FAM184A
																				TMCO4													ZDHHC14
																				MDS2													MANEA
																				NPHP4													ADGB
																				FAM41C													LINC00472
																				LOC284632													FRMD1
																				LOC284661													AGPAT4-IT1
																				SLC25A34													C6orf208
																				ESPNP													C6orf97
																				C1orf174													MYCT1
																				KLHL17													ULBP2
																				TMEM240													ULBP1
																				TMEM52													LPAL2
																				LOC339505													KHDC1
																				AADACL4													GPR63
																				PRAMEF5													PPP1R14C
																				HNRNPCL1													SPACA1
																				PRAMEF9													RNF146
																				PRAMEF10													SF3B5
																				FAM131C													TAAR8
																				PADI6													SH3BGRL2
																				C1orf187													RSPH3
																				SPATA21													TTLL2
																				AGRN													ARMC2
																				APITD1													FBXO30
																				GPR153													RPF2
																				FAM132A													L3MBTL3
																				HES5													FAM120B
																				LOC388588													MCHR2
																				RNF207													FAXC
																				TMEM82													FNDC1
																				HES3													GJA10
																				PRAMEF12													RTN4IP1
																				PRAMEF21													RSPO3
																				PRAMEF8													LRP11
																				PRAMEF18													LTV1
																				PRAMEF17													SERAC1
																				PLA2G2C													USP45
																				PRAMEF4													REPS1
																				PRAMEF13													PPIL4
																				SH2D5													SLC22A16
																				C1orf130													C6orf7
																				RNF223													UBE2CBP
																				PRAMEF3													LINC00473
																				LDLRAD2													KIAA1919
																				MIR200A													ARHGAP18
																				MIR200B													SYTL3
																				MIR34A													GTF3C6
																				FLJ42875													MRAP2
																				PRAMEF11													RWDD2A
																				PRAMEF6													FAM54A
																				LOC440563													SFT2D1
																				UQCRHL													KLHL32
																				MINOS1													TMEM200A
																				ANKRD65													MB21D1
																				PRAMEF7													NUS1
																				MIR429													C6orf72
																				FAM138F													IL22RA2
																				LOC643837													C6orf192
																				TMEM88B													SLC16A10
																				C1orf233													TAGAP
																				C1orf200													ADAT2
																				PRAMEF19													RIPPLY2
																				PRAMEF20													IRAK1BP1
																				FAM138A													CLVS2
																				LOC649330													TAAR9
																				PRAMEF22													TAAR1
																				PRAMEF15													STXBP5
																				WASH7P													NCOA7
																				PRAMEF16													HINT3
																				SNORA59B													PACRG
																				SNORA59A													B3GAT2
																				MIR551A													C6orf57
																				CDK11A													CD109
																				SLC35E2B													RAET1E
																				LOC728716													PM20D2
																				LOC729059													SRSF12
																				PRAMEF14													LOC153910
																				FLJ37453													ZC2HC1B
																				LOC729737													CNKSR3
																				OR4F29													RAET1L
																				LOC100129534													SAMD3
																				LOC100130417													MGC34034
																				LOC100132062													SLC2A12
																				LOC100132287													LOC154092
																				LOC100133331													PNLDC1
																				LOC100133445													RNF217
																				LOC100133612													NKAIN2
																				DDX11L1													C6orf221
																				TTC34													C6orf165
																				LOC100288069													BVES-AS1
																				NPPA-AS1													LOC154449
																				MIR3115													PRSS35
																				MIR4253													LCA5
																				MIR4251													OLIG3
																				MIR4252													TXLNB
																				MIR3675													DACT2
																				ENO1-AS1													C6orf118
																				LOC100506730													OSTCP1
																				LOC100506801													C6orf163
																				LOC100506963													CCDC162P
																				APITD1-CORT													AKD1
																				C1orf151-NBL1													NT5DC1
																				MIR4695													FAM26D
																				MIR4684													ZUFSP
																				MIR4689													FAM162B
																				MIR4632													C6orf170
																				MIR4417													HS3ST5
																				MIR378F													GPRC6A
																				RCAN3AS													RFX6
																																	SLC35F1
																																	VGLL2
																																	LACE1
																																	C6orf191
																																	MMS22L
																																	WDR27
																																	FAM26E
																																	MCM9
																																	SCML4
																																	SHPRH
																																	LINC00326
																																	LOC285740
																																	CEP57L1
																																	PPIL6
																																	LOC285758
																																	FLJ34503
																																	DCBLD1
																																	LOC285762
																																	LOC285796
																																	PRR18
																																	TAAR6
																																	SLC35D3
																																	ZC3H12D
																																	DPPA5
																																	RSPH4A
																																	ECT2L
																																	EYS
																																	NUP43
																																	C6orf58
																																	RAET1G
																																	GJB7
																																	HMGA1P7
																																	SNHG5
																																	SUMO4
																																	C6orf147
																																	CENPW
																																	C6orf174
																																	LINC00222
																																	CEP85L
																																	C6orf120
																																	THEMIS
																																	LIN28B
																																	SAMD5
																																	IYD
																																	DKFZp451B082
																																	TCP10L2
																																	LINC00242
																																	GTF2H5
																																	MIR30A
																																	MIR30C2
																																	OOEP
																																	FAM26F
																																	FLJ46906
																																	LOC441177
																																	MCART3P
																																	GSTM2P1
																																	RFPL4B
																																	SNORD101
																																	SNORD100
																																	SNORA33
																																	C6orf225
																																	TSG1
																																	LOC643623
																																	TRAF3IP2-AS1
																																	CTAGE9
																																	LOC645434
																																	RAET1K
																																	MLLT4-AS1
																																	SNORA20
																																	SNORA29
																																	SNORD50B
																																	MIR548B
																																	LOC728012
																																	TPI1P3
																																	C6orf186
																																	LOC729176
																																	LOC729178
																																	TMEM242
																																	LOC729603
																																	HGC6.3
																																	LOC100128176
																																	BET3L
																																	KHDC1L
																																	LOC100129518
																																	LOC100130890
																																	C6orf99
																																	LINC00271
																																	LOC100132735
																																	LOC100287632
																																	LOC100288198
																																	LOC100289495
																																	NHEG1
																																	MIR1913
																																	MIR2113
																																	MIR548H3
																																	LOC100422737
																																	MIR3145
																																	MIR4282
																																	MIR3918
																																	MIR3939
																																	MIR3668
																																	MIR3662
																																	MIR3692
																																	LOC100506804
																																	LOC100507203
																																	LOC100507254
																																	LOC100507462
																																	LOC100507489
																																	LOC100507557
																																	CAHM
																																	MIR4464
																																	MIR4466
																																	MIR4643

## Sheet: 5b
Supplementary Data 5b. Recurrence frequencies of focal deletions.
To calculate recurrence frequencies, we calculated the average gene-level copy number (Copy Number Matrix in Supplementary Data) per GISTIC wide peak.
We subtracted 2 from all gene-level values so that copy number-neutral regions were equal to 0. We retained peaks with frequency ≥5% in either subtype
	Acral cohort						Subtype comparison
GISTIC wide peak ID	Deleted cases in CSU	Deleted cases in Yale	Frequency in CSU	Frequency in Yale	Inter-cohort Fisher P value (nominal)	Inter-cohort Fisher Q value (adjusted by BH)	Frequency in sun-exposed melanoma	Frequency in acral melanoma	GISTIC Q value
10p15.3	9	11	0.138462	0.34375	0.0310034	0.232525	0.171642	0.206186	0.0071868
10q21.3	8	10	0.123077	0.3125	0.0490339	0.279461	0.223881	0.185567	8.6893e-05
11p11.2	11	4	0.169231	0.125	0.767042	1	0.0671642	0.154639	2.2403e-06
11p15.5	6	5	0.0923077	0.15625	0.496624	0.859542	0.0820896	0.113402	4.8731e-05
11q12.3	23	17	0.353846	0.53125	0.125256	0.433577	0.440299	0.412371	1.8258e-06
11q23.1	20	11	0.307692	0.34375	0.817702	1	0.246269	0.319588	8.8042e-16
12p13.31	17	9	0.261538	0.28125	1	1	0.216418	0.268041	0.00096188
12q21.31	11	5	0.169231	0.15625	1	1	0.0970149	0.164948	3.6377e-06
12q21.32	13	5	0.2	0.15625	0.782667	1	0.126866	0.185567	0.0046679
12q24.31	3	6	0.0461538	0.1875	0.0554611	0.279461	0.0671642	0.0927835	1.3031e-05
13q34	3	2	0.0461538	0.0625	1	1	0.0671642	0.0515464	0.00085702
14q32.33	3	3	0.0461538	0.09375	0.392689	0.859542	0.0820896	0.0618557	0.0099252
15q13.3	10	2	0.153846	0.0625	0.326296	0.859542	0.11194	0.123711	0.00023353
15q15.1AC	12	6	0.184615	0.1875	1	1	0.164179	0.185567	1.2443e-05
15q15.1SE	9	5	0.138462	0.15625	1	1	0.164179	0.14433	2.7261e-13
16q23.2	11	8	0.169231	0.25	0.416861	0.859542	0.201493	0.195876	0.029297
16q24.3	11	7	0.169231	0.21875	0.585767	0.941411	0.171642	0.185567	4.2313e-05
17p13.1	10	7	0.153846	0.21875	0.5707	0.941411	0.19403	0.175258	0.0005495
17q11.2	5	3	0.0769231	0.09375	1	1	0.104478	0.0824742	0.0066312
1p36.33	6	10	0.0923077	0.3125	0.00909314	0.131661	0.164179	0.164948	0.0013822
21q22.3	3	3	0.0461538	0.09375	0.392689	0.859542	0.126866	0.0618557	0.0037077
22q13.33	4	6	0.0615385	0.1875	0.0765977	0.313354	0.0746269	0.103093	0.000166
2q37.2	15	10	0.230769	0.3125	0.460975	0.859542	0.119403	0.257732	5.4952e-06
2q37.3	7	7	0.107692	0.21875	0.21733	0.651989	0.11194	0.14433	3.8087e-06
3p21.31	2	6	0.0307692	0.1875	0.0146289	0.131661	0.0970149	0.0824742	0.00013121
3q27.1	6	5	0.0923077	0.15625	0.496624	0.859542	0.11194	0.113402	0.011193
4p16.3	3	4	0.0461538	0.125	0.213919	0.651989	0.0597015	0.0721649	6.3756e-05
5p15.31	11	6	0.169231	0.1875	1	1	0.0746269	0.175258	5.6077e-06
5p15.33	4	4	0.0615385	0.125	0.433034	0.859542	0.0746269	0.0824742	0.019124
5q13.2	4	3	0.0615385	0.09375	0.681081	1	0.0895522	0.0721649	6.3756e-05
5q31.3	11	6	0.169231	0.1875	1	1	0.268657	0.175258	0.00043572
5q35.3	4	4	0.0615385	0.125	0.433034	0.859542	0.201493	0.0824742	0.00032227
6q13AC	30	15	0.461538	0.46875	1	1	0.343284	0.463918	0.022511
6q13SE	15	10	0.230769	0.3125	0.460975	0.859542	0.164179	0.257732	1.5947e-05
6q27	20	9	0.307692	0.28125	1	1	0.238806	0.298969	0.00018283
9p11.2	6	4	0.0923077	0.125	0.725431	1	0.201493	0.103093	0.00022469
9p21.3AC	25	12	0.384615	0.375	1	1	0.38806	0.381443	1.0048e-24
9p21.3SE	26	11	0.4	0.34375	0.660459	1	0.432836	0.381443	9.784e-41
9q34.11	1	7	0.0153846	0.21875	0.00158662	0.071398	0.201493	0.0824742	9.326e-07
Xp22.33AC	5	9	0.0769231	0.28125	0.0122463	0.131661	0.261194	0.14433	4.3222e-08
Xp22.33SE	5	9	0.0769231	0.28125	0.0122463	0.131661	0.261194	0.14433	4.7163e-27
Xq28AC	6	7	0.0923077	0.21875	0.114203	0.428261	0.164179	0.134021	0.0086268
Xq28SE1	6	8	0.0923077	0.25	0.0621024	0.279461	0.156716	0.14433	8.5285e-06
Xq28SE2	14	13	0.215385	0.40625	0.0574338	0.279461	0.358209	0.278351	0.00065598
