# Supplementary material for: Integrative molecular and clinical profiling of acral melanoma links focal amplification of 22q11.21 to metastasis
Source: Nat Commun. 2022 Feb 23;13:898. doi: 10.1038/s41467-022-28566-4 (PMC8866401; doi:10.1038/s41467-022-28566-4)
Supplement: Supplementary file 8 — Supplementary Data 6 [file 41467_2022_28566_MOESM8_ESM.xlsx]

## Sheet: 6
Supplementary Data 6. Frequency of fusion genes by melanoma subtype.
Fusion	Frequency in acral subtype	Frequency in sun-exposed subtype	Difference in frequency (acral - sun-exposed)
ABCC4--PTPN4	0	0.0166667	-0.0166667
ACADVL--CTSB	0.0222222	0	0.0222222
ACER3--INTS4	0.0222222	0	0.0222222
ACER3--PBX2	0.0222222	0	0.0222222
ACO2--ZC3H7B	0	0.0166667	-0.0166667
AGAP3--PCOLCE	0.0222222	0	0.0222222
AGK--BRAF	0	0.0166667	-0.0166667
ANKIB1--RHEB	0.0222222	0	0.0222222
ANKMY2--SDK1	0	0.0166667	-0.0166667
ANKRD11--ABCA1	0.0222222	0	0.0222222
ARAP1--BCL2L13	0.0222222	0	0.0222222
ARID1B--SNX9	0.0222222	0	0.0222222
ARRB1--C2CD3	0.0222222	0	0.0222222
ARRB1--SHANK2	0	0.0166667	-0.0166667
ASAP2--BICDL1	0	0.0166667	-0.0166667
ASTN2--MAMDC2	0.0222222	0	0.0222222
ASXL2--KCNK12	0	0.0166667	-0.0166667
ATG4C--ST3GAL3	0.0222222	0	0.0222222
ATP2A2--PTPRR	0.0222222	0	0.0222222
ATP6V1E1--NCALD	0.0222222	0	0.0222222
ATP8A1--CAMK4	0	0.0166667	-0.0166667
ATXN10--TRHDE	0.0222222	0	0.0222222
ATXN7L1--ITGB3BP	0.0222222	0	0.0222222
BCAS3--LRRC69	0.0222222	0	0.0222222
BCAS3--SLC26A7	0.0222222	0	0.0222222
BCL2L13--MICAL3	0.0222222	0	0.0222222
BCL7A--CNOT2	0.0222222	0	0.0222222
BICD2--SMC5-AS1	0.0222222	0	0.0222222
BRAF--AGK	0	0.0166667	-0.0166667
BRAF--GOLGA4	0.0222222	0	0.0222222
C11orf24--SYN3	0.0222222	0	0.0222222
C2CD3--CLPB	0	0.0166667	-0.0166667
C6orf106--LEMD2	0.0222222	0	0.0222222
CABIN1--CPHXL	0	0.0166667	-0.0166667
CABIN1--SLC25A17	0.0222222	0	0.0222222
CABIN1--SMARCB1	0	0.0166667	-0.0166667
CAMTA1--TTC34	0.0222222	0	0.0222222
CBWD2--FAM178B	0	0.0166667	-0.0166667
CCDC171--YTHDC1	0.0222222	0	0.0222222
CCDC74BP1--THAP7	0.0222222	0	0.0222222
CDC14A--EVI5	0	0.0166667	-0.0166667
CDH1--TXNL4B	0.0222222	0	0.0222222
CENPT--RPL14	0	0.0166667	-0.0166667
CEP72--TERT	0	0.0166667	-0.0166667
CHPF--IDH3G	0.0222222	0	0.0222222
CHST11--TUBA3GP	0.0222222	0	0.0222222
CLASP1--DPP4	0	0.0166667	-0.0166667
CLTCL1--MRPL40	0.0222222	0	0.0222222
CLTCL1--PRODH	0.0222222	0	0.0222222
CNPY2--FAM118A	0.0222222	0	0.0222222
COA1--ATP1A4	0	0.0166667	-0.0166667
COL2A1--RPS2	0	0.0166667	-0.0166667
CRKL--RMST	0.0222222	0	0.0222222
CSPG4--SDC3	0	0.0166667	-0.0166667
CTDSP2--LINC01481	0.0222222	0	0.0222222
CTDSP2--VDR	0.0222222	0	0.0222222
CTPS2--HMG20A	0	0.0166667	-0.0166667
CTSB--FN1	0.0222222	0	0.0222222
CTSC--RAB38	0.111111	0.0166667	0.0944444
CUL4A--CDC16	0.0222222	0	0.0222222
CYSLTR1--PLA2G6	0.0222222	0	0.0222222
DAB2IP--MORN5	0	0.0166667	-0.0166667
DCLRE1C--ITGA8	0	0.0166667	-0.0166667
DDR2--CTDSP2	0	0.0166667	-0.0166667
DDX17--PRODH2	0	0.0166667	-0.0166667
DERL1--MED13L	0.0222222	0	0.0222222
DHRS3--RCC1	0.0222222	0	0.0222222
DIS3L2--MTIF2	0	0.0166667	-0.0166667
DTNBP1--MSRB3	0	0.0166667	-0.0166667
E2F4--RPL14	0.111111	0.0833333	0.0277778
EDC3--COX5A	0.0222222	0	0.0222222
EFCAB6--MICALL1	0.0222222	0	0.0222222
EFNA1--NUP210L	0	0.0166667	-0.0166667
ELMO1--TM9SF3	0.0222222	0	0.0222222
EP300--CABIN1	0.0222222	0	0.0222222
EPC2--MBD5	0.0222222	0	0.0222222
ERBB3--CS	0	0.0166667	-0.0166667
ETV6--BORCS5	0	0.0166667	-0.0166667
EWSR1--FUBP1	0.0222222	0	0.0222222
EXOC2--GMDS	0	0.0166667	-0.0166667
EXT1--TANC2	0.0222222	0	0.0222222
FAM168A--MAP6	0.0222222	0	0.0222222
FAM19A5--PDE8A	0	0.0166667	-0.0166667
FARP2--LDLRAD3	0	0.0166667	-0.0166667
FBXL7--TRPV3	0	0.0166667	-0.0166667
FBXO7--GRHL2	0.0222222	0	0.0222222
FCHSD2--GAB2	0.0222222	0	0.0222222
FCHSD2--TPCN2	0	0.0166667	-0.0166667
FMN1--MTMR10	0.0222222	0	0.0222222
FMN1--TRPM1	0.0222222	0	0.0222222
FPGT--LRRC53	0.0222222	0	0.0222222
FRS2--CAND1	0.0222222	0	0.0222222
FYB--EGFLAM-AS4	0.0222222	0	0.0222222
GAB2--YAP1	0.0222222	0	0.0222222
GAPDH--MTATP6P1	0.0222222	0	0.0222222
GDPD5--DGAT2	0.0222222	0	0.0222222
GNB4--TIPARP	0.0222222	0	0.0222222
GNG12--IFNLR1	0.0222222	0	0.0222222
GNG12-AS1--KLF18	0.0222222	0	0.0222222
GOLGA1--MAN1B1	0.0222222	0	0.0222222
GOLGA4--BRAF	0.0222222	0	0.0222222
GOLGA4--RAF1	0	0.0166667	-0.0166667
GPSM1--SEC16A	0.0222222	0	0.0222222
GRAMD4--ELK3	0.0222222	0	0.0222222
GUCD1--HORMAD2	0.0222222	0	0.0222222
H2AFJ--HBA2	0.0222222	0	0.0222222
H2AFV--BAG3	0.0222222	0	0.0222222
HECTD4--HSF1	0.0222222	0	0.0222222
HIPK2--FGF13	0.0222222	0	0.0222222
HK2--RHBDD1	0	0.0166667	-0.0166667
HMGA2--SEPT11	0	0.0166667	-0.0166667
HNRNPR--BRAF	0.0222222	0	0.0222222
HSPA4--GUCY2GP	0.0222222	0	0.0222222
IFNAR1--C2CD2	0.0222222	0	0.0222222
IFNLR1--DNAJB4	0.0222222	0	0.0222222
IFT81--BASP1	0.0222222	0	0.0222222
ING3--CADPS2	0	0.0166667	-0.0166667
INTS4--ACER3	0.0222222	0	0.0222222
INTS4--FBP1	0.0222222	0	0.0222222
ITPR2--TM7SF3	0.0222222	0	0.0222222
JAK2--CBWD4P	0.0222222	0	0.0222222
KCNMB4--CMSS1	0.0222222	0	0.0222222
KDM2A--UVRAG	0	0.0166667	-0.0166667
KDM5B--NID1	0	0.0166667	-0.0166667
KLC1--AK7	0.0222222	0	0.0222222
KLHL2--FABP3	0	0.0166667	-0.0166667
KMT2E--LHFPL3	0	0.0166667	-0.0166667
KMT2E--ORC5	0.0222222	0	0.0222222
KRR1--PLXNC1	0.0222222	0	0.0222222
KSR2--RMST	0.0222222	0	0.0222222
LARP4--CNTN1	0.0222222	0	0.0222222
LDLRAD3--OSBPL6	0	0.0166667	-0.0166667
LEMD2--C6orf106	0.0222222	0	0.0222222
LEPR--CYP4X1	0.0222222	0	0.0222222
LEPROT--LINC01358	0.0222222	0	0.0222222
LGR5--DIP2B	0.0222222	0	0.0222222
LINC-PINT--OPN1SW	0.0222222	0	0.0222222
LMBRD1--EYS	0	0.0166667	-0.0166667
LMO4--AMY2A	0	0.0166667	-0.0166667
LRP5--SHANK2-AS3	0	0.0166667	-0.0166667
LRP6--CCND2	0	0.0166667	-0.0166667
LTA4H--VSIG10	0.0222222	0	0.0222222
MAFF--TNRC6B	0	0.0166667	-0.0166667
MAN1A2--PPM1H	0.0222222	0	0.0222222
MAP3K8--PARD3	0	0.0166667	-0.0166667
MAPKAP1--SCAI	0.0222222	0	0.0222222
MAPKAPK5--THSD4	0	0.0166667	-0.0166667
MCL1--INTS3	0	0.0166667	-0.0166667
MDFIC--ATXN7L1	0.0222222	0	0.0222222
MED13L--VAV2	0	0.0166667	-0.0166667
METAP1--MTTP	0	0.0166667	-0.0166667
MGAM--NF2	0	0.0166667	-0.0166667
MGAT5B--RPTOR	0.0222222	0	0.0222222
MICAL3--DGCR14	0.0222222	0	0.0222222
MICALL1--PDXP	0.0222222	0	0.0222222
MICALL1--SH3BP1	0.0222222	0	0.0222222
MITF--FRMD4B	0.0222222	0	0.0222222
MKL1--BAIAP2L2	0	0.0166667	-0.0166667
MKL1--DGKI	0	0.0166667	-0.0166667
MKL1--NCOR1P3	0	0.0166667	-0.0166667
MKL1--SYN3	0	0.0166667	-0.0166667
MRPL40--MICAL3	0.0222222	0	0.0222222
MTCO3P12--MTATP6P1	0.0222222	0	0.0222222
MTRR--EGFLAM-AS2	0	0.0166667	-0.0166667
MVB12B--PIP5K1B	0.0222222	0	0.0222222
MYO10--MARCH11	0	0.0166667	-0.0166667
NAMPT--NUP50	0	0.0166667	-0.0166667
NARS2--KCTD21	0.0222222	0	0.0222222
NAV1--CSRP1	0.0222222	0	0.0222222
NAV3--APAF1	0.0222222	0	0.0222222
NCALD--C8orf37-AS1	0.0222222	0	0.0222222
NEURL4--MSI2	0	0.0166667	-0.0166667
NF1--RASSF8-AS1	0.0222222	0	0.0222222
NFAT5--MBTPS1	0.0222222	0	0.0222222
NFIA--BRAF	0.0222222	0	0.0222222
NLRX1--CWF19L2	0	0.0166667	-0.0166667
NNT--ERBB3	0.0222222	0	0.0222222
NSD1--MRPL48	0	0.0166667	-0.0166667
NUBPL--CDH8	0	0.0166667	-0.0166667
NUP50-AS1--SDK1	0	0.0166667	-0.0166667
NUP93--CRNDE	0.0222222	0	0.0222222
PAAF1--GAB2	0.0222222	0	0.0222222
PACS1--APOL5	0	0.0166667	-0.0166667
PACSIN2--ANKMY2	0	0.0166667	-0.0166667
PACSIN2--BPIFC	0.0222222	0	0.0222222
PACSIN2--LRRC7	0	0.0166667	-0.0166667
PACSIN2--NDUFA6-AS1	0	0.0166667	-0.0166667
PAFAH1B1--SGSM2	0	0.0166667	-0.0166667
PAG1--FABP4	0	0.0166667	-0.0166667
PAK1--STXBP5-AS1	0	0.0166667	-0.0166667
PAPD7--TXNRD2	0.0222222	0	0.0222222
PARD6G--DSCAM	0	0.0166667	-0.0166667
PARVB--CAPN5	0.0222222	0	0.0222222
PCAT1--CASC21	0	0.0166667	-0.0166667
PCNX1--RALGAPA1	0	0.0166667	-0.0166667
PDE4DIP--BRAF	0.0222222	0	0.0222222
PDE8A--RAF1	0	0.0166667	-0.0166667
PDE8A--SLCO3A1	0	0.0166667	-0.0166667
PEBP1--SBNO1	0.0222222	0	0.0222222
PHF5A--CENPM	0.0222222	0	0.0222222
PHGDH--ATAD3A	0.0222222	0	0.0222222
PHIP--ATXN2	0.0222222	0	0.0222222
PHRF1--NOS1AP	0	0.0166667	-0.0166667
PHTF2--TCERG1L	0.0222222	0	0.0222222
PICALM--C7orf57	0.0222222	0	0.0222222
PIP4K2C--MED13L	0.0222222	0	0.0222222
PITPNB--MIR3648-2	0.0222222	0	0.0222222
PITPNB--PCP4	0.0222222	0	0.0222222
PITPNM2--CHFR	0.0222222	0	0.0222222
PITPNM2--LGR5	0.0222222	0	0.0222222
PLAT--HGSNAT	0.0222222	0	0.0222222
PMF1--SMG5	0	0.0166667	-0.0166667
PMF1-BGLAP--SMG5	0	0.0166667	-0.0166667
POLDIP3--PDE4B	0	0.0166667	-0.0166667
POLR1A--REEP1	0.0222222	0	0.0222222
POMT1--LAMC3	0.0222222	0	0.0222222
PPDPF--SDC3	0.0222222	0.0166667	0.00555556
PPFIA1--IFT27	0.0222222	0	0.0222222
PPME1--INTS4	0.0222222	0	0.0222222
PPP6R3--SPCS2	0.0222222	0	0.0222222
PRDM2--IFI6	0.0222222	0	0.0222222
PRNP--AGRN	0	0.0166667	-0.0166667
PRRC2C--OTUD7B	0.0222222	0	0.0222222
PSMD11--PHF19	0	0.0166667	-0.0166667
PSMD13--TSFM	0	0.0166667	-0.0166667
PTMS--MALAT1	0	0.0166667	-0.0166667
PTPRM--TGIF1	0	0.0166667	-0.0166667
PTPRM--ZNF519	0	0.0166667	-0.0166667
RAB38--SDSL	0.0222222	0	0.0222222
RACGAP1--LINC01479	0.0222222	0	0.0222222
RAD1--MSRB3	0.0222222	0	0.0222222
RALA--POU6F2	0.0222222	0	0.0222222
RAP1B--FRS2	0.0222222	0	0.0222222
RAPGEF1--ELMO1	0.0222222	0	0.0222222
RBFOX2--FBLN1	0.0222222	0	0.0222222
RBM14--C11orf80	0	0.0166667	-0.0166667
RBM28--DOCK7	0.0222222	0	0.0222222
RCAN1--PCBP3	0.0222222	0	0.0222222
RDH13--HSPBP1	0	0.0166667	-0.0166667
RER1--TTC34	0.0222222	0	0.0222222
RERE--RCC2	0.0222222	0	0.0222222
RIC8A--FNIP1	0.0222222	0	0.0222222
RICTOR--PPTC7	0.0222222	0	0.0222222
RN7SK--RN7SKP178	0	0.0166667	-0.0166667
RN7SK--RN7SKP185	0	0.0166667	-0.0166667
RN7SK--RN7SKP48	0.0222222	0	0.0222222
RN7SL1--COL1A1	0.0222222	0	0.0222222
RN7SL4P--RN7SL173P	0.0222222	0	0.0222222
RN7SL648P--RN7SL1	0.0222222	0	0.0222222
RN7SL674P--RN7SL838P	0.0666667	0.05	0.0166667
RN7SL767P--RN7SL1	0.0666667	0.0833333	-0.0166667
RN7SL767P--RN7SL2	0.0222222	0	0.0222222
RPL4--COL1A2	0	0.0166667	-0.0166667
RSF1--SFTA2	0.0222222	0	0.0222222
RTCA--FRRS1	0	0.0166667	-0.0166667
S100A13--GATAD2B	0.0222222	0	0.0222222
S100A16--RPL14	0.0444444	0.0166667	0.0277778
SAMM50--DESI1	0	0.0166667	-0.0166667
SAMMSON--SOX6	0.0222222	0	0.0222222
SCFD2--ZNF91	0.0222222	0	0.0222222
SDC3--CSPG4	0	0.0166667	-0.0166667
SEC11A--VPS33B	0	0.0166667	-0.0166667
SEC24A--LINC01450	0	0.0166667	-0.0166667
SEMA6D--ULK4	0	0.0166667	-0.0166667
SERPINE2--TIMP3	0	0.0166667	-0.0166667
SFMBT1--DCP1A	0.0222222	0	0.0222222
SH3GL1--MYDGF	0	0.0166667	-0.0166667
SHF--FMN1	0.0222222	0	0.0222222
SHMT2--CCDC63	0.0222222	0	0.0222222
SLC24A4--RN7SL2	0.0222222	0	0.0222222
SLC25A12--SPAG16	0	0.0166667	-0.0166667
SLC25A13--GPR87	0.0222222	0	0.0222222
SLC45A4--RASAL1	0.0222222	0	0.0222222
SLC9A3--COX7B2	0	0.0166667	-0.0166667
SMAP1--SLC5A11	0.0222222	0	0.0222222
SMG5--BGLAP	0	0.0166667	-0.0166667
SMG5--PMF1-BGLAP	0	0.0166667	-0.0166667
SMYD3--ZMYM4	0	0.0166667	-0.0166667
SNX30--DLG2	0.0222222	0	0.0222222
SNX8--PRKAR1B	0	0.0166667	-0.0166667
SOX6--ALCAM	0	0.0166667	-0.0166667
SPCS2--TEC	0	0.0166667	-0.0166667
SPECC1L--PAN2	0.0222222	0	0.0222222
SPECC1L--RAD9B	0.0222222	0	0.0222222
SPECC1L-ADORA2A--PAN2	0.0222222	0	0.0222222
SPECC1L-ADORA2A--RAD9B	0.0222222	0	0.0222222
SPTY2D1--SERGEF	0	0.0166667	-0.0166667
SQSTM1--UTP18	0.0444444	0	0.0444444
SREBF2--A4GALT	0	0.0166667	-0.0166667
SREBF2--CYP2D6	0	0.0166667	-0.0166667
SRSF10--USP48	0.0222222	0	0.0222222
SRSF11--RCC1	0.0222222	0	0.0222222
SSH2--FAM222B	0.0222222	0	0.0222222
SSU72--DPYD	0.0222222	0	0.0222222
STARD10--BCL2L13	0.0222222	0	0.0222222
STRIP1--GSTM5	0	0.0166667	-0.0166667
STXBP5--P4HA3	0	0.0166667	-0.0166667
SVBP--KIF17	0.0222222	0	0.0222222
SYNGR1--ENTHD1	0.0222222	0	0.0222222
TAF4--TSHZ2	0	0.0166667	-0.0166667
TANGO2--EIF2AK1	0	0.0166667	-0.0166667
TBC1D22A--APOBEC3B	0	0.0166667	-0.0166667
TBC1D22A--CLPTM1L	0.0222222	0	0.0222222
TBX1--ZNF280B	0.0222222	0	0.0222222
TBXAS1--MAGI2	0.0222222	0	0.0222222
TCF20--GALNT6	0.0222222	0	0.0222222
TCTN1--TESC	0.0222222	0	0.0222222
TEK--SLC1A1	0.0222222	0	0.0222222
TERF2IP--CTSA	0.0222222	0	0.0222222
TIMP3--SERPINE2	0	0.0166667	-0.0166667
TMBIM6--KSR2	0.0222222	0	0.0222222
TMEM178B--FRG1CP	0	0.0166667	-0.0166667
TMEM178B--PLCG2	0	0.0166667	-0.0166667
TMEM209--SSMEM1	0.0222222	0	0.0222222
TNRC6B--APOBEC3F	0.0222222	0	0.0222222
TNRC6B--PVALB	0.0222222	0	0.0222222
TPCN2--TENM4	0.0222222	0	0.0222222
TRAV12-3--TRAJ45	0.0222222	0	0.0222222
TRAV13-1--TRAJ22	0.0222222	0	0.0222222
TRAV3--TRAC	0	0.0166667	-0.0166667
TRIM33--DNAJC6	0.0222222	0	0.0222222
TSFM--ZHX2	0.0222222	0	0.0222222
TYR--GAST	0.0222222	0	0.0222222
UBR4--COL24A1	0.0222222	0	0.0222222
UNC93B1--GDPD4	0.0222222	0	0.0222222
UPK3B--PMS2P7	0.0222222	0	0.0222222
USP22--RN7SL1	0	0.0166667	-0.0166667
USP22--RN7SL2	0.0222222	0.0166667	0.00555556
USP22--RN7SL5P	0.0222222	0	0.0222222
USP48--FAF1	0.0222222	0	0.0222222
UVRAG--ACER3	0	0.0166667	-0.0166667
UVRAG--ARRB1	0	0.0166667	-0.0166667
UVRAG--LRP5	0	0.0166667	-0.0166667
UVRAG--NPLOC4	0	0.0166667	-0.0166667
VIM-AS1--CADM4	0	0.0166667	-0.0166667
VIM-AS1--EEF1A1P5	0	0.0166667	-0.0166667
VIM-AS1--PMEL	0.0222222	0	0.0222222
VPS13C--LINC00593	0	0.0166667	-0.0166667
VRK2--WDPCP	0.0222222	0	0.0222222
VWA8--HAUS6	0	0.0166667	-0.0166667
WDR26--LINC01002	0	0.0166667	-0.0166667
WNT11--TENM4	0.0222222	0	0.0222222
WWP2--EGLN3	0	0.0166667	-0.0166667
XRCC6--DGKB	0	0.0166667	-0.0166667
YAP1--PPP6R3	0.0222222	0	0.0222222
YTHDC1--LRP1B	0.0222222	0	0.0222222
ZBTB40--CAPZB	0.0222222	0	0.0222222
ZC3H7A--CPEB2	0	0.0166667	-0.0166667
ZFP91--GLYATL1P2	0.0222222	0	0.0222222
ZFP91-CNTF--GLYATL1P2	0.0222222	0	0.0222222
ZFYVE9--C1orf101	0.0222222	0	0.0222222
ZHX1--CRISPLD1	0.0222222	0	0.0222222
ZMYM4--SMYD3	0	0.0166667	-0.0166667
ZMYND11--CDK2AP1	0.0222222	0	0.0222222
ZNF138--CROT	0.0222222	0	0.0222222
ZNF891--MLEC	0.0222222	0	0.0222222
ZNF92--MAGI2	0.0222222	0	0.0222222
ZNFX1--GNAS	0	0.0166667	-0.0166667
ZNRF3--SH3GL2	0	0.0166667	-0.0166667
