# Supplementary material for: Integrative molecular and clinical profiling of acral melanoma links focal amplification of 22q11.21 to metastasis
Source: Nat Commun. 2022 Feb 23;13:898. doi: 10.1038/s41467-022-28566-4 (PMC8866401; doi:10.1038/s41467-022-28566-4)
Supplement: Supplementary file 9 — Supplementary Data 7 [file 41467_2022_28566_MOESM9_ESM.xlsx]

## Sheet: 7
Supplementary Data 7. Survival associations of somatic alterations in acral melanoma, related to Figure 2a.
Z-score calculations and nomenclature for GISTIC peak IDs are described in Methods.
Event	GISTIC Q-value	Type	Overall survival z-score (time from diagnosis)	Overall survival z-score (time from resection)	Ferquency in CSU acral	Frequency in Yale acral	Frequency in both acral cohorts	Frequency in sun-exposed
NRAS/HRAS/KRAS	NA	SNV/Indel	1.19953	1.25569	0.2	0.25	0.4	0.225806
TP53	NA	SNV/Indel	0.607775	1.20286	0.0307692	0.0625	0.22	0.0430108
KIT	NA	SNV/Indel	0.857896	1.13995	0.153846	0.15625	0.5	0.16129
NF1	NA	SNV/Indel	0.252452	-0.026675	0.0461538	0	0.24	0.0322581
ARID2	NA	SNV/Indel	0.012327	-0.30155	0.0615385	0	0.18	0.0430108
BRAF	NA	SNV/Indel	-0.475435	-0.595941	0.0769231	0.09375	0.46	0.0860215
22q11.21	1.1412e-15	Amplification	2.62383	3.09108	0.492308	0.375	0.453608	0.171642
22q13.1	2.3983e-14	Amplification	2.34062	2.6972	0.430769	0.34375	0.402062	0.171642
13q34	0.02159	Amplification	2.32017	2.2352	0.123077	0.1875	0.14433	0.126866
6q12	0.0017088	Amplification	2.16562	2.22512	0.230769	0.3125	0.257732	0.179104
22q13.2	3.7255e-05	Amplification	1.95414	2.184	0.446154	0.375	0.42268	0.19403
1q31.3	1.7508e-05	Amplification	2.11982	2.10964	0.107692	0.40625	0.206186	0.425373
6p24.3	0.001384	Amplification	2.11819	2.0497	0.4	0.6875	0.494845	0.380597
6p21.31	0.00024777	Amplification	1.59578	1.51669	0.615385	0.65625	0.628866	0.291045
7p21.1	0.0025717	Amplification	1.65912	1.47359	0.261538	0.40625	0.309278	0.373134
7q34	1.733e-06	Amplification	1.19905	1.35475	0.230769	0.28125	0.247423	0.402985
5q35.2	0.014215	Amplification	1.28018	1.32778	0.323077	0.21875	0.28866	0.104478
1q22	9.7472e-06	Amplification	0.967762	1.15804	0.353846	0.34375	0.350515	0.291045
12p11.21	0.017625	Amplification	0.676769	0.960085	0.107692	0.1875	0.134021	0.171642
1p36.32	9.3576e-09	Amplification	0.589947	0.948585	0.307692	0.1875	0.268041	0.0970149
20q13.33AC	3.6742e-09	Amplification	1.18954	0.923762	0.492308	0.375	0.453608	0.328358
20q13.33SE1	2.4982e-05	Amplification	1.18954	0.923762	0.492308	0.375	0.453608	0.328358
7q11.23	8.7178e-05	Amplification	0.793239	0.893397	0.461538	0.1875	0.371134	0.343284
20q13.33SE2	0.0023973	Amplification	0.759645	0.73121	0.246154	0.34375	0.278351	0.276119
7p22.1	1.468e-06	Amplification	0.842272	0.720774	0.476923	0.34375	0.43299	0.343284
8q24.3AC	4.2702e-13	Amplification	0.399827	0.630902	0.507692	0.34375	0.453608	0.291045
8q24.3SE	3.8124e-05	Amplification	0.399827	0.630902	0.507692	0.34375	0.453608	0.298507
7q22.1	0.00016186	Amplification	0.492327	0.476319	0.415385	0.25	0.360825	0.358209
1p36.33	0.035696	Amplification	0.322275	0.435168	0.323077	0.21875	0.28866	0.141791
5q21.3	0.00062414	Amplification	0.335491	0.388116	0.107692	0.15625	0.123711	0.0820896
12q14.1	3.3949e-20	Amplification	0.696983	0.27632	0.2	0.15625	0.185567	0.0522388
19q13.42	0.0031749	Amplification	0.874545	0.266371	0.307692	0.28125	0.298969	0.119403
5p13.1	4.1412e-07	Amplification	0.0111266	0.260784	0.184615	0.3125	0.226804	0.104478
17q25.3	2.8638e-10	Amplification	-0.143576	0.203385	0.430769	0.3125	0.391753	0.320896
4q12	7.0617e-07	Amplification	-0.341088	0.174934	0.2	0.28125	0.226804	0.0895522
9q34.3	2.4088e-08	Amplification	-0.0637075	0.117265	0.353846	0.125	0.278351	0.0895522
20p13	0.029186	Amplification	0.03831	0.0100734	0.246154	0.28125	0.257732	0.156716
7p22.3	9.7403e-12	Amplification	0.0101115	-0.0306037	0.507692	0.3125	0.443299	0.335821
Xq28	0.00076475	Amplification	-0.13406	-0.0816704	0.292308	0.125	0.237113	0.134328
17q24.3	1.5651e-12	Amplification	-0.403675	-0.0917973	0.215385	0.3125	0.247423	0.298507
16p13.3	8.5787e-05	Amplification	-0.31107	-0.488847	0.353846	0.125	0.278351	0.119403
5p15.33AC	3.6519e-31	Amplification	-0.3336	-0.608977	0.523077	0.375	0.474227	0.171642
5p15.33SE	0.00052761	Amplification	-0.3336	-0.608977	0.523077	0.375	0.474227	0.171642
19p13.3	0.00093257	Amplification	-0.49499	-0.765128	0.415385	0.15625	0.329897	0.126866
18q23	0.0099645	Amplification	-0.60046	-0.773269	0.184615	0.125	0.164948	0.0597015
11q13.3AC	2.3164e-41	Amplification	-0.792329	-0.798453	0.492308	0.4375	0.474227	0.0746269
11q13.3SE	1.69e-05	Amplification	-0.792329	-0.798453	0.492308	0.4375	0.474227	0.0746269
11p15.5	3.749e-10	Amplification	-1.21599	-1.25909	0.353846	0.125	0.278351	0.0671642
9p21.3SE	9.784e-41	Deletion	1.8133	1.56963	0.396825	0.366667	0.319588	0.246269
9p21.3AC	1.0048e-24	Deletion	1.8984	1.27034	0.380952	0.4	0.164948	0.0895522
11q23.1	8.8042e-16	Deletion	1.41683	0.873201	0.31746	0.366667	0.123711	0.11194
6q13SE	1.5947e-05	Deletion	0.838737	0.833112	0.222222	0.333333	0.14433	0.164179
11q12.3	1.8258e-06	Deletion	1.08794	0.686892	0.174603	0.3	0.185567	0.171642
15q15.1AC	1.2443e-05	Deletion	0.979874	0.462289	0.190476	0.166667	0.164948	0.164179
6q27	0.00018283	Deletion	1.23753	0.386308	0.31746	0.266667	0.154639	0.0820896
10p15.3	0.0071868	Deletion	2.02062	0.368249	0.142857	0.366667	0.14433	0.11194
12q21.32	0.0046679	Deletion	0.281118	0.349293	0.206349	0.166667	0.175258	0.0746269
16q23.2	0.029297	Deletion	0.70412	0.102918	0.174603	0.266667	0.463918	0.328358
15q15.1SE	2.7261e-13	Deletion	0.651113	0.0634175	0.142857	0.133333	0.247423	0.149254
2q37.2	5.4952e-06	Deletion	-0.202195	-0.156854	0.142857	0.2	0.381443	0.38806
10q21.3	8.6893e-05	Deletion	0.251865	-0.498559	0.126984	0.333333	0.14433	0.261194
11p11.2	2.2403e-06	Deletion	-0.927876	-0.509708	0.174603	0.1	0.14433	0.261194
5q31.3	0.00043572	Deletion	-0.265958	-1.02467	0.126984	0.1	0.123711	0.164179
