# Supplementary material for: Integrative molecular and clinical profiling of acral melanoma links focal amplification of 22q11.21 to metastasis
Source: Nat Commun. 2022 Feb 23;13:898. doi: 10.1038/s41467-022-28566-4 (PMC8866401; doi:10.1038/s41467-022-28566-4)
Supplement: Supplementary file 10 — Supplementary Data 8 [file 41467_2022_28566_MOESM10_ESM.xlsx]

## Sheet: 8
Supplementary Data 8. Lentiviral vectors MISSION pLKO.1 puromycin bearing shRNA and CRISPR sgRNA used to test the effect of gene-specific downregulation on cell proliferation.
Gene	Sigma designation	Region	Sequence
LZTR1	TRCN0000180670 (1)	CDS 2453-2500	CCGGGCACATCATTGTGCACCAGTTCTCGAGAACTGGTGCACAATGATGTGCTTTTTTG
LZTR1	TRCN0000181000 (2)	CDS 1160-1223	CCGGGATGTGTTTGGCCTGGACTTTCTCGAGAAAGTCCAGGCCAAACACATCTTTTTTG
LZTR1	TRCN0000178953 (3 = 5)*	CDS 1670-1720	CCGGCAAGATCAAATACCCACGGAACTCGAGTTCCGTGGGTATTTGATCTTGTTTTTTG
LZTR1	TRCN0000257049 (4)	3' 3302-3334	CCGGCCGTGTCCCTTGCTGAGTATTCTCGAGAATACTCAGCAAGGGACACGGTTTTTG
LZTR1	5 (= 3)*	CDS 1669-1688	AAGATCAAATACCCACGGAA
LZTR1	6	CDS 1865-1885	ACTGCCTGAACTTCGTGGTAA
LZTR1	7	CDS 668-687	GGTTGAATGACATGTGGACA
CKRL	TRCN0000356585 (8)	3’RNA	CCGGCAACAGGAAGTGAACCTTAAGCTCGAGCTTAAGGTTCACTTCCTGTTGTTTTTG
CKRL	TRCN0000349645 (4)	CDS	CCGGGACCTGTCTTTGCGAAAGCAACTCGAGTTGCTTTCGCAAAGACAGGTCTTTTTG
CKRL	TRCN0000257355 (4)	CDS	CCGGGTGAGATCCTAGTGATAATAGCTCGAGCTATTATCACTAGGATCTCACTTTTTG
ZNF74	TRCN0000017544 (4)	CDS	CCGGGAAGTCGTTTAAGTGTGAGAACTCGAGTTCTCACACTTAAACGACTTCTTTTT
ZNF74	TRCN0000017547 (7)	CDS	CCGGACACCTGCTCAGCACATACTACTCGAGTAGTATGTGCTGAGCAGGTGTTTTTT
SNAP29	1	CDS387-407	ATGGTGGACAAGATGGACCAA
SNAP29	2	CDS524-544	CTCCCAGCCCAACAACAGATT
THAP7	1	CDS856-876	GAATGAACACAGCTACCAGGT
THAP7	2	CDS448-468	CATATTTGAGTCTTTCTCCAA
Negative control	SHC002		Non-Mammalian shRNA Control Plasmid DNA
*LZTR1 shRNA number 3 and 5 are the same. Numbers in () indicate the designated number in Figures.
LZTR1= NM_006767.1; CKRL= NM_005207.3; ZNF74= NM_003426.1; SNAP29= NM_004782; THAP7= NM_030573
LentiCRISPRv2 plasmids used to generate knockout cells.
Targeted Gene	Clone number	Gene ID	Targeted Region	Sequence
Scrambled control	SgCtrl		Non-targeting	GACCGGAACGATCTCGCGTA
LZTR1	Sg1	8216	Exon 4	CATAGACGACGGCCGAGTGG
LZTR1	Sg2	8216	Exon 3	CTTTCACATCGAACCGCAGG
LZTR1	Sg3	8216	Exon 1-Intron 1	TCGTGGGTGCCCGGTACGGT
LZTR1	Sg4	8216	Exon 1	CCGCCCTGCGACGAGTTCGT
LZTR1	Sg5	8216	Exon 6-Intron 6	CTATGACGGCAACGCCAGGT
PCR Primers for gene expression analyses
Gene	Prime	Sequence
SNAP29	F	GCGGACAGGCAGCAGTACTTG
SNAP29	R	CCAACCTTCTCGGACTCGTACATG
THAP7	F	CGGCTCAGACGATGCAGGAAG
THAP7	R	ACATCAGCAGGTGGAGGTGGAG
LZTR1	F	CTCAAGGAGCACTGCCTGAACTTC
LZTR1	R	CCGCCGCACAATCTCCACTATC
