# Supplementary material for: Integrative molecular and clinical profiling of acral melanoma links focal amplification of 22q11.21 to metastasis
Source: Nat Commun. 2022 Feb 23;13:898. doi: 10.1038/s41467-022-28566-4 (PMC8866401; doi:10.1038/s41467-022-28566-4)
Supplement: Supplementary file 11 — Supplementary Data 9 [file 41467_2022_28566_MOESM11_ESM.xlsx]

## Sheet: 9
Supplementary Data 9. Antibodies.
Antibody Name	Isotype	Clone	Dilution	Source	Catalogue #	Application
Beta-Actin	Mouse mAb	AC-15	1/5000	MilliporeSigma, St. Louis, MO	A5316	Western blotting
RAS	Rabbit mAb	EP1125Y	1/2000	ABCAM Cambridge, UK	ab52939	immunoprecipitation
LZTR1	Mouse mAb	E-12	1/200	Santa Cruz Biotechnology, Dallas, TX	SC-390166	Western blotting
LZTR1	Rabbit pAb	NA	1/1000	ABclonal Science Inc, Woburn, MA	A7350	Western blotting
CRKL	Mouse mAb	32H4	1/1000	Cell Signaling, Danvers, MA	3182	Western blotting
HA-tag	Mouse mAb	6E2	1/1000	Cell Signaling, Danvers, MA	2367	Western blotting
RAS	Mouse mAb	RAS10	1/500	Millipore/Sigma St. Louis, MO	05-516	Immunofluoresence
BRAF	Goat IgG	NA	1 μg/mL	R&D Systems, Inc., Minneapolis, MN	AF3424	Western blotting
phospho-B-Raf (Ser445)	Rabbit pAb	NA	1/1000	Cell Signaling, Danvers, MA	2696	Western blotting
phospho-p44/42 MAPK (Erk1/2) (Thr202/Tyr204)	Rabbit pAb	NA	1/1000	Cell Signaling, Danvers, MA	9101	Western blotting
p44/42K MAPK (Erk1/2)	Mouse mAb	3A7	1/1000	Cell Signaling, Danvers, MA	9107	Western blotting
p44/42K MAPK (Erk1/2)	Rabbit pAb	NA	1/1000	Cell Signaling, Danvers, MA	9102	Western blotting
MEK1/2	Mouse mAb	L38C12	1/1000	Cell Signaling, Danvers, MA	4694	Western blotting
Phospho-MEK½ (S217/221)	Rabbit pAb	NA	1/1000	Cell Signaling, Danvers, MA	9121	Western blotting
p38 MAPK kinase	Rabbit mAb	D13E1	1/1000	Cell Signaling, Danvers, MA	8690	Western blotting
phospho-p38MAPK (T180/Y182)	Rabbit pAb	NA	1/1000	Cell Signaling, Danvers, MA	9211	Western blotting
PARP1	Rabbit mAb	46D11	1/1000	Cell Signaling, Danvers, MA	9532	Western blotting
IKKβ (NFKB1)	Rabbit mAb	D30C6	1/1000	Cell Signaling, Danvers, MA	8943	Western blotting
p27KIP1	Mouse mAb	AB_397636	1/2000	BD Biosciences, San Jose, CA	10241	Western blotting
p21 Waf1/Cip1	Rabbit mAb	R.229.6	1/1000	ThermoFisher Scientific Waltham, MA	MA5-14949	Western blotting
RBL2	Rabbit mAb	D9T7M	1/1000	Cell Signaling, Danvers MA	13610S	Western blotting
RB	Mouse mAb	IF8	1/200	Santa Cruz Biotechnology, Dallas, TX	SC-102	Western blotting
CDC2	Rabbit pAb	NA	1/1000	Cell Signaling, Danvers, MA	77055	Western blotting
CDK2	Rabbit mAb	78B2	1/1000	Cell Signaling, Danvers, MA	2546T	Western blotting
Phospho-Threonine-Proline	Mouse mAb	P-Thr-Pro-101	1/1000	Cell Signaling, Danvers, MA	9391	Western blotting
P57 KIP2	Rabbit pAb	NA	1/1000	Cell Signaling, Danvers, MA	2557	Western blotting
Ubiquitin	Rabbit pAb	NA	1/1000	Cell Signaling, Danvers, MA	3933	Western blotting
p53	Mouse mAb	D0-7	1/500	Dako/Agilent Santa Clara, CA	GA616	Western blotting
GOLGA4/GCP2	Rabbit pAb	NA	1/1000	LSBio, Seattle, WA	LS-C496925	Western blotting
MITF	Mouse mAb	clone 5	1/500	Millipore-Sigma, St. Louis, MO	MAB3747	Western blotting
GM130	Mouse mAb	4A3	1/100	Millipore-Sigma, St. Louis, MO	12480	Immunofluoresence
B-Myb	Mouse mAb	LX015.1	1 μg/mL	Millipore/Sigma St. Louis, MO	MABE886	Western blotting
Skp2	Mouse mAb	712120	2 µg/mL	R&D Systems, Inc., Minneapolis, MN	MAB6817	Western blotting
Tyrosinase	Goat pAb (M-19)	NA	1/200	Santa Cruz Biotechnology, Dallas, TX	SC-7834	Western blotting
Calnexin	Mouse mAb	NA	1/50	StressGen Biotechnologies Corporation, Victoria, British Columbia, Canada	SPA-860	Immunofluoresence
Actin	rhodamine-phalloidin	NA	1/1000	ABCAM, Cambridgr, UK	Ab235138	Immunofluoresence
SRC	Mouse mAb	5D10C4	1/500	ThermoFisher Scientific Waltham, MA	MA5-15412	Western blotting
Phospho-Src Family (Tyr416)	Rabbit pAb	NA	1/1000	Cell Signaling, Danvers, MA	2101	Western blotting
E-cadherin	Polyclonal Goat IgG	NA	0.5 µg/mL	R&D Systems, Inc., Minneapolis, MN	AF648	Western blotting
N-Cadherin	Mouse mAb	13A9	1/1000	Cell Signaling, Danvers, MA	14215	Western blotting
Integrin β1	Rabbit mAb	D6S1W	1/1000	Cell Signaling, Danvers, MA	34971	Western blotting
CD45	Mouse IgG1	clone H130	1 μl/100 μl	BioLegend, San Diego, CA	304019	Flow cytometry
APC anti-human CD3	Mouse IgG1	clone HIT3a	5 μl/100 μl	BioLegend, San Diego, CA	300319	Flow Cytometry
