# Supplementary material for: Integrative molecular and clinical profiling of acral melanoma links focal amplification of 22q11.21 to metastasis
Source: Nat Commun. 2022 Feb 23;13:898. doi: 10.1038/s41467-022-28566-4 (PMC8866401; doi:10.1038/s41467-022-28566-4)
Supplement: Supplementary file 13 — Source Data [file 41467_2022_28566_MOESM13_ESM.xlsx]

## Sheet: Fig 1c
	Frequency of 4+ CN in Acral Melanoma	Frequency of 4+ CN in Sunexposed Melanoma
A1BG	0.0102041	0.0102041
A1CF	0	0
A2M	0.0306122	0.0306122
A2ML1	0.0306122	0.0306122
A3GALT2	0.0204082	0.0204082
A4GALT	0.142857	0.142857
A4GNT	0	0
AAAS	0.0102041	0.0102041
AACS	0	0
AADAC	0.0102041	0.0102041
AADACL2	0.0102041	0.0102041
AADACL3	0.0102041	0.0102041
AADACL4	0.0102041	0.0102041
AADAT	0	0
AAGAB	0	0
AAK1	0	0
AAMDC	0.244898	0.244898
AAMP	0	0
AANAT	0.0510204	0.0510204
AAR2	0.0102041	0.0102041
AARD	0.0714286	0.0714286
AARS2	0.0204082	0.0204082
AARSD1	0.0102041	0.0102041
AASDH	0.0510204	0.0510204
AASDHPPT	0	0
AASS	0.0612245	0.0612245
AATF	0.0102041	0.0102041
AATK	0.0918367	0.0918367
ABAT	0	0
ABCA1	0	0
ABCA10	0.0204082	0.0204082
ABCA12	0	0
ABCA13	0.0102041	0.0102041
ABCA2	0.0204082	0.0204082
ABCA3	0.0204082	0.0204082
ABCA4	0	0
ABCA5	0.0102041	0.0102041
ABCA6	0.0204082	0.0204082
ABCA7	0.0306122	0.0306122
ABCA8	0.0204082	0.0204082
ABCA9	0.0204082	0.0204082
ABCB1	0.0714286	0.0714286
ABCB10	0.0204082	0.0204082
ABCB11	0	0
ABCB4	0.0714286	0.0714286
ABCB5	0.0510204	0.0510204
ABCB6	0	0
ABCB7	0	0
ABCB8	0.0306122	0.0306122
ABCB9	0	0
ABCC1	0	0
ABCC10	0.0204082	0.0204082
ABCC11	0	0
ABCC12	0	0
ABCC2	0	0
ABCC3	0.0204082	0.0204082
ABCC4	0.0102041	0.0102041
ABCC5	0	0
ABCC6	0	0
ABCC8	0	0
ABCC9	0.0306122	0.0306122
ABCD1	0.0204082	0.0204082
ABCD2	0	0
ABCD3	0	0
ABCD4	0	0
ABCE1	0	0
ABCF1	0.0612245	0.0612245
ABCF2	0.0306122	0.0306122
ABCF3	0.0102041	0.0102041
ABCG1	0	0
ABCG2	0.0102041	0.0102041
ABCG4	0.0102041	0.0102041
ABCG5	0	0
ABCG8	0	0
ABHD1	0	0
ABHD10	0	0
ABHD11	0.0510204	0.0510204
ABHD12	0	0
ABHD12B	0.0204082	0.0204082
ABHD13	0.0102041	0.0102041
ABHD14A	0	0
ABHD14B	0	0
ABHD15	0.0102041	0.0102041
ABHD16A	0.0714286	0.0714286
ABHD16B	0.0612245	0.0612245
ABHD17A	0.0306122	0.0306122
ABHD17B	0	0
ABHD17C	0	0
ABHD2	0.0102041	0.0102041
ABHD3	0	0
ABHD4	0.0102041	0.0102041
ABHD5	0	0
ABHD6	0	0
ABHD8	0.0204082	0.0204082
ABI1	0	0
ABI2	0.0102041	0.0102041
ABI3	0.0204082	0.0204082
ABI3BP	0	0
ABL1	0.0102041	0.0102041
ABL2	0.0102041	0.0102041
ABLIM1	0.0102041	0.0102041
ABLIM2	0.0102041	0.0102041
ABLIM3	0	0
ABO	0.0204082	0.0204082
ABR	0.0204082	0.0204082
ABRA	0.0816327	0.0816327
ABRACL	0	0
ABT1	0.0408163	0.0408163
ABTB1	0	0
ABTB2	0	0
ACAA1	0	0
ACAA2	0.0102041	0.0102041
ACACA	0.0102041	0.0102041
ACACB	0	0
ACAD10	0.0102041	0.0102041
ACAD11	0	0
ACAD8	0	0
ACAD9	0	0
ACADL	0.0102041	0.0102041
ACADM	0.0102041	0.0102041
ACADS	0.0102041	0.0102041
ACADSB	0	0
ACADVL	0	0
ACAN	0.0102041	0.0102041
ACAP1	0	0
ACAP2	0	0
ACAP3	0.0306122	0.0306122
ACAT1	0	0
ACAT2	0.0102041	0.0102041
ACBD3	0.0102041	0.0102041
ACBD4	0.0102041	0.0102041
ACBD5	0	0
ACBD6	0.0102041	0.0102041
ACBD7	0	0
ACCS	0	0
ACCSL	0	0
ACD	0	0
ACE	0.0306122	0.0306122
ACE2	0.0102041	0.0102041
ACER1	0.0204082	0.0204082
ACER2	0	0
ACER3	0.183673	0.183673
ACHE	0.0714286	0.0714286
ACIN1	0.0102041	0.0102041
ACKR2	0	0
ACKR3	0	0
ACKR4	0	0
ACLY	0.0102041	0.0102041
ACMSD	0	0
ACO1	0	0
ACO2	0.183673	0.183673
ACOT1	0.0102041	0.0102041
ACOT11	0.0102041	0.0102041
ACOT12	0.0102041	0.0102041
ACOT13	0.0510204	0.0510204
ACOT2	0.0102041	0.0102041
ACOT4	0.0102041	0.0102041
ACOT6	0.0102041	0.0102041
ACOT7	0.0204082	0.0204082
ACOT8	0.0102041	0.0102041
ACOT9	0.0102041	0.0102041
ACOX1	0.0510204	0.0510204
ACOX2	0	0
ACOX3	0.0102041	0.0102041
ACOXL	0	0
ACP1	0	0
ACP2	0	0
ACP5	0.0102041	0.0102041
ACP6	0	0
ACR	0.0714286	0.0714286
ACRBP	0.0306122	0.0306122
ACRV1	0	0
ACSBG1	0	0
ACSBG2	0.0204082	0.0204082
ACSF2	0.0204082	0.0204082
ACSF3	0	0
ACSL1	0	0
ACSL3	0	0
ACSL4	0.0102041	0.0102041
ACSL5	0	0
ACSL6	0	0
ACSM1	0	0
ACSM2A	0	0
ACSM2B	0	0
ACSM3	0	0
ACSM4	0.0204082	0.0204082
ACSM5	0	0
ACSS1	0	0
ACSS2	0.0408163	0.0408163
ACSS3	0	0
ACTA1	0.0204082	0.0204082
ACTA2	0	0
ACTB	0.0714286	0.0714286
ACTBL2	0.0102041	0.0102041
ACTC1	0	0
ACTG1	0.0918367	0.0918367
ACTG2	0	0
ACTL10	0.0306122	0.0306122
ACTL6A	0	0
ACTL6B	0.0714286	0.0714286
ACTL7A	0	0
ACTL7B	0	0
ACTL8	0.0102041	0.0102041
ACTL9	0.0102041	0.0102041
ACTN1	0	0
ACTN2	0.0204082	0.0204082
ACTN3	0.112245	0.112245
ACTN4	0.0306122	0.0306122
ACTR10	0	0
ACTR1A	0	0
ACTR1B	0.0102041	0.0102041
ACTR2	0	0
ACTR3	0	0
ACTR3B	0.0306122	0.0306122
ACTR3C	0.0510204	0.0510204
ACTR5	0.0102041	0.0102041
ACTR6	0.0102041	0.0102041
ACTR8	0.0102041	0.0102041
ACTRT1	0.0102041	0.0102041
ACTRT2	0.0306122	0.0306122
ACTRT3	0	0
ACVR1	0	0
ACVR1B	0.0102041	0.0102041
ACVR1C	0	0
ACVR2A	0	0
ACVR2B	0	0
ACVRL1	0.0102041	0.0102041
ACY1	0	0
ACY3	0.142857	0.142857
ACYP1	0	0
ACYP2	0	0
ADA	0.0102041	0.0102041
ADAD1	0	0
ADAD2	0	0
ADAL	0	0
ADAM10	0	0
ADAM11	0.0102041	0.0102041
ADAM12	0	0
ADAM15	0.0204082	0.0204082
ADAM17	0	0
ADAM18	0.0102041	0.0102041
ADAM19	0.0102041	0.0102041
ADAM2	0.0204082	0.0204082
ADAM20	0	0
ADAM21	0	0
ADAM22	0.0714286	0.0714286
ADAM23	0	0
ADAM28	0.0102041	0.0102041
ADAM29	0	0
ADAM30	0.0306122	0.0306122
ADAM32	0.0102041	0.0102041
ADAM33	0	0
ADAM7	0	0
ADAM8	0.0204082	0.0204082
ADAM9	0	0
ADAMDEC1	0.0102041	0.0102041
ADAMTS1	0.0102041	0.0102041
ADAMTS10	0.0204082	0.0204082
ADAMTS12	0.0510204	0.0510204
ADAMTS13	0.0204082	0.0204082
ADAMTS14	0	0
ADAMTS15	0.0102041	0.0102041
ADAMTS16	0.0102041	0.0102041
ADAMTS17	0	0
ADAMTS18	0	0
ADAMTS19	0.0102041	0.0102041
ADAMTS2	0	0
ADAMTS20	0.0102041	0.0102041
ADAMTS3	0	0
ADAMTS4	0.0102041	0.0102041
ADAMTS5	0	0
ADAMTS6	0.0102041	0.0102041
ADAMTS7	0	0
ADAMTS8	0.0102041	0.0102041
ADAMTS9	0.0102041	0.0102041
ADAMTSL1	0	0
ADAMTSL2	0.0204082	0.0204082
ADAMTSL3	0.0102041	0.0102041
ADAMTSL4	0.0102041	0.0102041
ADAMTSL5	0.0306122	0.0306122
ADAP1	0.0918367	0.0918367
ADAP2	0.0102041	0.0102041
ADAR	0	0
ADARB1	0.0102041	0.0102041
ADARB2	0	0
ADAT1	0.0102041	0.0102041
ADAT2	0	0
ADAT3	0.0306122	0.0306122
ADCK1	0	0
ADCK2	0.0510204	0.0510204
ADCK5	0.163265	0.163265
ADCY1	0.0102041	0.0102041
ADCY10	0.0102041	0.0102041
ADCY2	0.0204082	0.0204082
ADCY3	0	0
ADCY4	0	0
ADCY5	0	0
ADCY6	0.0204082	0.0204082
ADCY7	0	0
ADCY8	0.0816327	0.0816327
ADCY9	0.0102041	0.0102041
ADCYAP1	0	0
ADCYAP1R1	0.0306122	0.0306122
ADD1	0	0
ADD2	0	0
ADD3	0	0
ADGB	0.0102041	0.0102041
ADH1A	0	0
ADH1B	0	0
ADH1C	0	0
ADH4	0	0
ADH5	0	0
ADH6	0	0
ADH7	0	0
ADHFE1	0.0612245	0.0612245
ADI1	0	0
ADIG	0.0102041	0.0102041
ADIPOQ	0	0
ADIPOR1	0.0102041	0.0102041
ADIPOR2	0.0204082	0.0204082
ADIRF	0	0
ADK	0	0
ADM	0	0
ADM2	0.0612245	0.0612245
ADM5	0.0102041	0.0102041
ADNP	0.0306122	0.0306122
ADNP2	0.0204082	0.0204082
ADO	0	0
ADORA1	0.0102041	0.0102041
ADORA2A	0.0408163	0.0408163
ADORA2B	0	0
ADORA3	0	0
ADPGK	0	0
ADPRH	0	0
ADPRHL1	0.0204082	0.0204082
ADPRM	0.0102041	0.0102041
ADRA1A	0.0102041	0.0102041
ADRA1B	0.0102041	0.0102041
ADRA1D	0	0
ADRA2A	0	0
ADRA2B	0	0
ADRA2C	0.0102041	0.0102041
ADRB1	0	0
ADRB2	0	0
ADRB3	0.0102041	0.0102041
ADRM1	0.0816327	0.0816327
ADSL	0.122449	0.122449
ADTRP	0.0612245	0.0612245
AEBP1	0.0306122	0.0306122
AEBP2	0.0204082	0.0204082
AEN	0.0102041	0.0102041
AFAP1	0.0102041	0.0102041
AFAP1L1	0	0
AFAP1L2	0	0
AFF1	0	0
AFF2	0.0102041	0.0102041
AFF3	0	0
AFF4	0	0
AFG3L2	0	0
AFM	0	0
AFMID	0.0408163	0.0408163
AFP	0	0
AFTPH	0.0102041	0.0102041
AGA	0	0
AGAP1	0	0
AGAP11	0	0
AGAP2	0.142857	0.142857
AGAP3	0.0306122	0.0306122
AGAP4	0	0
AGAP5	0	0
AGAP6	0	0
AGAP9	0	0
AGBL1	0	0
AGBL2	0	0
AGBL3	0.0714286	0.0714286
AGBL4	0.0102041	0.0102041
AGBL5	0	0
AGER	0.0714286	0.0714286
AGFG1	0	0
AGFG2	0.0714286	0.0714286
AGGF1	0.0102041	0.0102041
AGK	0.0510204	0.0510204
AGL	0	0
AGMAT	0.0102041	0.0102041
AGMO	0.0510204	0.0510204
AGO1	0.0102041	0.0102041
AGO2	0.102041	0.102041
AGO3	0.0204082	0.0204082
AGO4	0.0102041	0.0102041
AGPAT1	0.0714286	0.0714286
AGPAT2	0.0204082	0.0204082
AGPAT3	0.0102041	0.0102041
AGPAT4	0	0
AGPAT5	0.0102041	0.0102041
AGPS	0	0
AGR2	0.0612245	0.0612245
AGR3	0.0510204	0.0510204
AGRN	0.0306122	0.0306122
AGRP	0.0102041	0.0102041
AGT	0.0204082	0.0204082
AGTPBP1	0	0
AGTR1	0	0
AGTR2	0.0102041	0.0102041
AGTRAP	0.0102041	0.0102041
AGXT	0	0
AGXT2	0.0714286	0.0714286
AHCTF1	0.0102041	0.0102041
AHCY	0.0306122	0.0306122
AHCYL1	0	0
AHCYL2	0.0306122	0.0306122
AHDC1	0.0306122	0.0306122
AHI1	0	0
AHNAK	0	0
AHNAK2	0.0102041	0.0102041
AHR	0.0510204	0.0510204
AHRR	0.0612245	0.0612245
AHSA1	0	0
AHSG	0	0
AHSP	0.0102041	0.0102041
AICDA	0.0306122	0.0306122
AIDA	0.0102041	0.0102041
AIF1	0.0714286	0.0714286
AIF1L	0.0102041	0.0102041
AIFM1	0.0102041	0.0102041
AIFM2	0	0
AIFM3	0.204082	0.204082
AIG1	0	0
AIM2	0.0204082	0.0204082
AIMP1	0	0
AIMP2	0.0816327	0.0816327
AIP	0.132653	0.132653
AIPL1	0.0102041	0.0102041
AIRE	0.0102041	0.0102041
AJAP1	0.0204082	0.0204082
AJUBA	0.0102041	0.0102041
AK1	0.0102041	0.0102041
AK2	0.0204082	0.0204082
AK3	0.0102041	0.0102041
AK4	0.0102041	0.0102041
AK5	0	0
AK7	0.0102041	0.0102041
AK8	0.0102041	0.0102041
AK9	0	0
AKAP1	0.0102041	0.0102041
AKAP10	0	0
AKAP11	0	0
AKAP12	0	0
AKAP13	0	0
AKAP14	0	0
AKAP17A	0.0102041	0.0102041
AKAP3	0.0204082	0.0204082
AKAP4	0.0102041	0.0102041
AKAP5	0	0
AKAP6	0	0
AKAP7	0	0
AKAP8	0.0102041	0.0102041
AKAP8L	0.0102041	0.0102041
AKAP9	0.0816327	0.0816327
AKIP1	0	0
AKIRIN1	0.0204082	0.0204082
AKIRIN2	0	0
AKNA	0	0
AKNAD1	0	0
AKR1A1	0.0102041	0.0102041
AKR1B1	0.0714286	0.0714286
AKR1B10	0.0714286	0.0714286
AKR1B15	0.0714286	0.0714286
AKR1C1	0	0
AKR1C2	0	0
AKR1C3	0	0
AKR1C4	0	0
AKR1D1	0.0612245	0.0612245
AKR1E2	0	0
AKR7A2	0.0204082	0.0204082
AKR7A3	0.0204082	0.0204082
AKR7L	0.0204082	0.0204082
AKT1	0.0102041	0.0102041
AKT1S1	0.0102041	0.0102041
AKT2	0.0204082	0.0204082
AKT3	0.0204082	0.0204082
AKTIP	0.0102041	0.0102041
ALAD	0	0
ALAS1	0	0
ALAS2	0	0
ALB	0	0
ALCAM	0	0
ALDH16A1	0.0102041	0.0102041
ALDH18A1	0	0
ALDH1A1	0	0
ALDH1A2	0	0
ALDH1A3	0	0
ALDH1B1	0.0102041	0.0102041
ALDH1L1	0	0
ALDH1L2	0	0
ALDH2	0.0102041	0.0102041
ALDH3A1	0	0
ALDH3A2	0	0
ALDH3B1	0.193878	0.193878
ALDH3B2	0.142857	0.142857
ALDH4A1	0.0102041	0.0102041
ALDH5A1	0.0510204	0.0510204
ALDH6A1	0	0
ALDH7A1	0.0204082	0.0204082
ALDH8A1	0	0
ALDH9A1	0.0102041	0.0102041
ALDOA	0.0102041	0.0102041
ALDOB	0	0
ALDOC	0.0102041	0.0102041
ALG1	0	0
ALG10	0	0
ALG10B	0	0
ALG11	0	0
ALG12	0.0714286	0.0714286
ALG13	0.0102041	0.0102041
ALG14	0	0
ALG1L	0	0
ALG1L2	0	0
ALG2	0	0
ALG3	0.0102041	0.0102041
ALG5	0	0
ALG6	0.0204082	0.0204082
ALG8	0.255102	0.255102
ALG9	0	0
ALK	0	0
ALKBH1	0	0
ALKBH2	0	0
ALKBH3	0	0
ALKBH4	0.0612245	0.0612245
ALKBH5	0	0
ALKBH6	0.0306122	0.0306122
ALKBH7	0.0204082	0.0204082
ALKBH8	0	0
ALLC	0	0
ALMS1	0	0
ALOX12	0	0
ALOX12B	0	0
ALOX15	0.0204082	0.0204082
ALOX15B	0	0
ALOX5	0	0
ALOX5AP	0	0
ALOXE3	0	0
ALPI	0	0
ALPK1	0	0
ALPK2	0.0102041	0.0102041
ALPK3	0	0
ALPL	0.0204082	0.0204082
ALPP	0	0
ALS2	0	0
ALS2CL	0	0
ALX1	0	0
ALX3	0	0
ALX4	0	0
ALYREF	0.0816327	0.0816327
AMACR	0.0612245	0.0612245
AMBN	0	0
AMBP	0	0
AMBRA1	0	0
AMD1	0	0
AMDHD1	0.0204082	0.0204082
AMDHD2	0.0204082	0.0204082
AMELX	0.0102041	0.0102041
AMER1	0	0
AMER2	0.0102041	0.0102041
AMER3	0	0
AMFR	0	0
AMH	0.0306122	0.0306122
AMHR2	0.0102041	0.0102041
AMIGO1	0	0
AMIGO2	0.0204082	0.0204082
AMIGO3	0	0
AMMECR1	0.0102041	0.0102041
AMMECR1L	0	0
AMN	0.0102041	0.0102041
AMN1	0.0612245	0.0612245
AMOT	0.0102041	0.0102041
AMOTL1	0.0204082	0.0204082
AMOTL2	0	0
AMPD1	0.0204082	0.0204082
AMPD2	0	0
AMPD3	0	0
AMPH	0.0204082	0.0204082
AMT	0.0102041	0.0102041
AMTN	0	0
AMY1A	0	0
AMY1B	0	0
AMY1C	0	0
AMY2A	0	0
AMY2B	0	0
AMZ1	0.0612245	0.0612245
AMZ2	0.0102041	0.0102041
ANAPC1	0	0
ANAPC10	0	0
ANAPC11	0.0816327	0.0816327
ANAPC13	0	0
ANAPC15	0.122449	0.122449
ANAPC16	0	0
ANAPC2	0.0204082	0.0204082
ANAPC4	0.0102041	0.0102041
ANAPC5	0.0102041	0.0102041
ANAPC7	0.0204082	0.0204082
ANG	0	0
ANGEL1	0	0
ANGEL2	0.0102041	0.0102041
ANGPT1	0.0816327	0.0816327
ANGPT2	0.0102041	0.0102041
ANGPT4	0.0102041	0.0102041
ANGPTL1	0.0102041	0.0102041
ANGPTL2	0	0
ANGPTL3	0.0204082	0.0204082
ANGPTL4	0.0306122	0.0306122
ANGPTL5	0.0408163	0.0408163
ANGPTL6	0.0102041	0.0102041
ANGPTL7	0.0102041	0.0102041
ANHX	0	0
ANK1	0.0204082	0.0204082
ANK2	0	0
ANK3	0	0
ANKAR	0	0
ANKDD1A	0	0
ANKDD1B	0.0102041	0.0102041
ANKEF1	0	0
ANKFN1	0.0102041	0.0102041
ANKFY1	0.0204082	0.0204082
ANKH	0.0714286	0.0714286
ANKHD1	0	0
ANKIB1	0.0816327	0.0816327
ANKK1	0	0
ANKLE1	0.0204082	0.0204082
ANKLE2	0	0
ANKMY1	0	0
ANKMY2	0.0612245	0.0612245
ANKRA2	0.0102041	0.0102041
ANKRD1	0	0
ANKRD10	0.0204082	0.0204082
ANKRD11	0	0
ANKRD12	0	0
ANKRD13A	0.0102041	0.0102041
ANKRD13B	0.0102041	0.0102041
ANKRD13C	0.0102041	0.0102041
ANKRD13D	0.122449	0.122449
ANKRD16	0	0
ANKRD17	0	0
ANKRD18A	0.0102041	0.0102041
ANKRD18B	0.0102041	0.0102041
ANKRD2	0	0
ANKRD20A1	0.0102041	0.0102041
ANKRD22	0	0
ANKRD23	0	0
ANKRD24	0.0204082	0.0204082
ANKRD26	0	0
ANKRD27	0.0102041	0.0102041
ANKRD28	0	0
ANKRD29	0	0
ANKRD30A	0	0
ANKRD30B	0	0
ANKRD30BL	0	0
ANKRD31	0.0102041	0.0102041
ANKRD33	0.0102041	0.0102041
ANKRD33B	0.0714286	0.0714286
ANKRD34A	0	0
ANKRD34B	0.0102041	0.0102041
ANKRD34C	0	0
ANKRD35	0	0
ANKRD36	0	0
ANKRD36B	0.0102041	0.0102041
ANKRD36C	0.0204082	0.0204082
ANKRD37	0	0
ANKRD39	0	0
ANKRD40	0.0204082	0.0204082
ANKRD42	0.0102041	0.0102041
ANKRD44	0	0
ANKRD45	0.0204082	0.0204082
ANKRD46	0.0918367	0.0918367
ANKRD49	0.0102041	0.0102041
ANKRD50	0	0
ANKRD52	0.0612245	0.0612245
ANKRD53	0	0
ANKRD54	0.163265	0.163265
ANKRD55	0.0102041	0.0102041
ANKRD6	0	0
ANKRD60	0.0306122	0.0306122
ANKRD61	0.0816327	0.0816327
ANKRD62	0	0
ANKRD63	0	0
ANKRD65	0.0306122	0.0306122
ANKRD66	0.0306122	0.0306122
ANKRD7	0.0612245	0.0612245
ANKRD9	0.0102041	0.0102041
ANKS1A	0.0306122	0.0306122
ANKS1B	0	0
ANKS3	0.0102041	0.0102041
ANKS4B	0	0
ANKS6	0	0
ANKUB1	0.0102041	0.0102041
ANKZF1	0	0
ANLN	0.0306122	0.0306122
ANO1	0.204082	0.204082
ANO10	0	0
ANO2	0.0204082	0.0204082
ANO3	0.0102041	0.0102041
ANO4	0.0102041	0.0102041
ANO5	0.0102041	0.0102041
ANO6	0	0
ANO7	0	0
ANO8	0.0204082	0.0204082
ANO9	0.0408163	0.0408163
ANP32A	0	0
ANP32B	0	0
ANP32C	0	0
ANP32D	0.0408163	0.0408163
ANP32E	0.0204082	0.0204082
ANPEP	0.0102041	0.0102041
ANTXR1	0	0
ANTXR2	0	0
ANTXRL	0	0
ANXA1	0	0
ANXA10	0.0102041	0.0102041
ANXA11	0	0
ANXA13	0.0918367	0.0918367
ANXA2	0.0102041	0.0102041
ANXA2R	0.0612245	0.0612245
ANXA3	0	0
ANXA4	0	0
ANXA5	0	0
ANXA6	0	0
ANXA7	0	0
ANXA8	0	0
ANXA8L1	0	0
ANXA9	0.0102041	0.0102041
AOAH	0.0306122	0.0306122
AOC1	0.0306122	0.0306122
AOC2	0.0102041	0.0102041
AOC3	0.0102041	0.0102041
AOX1	0	0
AP1AR	0	0
AP1B1	0.0408163	0.0408163
AP1G1	0	0
AP1G2	0.0102041	0.0102041
AP1M1	0	0
AP1M2	0.0204082	0.0204082
AP1S1	0.0714286	0.0714286
AP1S2	0.0102041	0.0102041
AP1S3	0	0
AP2A1	0.0102041	0.0102041
AP2A2	0.0204082	0.0204082
AP2B1	0.0102041	0.0102041
AP2M1	0.0102041	0.0102041
AP2S1	0.0102041	0.0102041
AP3B1	0.0102041	0.0102041
AP3B2	0	0
AP3D1	0.0306122	0.0306122
AP3M1	0	0
AP3M2	0.0204082	0.0204082
AP3S1	0.0408163	0.0408163
AP3S2	0.0102041	0.0102041
AP4B1	0.0204082	0.0204082
AP4E1	0	0
AP4M1	0.0816327	0.0816327
AP4S1	0	0
AP5B1	0.0102041	0.0102041
AP5M1	0	0
AP5S1	0	0
AP5Z1	0.0816327	0.0816327
APAF1	0.0102041	0.0102041
APBA1	0	0
APBA2	0	0
APBA3	0.0306122	0.0306122
APBB1	0	0
APBB1IP	0	0
APBB2	0	0
APBB3	0	0
APC	0.0408163	0.0408163
APC2	0.0306122	0.0306122
APCDD1	0	0
APCDD1L	0.0306122	0.0306122
APCS	0.0102041	0.0102041
APEH	0	0
APEX1	0.0102041	0.0102041
APEX2	0	0
APH1A	0.0204082	0.0204082
APH1B	0	0
API5	0	0
APIP	0	0
APLF	0	0
APLN	0.0204082	0.0204082
APLNR	0.0102041	0.0102041
APLP1	0.0306122	0.0306122
APLP2	0.0102041	0.0102041
APMAP	0	0
APOA1	0	0
APOA2	0.0102041	0.0102041
APOA4	0	0
APOA5	0	0
APOB	0	0
APOBEC1	0.0204082	0.0204082
APOBEC2	0.0306122	0.0306122
APOBEC3A	0.142857	0.142857
APOBEC3B	0.142857	0.142857
APOBEC3C	0.142857	0.142857
APOBEC3D	0.142857	0.142857
APOBEC3F	0.142857	0.142857
APOBEC3G	0.142857	0.142857
APOBEC3H	0.142857	0.142857
APOBEC4	0.0102041	0.0102041
APOBR	0.0102041	0.0102041
APOC1	0.0102041	0.0102041
APOC2	0.0102041	0.0102041
APOC3	0	0
APOC4	0.0102041	0.0102041
APOD	0	0
APOE	0.0102041	0.0102041
APOF	0.0510204	0.0510204
APOH	0.0102041	0.0102041
APOL1	0.102041	0.102041
APOL2	0.102041	0.102041
APOL3	0.0816327	0.0816327
APOL4	0.102041	0.102041
APOL5	0.102041	0.102041
APOL6	0.102041	0.102041
APOLD1	0.0204082	0.0204082
APOM	0.0714286	0.0714286
APOO	0.0102041	0.0102041
APOOL	0	0
APP	0	0
APPBP2	0.0204082	0.0204082
APPL1	0	0
APPL2	0	0
APRT	0	0
APTX	0.0102041	0.0102041
AQP1	0.0408163	0.0408163
AQP10	0.0102041	0.0102041
AQP11	0.244898	0.244898
AQP12A	0	0
AQP12B	0	0
AQP2	0.0204082	0.0204082
AQP3	0.0102041	0.0102041
AQP4	0	0
AQP5	0.0204082	0.0204082
AQP6	0.0204082	0.0204082
AQP7	0.0102041	0.0102041
AQP8	0	0
AQP9	0.0102041	0.0102041
AQR	0	0
AR	0	0
ARAF	0.0102041	0.0102041
ARAP1	0.102041	0.102041
ARAP2	0.0102041	0.0102041
ARAP3	0	0
ARC	0.153061	0.153061
ARCN1	0	0
AREG	0	0
AREL1	0	0
ARF1	0.0306122	0.0306122
ARF3	0	0
ARF4	0	0
ARF5	0.0408163	0.0408163
ARF6	0.0204082	0.0204082
ARFGAP1	0.0612245	0.0612245
ARFGAP2	0	0
ARFGAP3	0.132653	0.132653
ARFGEF1	0.0612245	0.0612245
ARFGEF2	0.0306122	0.0306122
ARFIP1	0	0
ARFIP2	0	0
ARFRP1	0.0612245	0.0612245
ARG1	0	0
ARG2	0	0
ARGFX	0	0
ARGLU1	0.0102041	0.0102041
ARHGAP1	0	0
ARHGAP10	0	0
ARHGAP11A	0	0
ARHGAP11B	0	0
ARHGAP12	0	0
ARHGAP15	0.0102041	0.0102041
ARHGAP17	0	0
ARHGAP18	0.0102041	0.0102041
ARHGAP19	0	0
ARHGAP20	0	0
ARHGAP21	0	0
ARHGAP22	0	0
ARHGAP23	0.0102041	0.0102041
ARHGAP24	0	0
ARHGAP25	0	0
ARHGAP26	0	0
ARHGAP27	0.0102041	0.0102041
ARHGAP28	0	0
ARHGAP29	0	0
ARHGAP30	0.0102041	0.0102041
ARHGAP31	0	0
ARHGAP32	0	0
ARHGAP33	0.0306122	0.0306122
ARHGAP35	0.0102041	0.0102041
ARHGAP36	0.0204082	0.0204082
ARHGAP39	0.102041	0.102041
ARHGAP4	0.0204082	0.0204082
ARHGAP40	0.0102041	0.0102041
ARHGAP42	0.0102041	0.0102041
ARHGAP44	0.0102041	0.0102041
ARHGAP5	0	0
ARHGAP6	0.0102041	0.0102041
ARHGAP8	0.0816327	0.0816327
ARHGAP9	0.0918367	0.0918367
ARHGDIA	0.0816327	0.0816327
ARHGDIB	0.0306122	0.0306122
ARHGDIG	0.0204082	0.0204082
ARHGEF1	0.0102041	0.0102041
ARHGEF10	0.0204082	0.0204082
ARHGEF10L	0.0102041	0.0102041
ARHGEF11	0	0
ARHGEF12	0.0102041	0.0102041
ARHGEF15	0	0
ARHGEF16	0.0306122	0.0306122
ARHGEF17	0.142857	0.142857
ARHGEF18	0.0204082	0.0204082
ARHGEF19	0.0102041	0.0102041
ARHGEF2	0	0
ARHGEF25	0.112245	0.112245
ARHGEF26	0	0
ARHGEF28	0.0102041	0.0102041
ARHGEF3	0	0
ARHGEF33	0	0
ARHGEF35	0.0408163	0.0408163
ARHGEF37	0	0
ARHGEF38	0	0
ARHGEF39	0.0306122	0.0306122
ARHGEF4	0	0
ARHGEF40	0	0
ARHGEF5	0.0510204	0.0510204
ARHGEF6	0.0102041	0.0102041
ARHGEF7	0.0204082	0.0204082
ARHGEF9	0	0
ARID1A	0.0204082	0.0204082
ARID1B	0	0
ARID2	0.0102041	0.0102041
ARID3A	0.0306122	0.0306122
ARID3B	0.0102041	0.0102041
ARID3C	0.0204082	0.0204082
ARID4A	0	0
ARID4B	0.0306122	0.0306122
ARID5A	0	0
ARID5B	0	0
ARIH1	0	0
ARIH2	0	0
ARL1	0	0
ARL10	0.0102041	0.0102041
ARL11	0	0
ARL13A	0	0
ARL13B	0	0
ARL14	0	0
ARL14EP	0.0204082	0.0204082
ARL14EPL	0.0306122	0.0306122
ARL15	0.0102041	0.0102041
ARL16	0.0816327	0.0816327
ARL17A	0.0204082	0.0204082
ARL17B	0.0204082	0.0204082
ARL2	0	0
ARL2BP	0.0102041	0.0102041
ARL3	0	0
ARL4A	0.0510204	0.0510204
ARL4C	0	0
ARL4D	0.0102041	0.0102041
ARL5A	0	0
ARL5B	0	0
ARL5C	0.0102041	0.0102041
ARL6	0	0
ARL6IP1	0	0
ARL6IP4	0	0
ARL6IP5	0.0204082	0.0204082
ARL6IP6	0	0
ARL8A	0.0102041	0.0102041
ARL8B	0	0
ARL9	0.0408163	0.0408163
ARMC1	0.0612245	0.0612245
ARMC10	0.0510204	0.0510204
ARMC12	0.0408163	0.0408163
ARMC2	0	0
ARMC3	0	0
ARMC4	0	0
ARMC5	0.0102041	0.0102041
ARMC6	0.0306122	0.0306122
ARMC7	0.0510204	0.0510204
ARMC8	0	0
ARMC9	0	0
ARMCX1	0	0
ARMCX2	0	0
ARMCX3	0	0
ARMCX4	0	0
ARMCX5	0	0
ARMCX6	0	0
ARMS2	0	0
ARNT	0.0102041	0.0102041
ARNT2	0	0
ARNTL	0	0
ARNTL2	0.0408163	0.0408163
ARPC1A	0.0612245	0.0612245
ARPC1B	0.0612245	0.0612245
ARPC2	0	0
ARPC3	0.0204082	0.0204082
ARPC4	0	0
ARPC5	0.0102041	0.0102041
ARPC5L	0	0
ARPP19	0	0
ARPP21	0.0102041	0.0102041
ARR3	0	0
ARRB1	0.142857	0.142857
ARRB2	0.0204082	0.0204082
ARRDC1	0.0204082	0.0204082
ARRDC2	0.0408163	0.0408163
ARRDC3	0.0204082	0.0204082
ARRDC4	0.0204082	0.0204082
ARRDC5	0.0204082	0.0204082
ARSA	0.0714286	0.0714286
ARSB	0.0102041	0.0102041
ARSD	0	0
ARSF	0	0
ARSG	0.0102041	0.0102041
ARSH	0	0
ARSI	0	0
ARSJ	0	0
ARSK	0.0306122	0.0306122
ART1	0.0102041	0.0102041
ART3	0	0
ART4	0.0306122	0.0306122
ART5	0.0102041	0.0102041
ARTN	0.0306122	0.0306122
ARV1	0.0204082	0.0204082
ARVCF	0.173469	0.173469
ARX	0.0102041	0.0102041
AS3MT	0	0
ASAH1	0.0102041	0.0102041
ASAH2	0	0
ASAH2B	0	0
ASAP1	0.0816327	0.0816327
ASAP2	0	0
ASAP3	0.0102041	0.0102041
ASB1	0	0
ASB10	0.0306122	0.0306122
ASB11	0.0102041	0.0102041
ASB12	0	0
ASB13	0	0
ASB14	0	0
ASB15	0.0612245	0.0612245
ASB16	0.0102041	0.0102041
ASB17	0.0102041	0.0102041
ASB18	0	0
ASB2	0	0
ASB4	0.0816327	0.0816327
ASB5	0	0
ASB6	0.0102041	0.0102041
ASB7	0	0
ASB8	0.0510204	0.0510204
ASB9	0.0102041	0.0102041
ASCC1	0	0
ASCC2	0.0408163	0.0408163
ASCC3	0	0
ASCL1	0.0306122	0.0306122
ASCL2	0.0204082	0.0204082
ASCL3	0	0
ASCL4	0.0102041	0.0102041
ASCL5	0.0102041	0.0102041
ASF1A	0	0
ASF1B	0.0204082	0.0204082
ASGR1	0	0
ASGR2	0	0
ASH1L	0	0
ASH2L	0.0102041	0.0102041
ASIC1	0.0204082	0.0204082
ASIC2	0.0102041	0.0102041
ASIC3	0.0306122	0.0306122
ASIC4	0	0
ASIC5	0	0
ASIP	0.0306122	0.0306122
ASL	0.0306122	0.0306122
ASMT	0.0102041	0.0102041
ASMTL	0.0102041	0.0102041
ASNS	0.0714286	0.0714286
ASNSD1	0	0
ASPA	0	0
ASPDH	0.0102041	0.0102041
ASPG	0.0204082	0.0204082
ASPH	0.0510204	0.0510204
ASPHD1	0.0102041	0.0102041
ASPHD2	0.0306122	0.0306122
ASPM	0.0204082	0.0204082
ASPN	0	0
ASPRV1	0	0
ASPSCR1	0.0816327	0.0816327
ASRGL1	0	0
ASS1	0.0102041	0.0102041
ASTE1	0	0
ASTL	0	0
ASTN1	0.0102041	0.0102041
ASTN2	0	0
ASXL1	0.0204082	0.0204082
ASXL2	0	0
ASXL3	0	0
ASZ1	0.0612245	0.0612245
ATAD1	0	0
ATAD2	0.0918367	0.0918367
ATAD2B	0	0
ATAD3A	0.0306122	0.0306122
ATAD3B	0.0306122	0.0306122
ATAD3C	0.0306122	0.0306122
ATAD5	0.0102041	0.0102041
ATAT1	0.0612245	0.0612245
ATCAY	0.0306122	0.0306122
ATE1	0	0
ATF1	0.0306122	0.0306122
ATF2	0	0
ATF3	0.0102041	0.0102041
ATF4	0.142857	0.142857
ATF5	0.0102041	0.0102041
ATF6	0.0102041	0.0102041
ATF6B	0.0714286	0.0714286
ATF7	0.0102041	0.0102041
ATF7IP	0.0306122	0.0306122
ATF7IP2	0	0
ATG10	0	0
ATG12	0.0408163	0.0408163
ATG13	0	0
ATG14	0	0
ATG16L1	0	0
ATG16L2	0.122449	0.122449
ATG2A	0	0
ATG2B	0.0102041	0.0102041
ATG3	0	0
ATG4A	0.0102041	0.0102041
ATG4B	0	0
ATG4C	0.0204082	0.0204082
ATG4D	0.0204082	0.0204082
ATG5	0	0
ATG7	0	0
ATG9A	0	0
ATG9B	0.0306122	0.0306122
ATIC	0	0
ATL1	0.0102041	0.0102041
ATL2	0	0
ATL3	0	0
ATM	0	0
ATMIN	0	0
ATN1	0.0306122	0.0306122
ATOH1	0	0
ATOH7	0	0
ATOH8	0	0
ATOX1	0.0102041	0.0102041
ATP10A	0	0
ATP10B	0.0102041	0.0102041
ATP10D	0	0
ATP11A	0.0204082	0.0204082
ATP11B	0	0
ATP11C	0.0102041	0.0102041
ATP12A	0.0102041	0.0102041
ATP13A1	0.0306122	0.0306122
ATP13A2	0.0204082	0.0204082
ATP13A3	0	0
ATP13A4	0	0
ATP13A5	0	0
ATP1A1	0.0102041	0.0102041
ATP1A2	0.0102041	0.0102041
ATP1A3	0.0102041	0.0102041
ATP1A4	0.0102041	0.0102041
ATP1B1	0.0102041	0.0102041
ATP1B2	0	0
ATP1B3	0	0
ATP1B4	0.0102041	0.0102041
ATP2A1	0.0102041	0.0102041
ATP2A2	0.0102041	0.0102041
ATP2A3	0.0204082	0.0204082
ATP2B1	0	0
ATP2B2	0	0
ATP2B3	0.0102041	0.0102041
ATP2B4	0.0102041	0.0102041
ATP2C1	0	0
ATP2C2	0	0
ATP4A	0.0306122	0.0306122
ATP4B	0.0204082	0.0204082
ATP6AP1	0.0204082	0.0204082
ATP6AP1L	0.0102041	0.0102041
ATP6AP2	0	0
ATP6V0A1	0.0102041	0.0102041
ATP6V0A2	0.0102041	0.0102041
ATP6V0A4	0.0408163	0.0408163
ATP6V0B	0.0306122	0.0306122
ATP6V0C	0.0204082	0.0204082
ATP6V0D1	0.0102041	0.0102041
ATP6V0D2	0.0612245	0.0612245
ATP6V0E1	0.0102041	0.0102041
ATP6V0E2	0.0510204	0.0510204
ATP6V1A	0	0
ATP6V1B1	0	0
ATP6V1B2	0	0
ATP6V1C1	0.0918367	0.0918367
ATP6V1C2	0	0
ATP6V1D	0	0
ATP6V1E1	0.0816327	0.0816327
ATP6V1E2	0	0
ATP6V1F	0.0510204	0.0510204
ATP6V1G1	0	0
ATP6V1G2	0.0714286	0.0714286
ATP6V1G3	0.0204082	0.0204082
ATP6V1H	0.0612245	0.0612245
ATP7A	0	0
ATP7B	0	0
ATP8A1	0	0
ATP8A2	0.0102041	0.0102041
ATP8B1	0.0102041	0.0102041
ATP8B2	0.0102041	0.0102041
ATP8B3	0.0306122	0.0306122
ATP8B4	0	0
ATP9A	0.0204082	0.0204082
ATP9B	0.0102041	0.0102041
ATPAF1	0.0102041	0.0102041
ATPAF2	0	0
ATR	0	0
ATRAID	0	0
ATRIP	0	0
ATRN	0	0
ATRNL1	0	0
ATRX	0	0
ATXN1	0.0510204	0.0510204
ATXN10	0.0306122	0.0306122
ATXN1L	0	0
ATXN2	0.0102041	0.0102041
ATXN2L	0.0102041	0.0102041
ATXN3	0	0
ATXN3L	0.0102041	0.0102041
ATXN7	0.0102041	0.0102041
ATXN7L1	0.0510204	0.0510204
ATXN7L2	0	0
ATXN7L3	0.0102041	0.0102041
ATXN7L3B	0.0102041	0.0102041
AUH	0	0
AUNIP	0.0204082	0.0204082
AUP1	0	0
AURKA	0.0204082	0.0204082
AURKAIP1	0.0306122	0.0306122
AURKB	0	0
AURKC	0.0102041	0.0102041
AUTS2	0.0306122	0.0306122
AVEN	0	0
AVIL	0.142857	0.142857
AVL9	0.0306122	0.0306122
AVP	0	0
AVPI1	0	0
AVPR1A	0.0204082	0.0204082
AVPR1B	0.0102041	0.0102041
AVPR2	0.0204082	0.0204082
AWAT1	0	0
AWAT2	0	0
AXDND1	0.0102041	0.0102041
AXIN1	0.0204082	0.0204082
AXIN2	0.0102041	0.0102041
AXL	0	0
AZGP1	0.0714286	0.0714286
AZI2	0.0102041	0.0102041
AZIN1	0.0918367	0.0918367
AZU1	0.0306122	0.0306122
B2M	0	0
B3GALNT1	0	0
B3GALNT2	0.0306122	0.0306122
B3GALT1	0	0
B3GALT2	0.0204082	0.0204082
B3GALT4	0.0408163	0.0408163
B3GALT5	0	0
B3GALT6	0.0306122	0.0306122
B3GAT2	0.0204082	0.0204082
B3GAT3	0	0
B3GNT2	0	0
B3GNT3	0.0306122	0.0306122
B3GNT4	0.0102041	0.0102041
B3GNT5	0	0
B3GNT6	0.234694	0.234694
B3GNT7	0	0
B3GNT8	0	0
B3GNT9	0.0102041	0.0102041
B3GNTL1	0.0510204	0.0510204
B4GALNT1	0.112245	0.112245
B4GALNT2	0.0204082	0.0204082
B4GALNT3	0.0204082	0.0204082
B4GALNT4	0.0408163	0.0408163
B4GALT1	0.0102041	0.0102041
B4GALT2	0.0306122	0.0306122
B4GALT3	0.0102041	0.0102041
B4GALT4	0	0
B4GALT5	0.0306122	0.0306122
B4GALT6	0	0
B4GALT7	0.0102041	0.0102041
B9D1	0	0
B9D2	0	0
BAALC	0.0918367	0.0918367
BAAT	0	0
BABAM1	0.0204082	0.0204082
BACE1	0	0
BACE2	0.0102041	0.0102041
BACH1	0	0
BACH2	0	0
BAD	0	0
BAG1	0.0102041	0.0102041
BAG2	0.0408163	0.0408163
BAG3	0	0
BAG4	0.0102041	0.0102041
BAG5	0.0102041	0.0102041
BAG6	0.0714286	0.0714286
BAGE2	0	0
BAHD1	0	0
BAIAP2	0.0714286	0.0714286
BAIAP2L1	0.0612245	0.0612245
BAIAP2L2	0.183673	0.183673
BAIAP3	0.0204082	0.0204082
BAK1	0.0408163	0.0408163
BAMBI	0	0
BANF1	0.0204082	0.0204082
BANF2	0	0
BANK1	0	0
BANP	0	0
BAP1	0	0
BARD1	0.0102041	0.0102041
BARHL1	0.0102041	0.0102041
BARHL2	0	0
BARX1	0	0
BARX2	0.0102041	0.0102041
BASP1	0.0408163	0.0408163
BATF	0	0
BATF2	0	0
BATF3	0.0102041	0.0102041
BAX	0.0102041	0.0102041
BAZ1A	0	0
BAZ1B	0.0408163	0.0408163
BAZ2A	0.0714286	0.0714286
BAZ2B	0	0
BBC3	0.0102041	0.0102041
BBIP1	0	0
BBOX1	0.0102041	0.0102041
BBS1	0.102041	0.102041
BBS10	0.0102041	0.0102041
BBS12	0	0
BBS2	0	0
BBS4	0	0
BBS5	0	0
BBS7	0	0
BBS9	0.0306122	0.0306122
BBX	0	0
BCAM	0.0102041	0.0102041
BCAN	0	0
BCAP29	0.0510204	0.0510204
BCAP31	0.0204082	0.0204082
BCAR1	0.0102041	0.0102041
BCAR3	0	0
BCAS1	0.0306122	0.0306122
BCAS2	0.0204082	0.0204082
BCAS3	0.0102041	0.0102041
BCAS4	0.0306122	0.0306122
BCAT1	0.0408163	0.0408163
BCAT2	0.0102041	0.0102041
BCCIP	0	0
BCDIN3D	0	0
BCHE	0	0
BCKDHA	0	0
BCKDHB	0	0
BCKDK	0.0102041	0.0102041
BCL10	0	0
BCL11A	0	0
BCL11B	0.0204082	0.0204082
BCL2	0.0102041	0.0102041
BCL2A1	0	0
BCL2L1	0.0204082	0.0204082
BCL2L10	0	0
BCL2L11	0	0
BCL2L12	0.0102041	0.0102041
BCL2L13	0.0816327	0.0816327
BCL2L14	0.0102041	0.0102041
BCL2L15	0.0204082	0.0204082
BCL2L2	0.0102041	0.0102041
BCL3	0.0102041	0.0102041
BCL6	0	0
BCL6B	0	0
BCL7A	0.0204082	0.0204082
BCL7B	0.0510204	0.0510204
BCL7C	0.0102041	0.0102041
BCL9	0	0
BCL9L	0	0
BCLAF1	0	0
BCO2	0	0
BCOR	0	0
BCORL1	0.0102041	0.0102041
BCR	0.0612245	0.0612245
BCS1L	0	0
BDH1	0	0
BDH2	0	0
BDKRB1	0.0102041	0.0102041
BDKRB2	0.0102041	0.0102041
BDNF	0.0102041	0.0102041
BDP1	0.0102041	0.0102041
BEAN1	0	0
BECN1	0.0102041	0.0102041
BEGAIN	0.0204082	0.0204082
BEND2	0.0102041	0.0102041
BEND3	0	0
BEND4	0	0
BEND5	0.0102041	0.0102041
BEND6	0.0408163	0.0408163
BEND7	0	0
BEST1	0	0
BEST2	0.0204082	0.0204082
BEST3	0.0918367	0.0918367
BEST4	0.0204082	0.0204082
BET1	0.0816327	0.0816327
BEX1	0	0
BEX2	0	0
BEX4	0	0
BEX5	0	0
BFAR	0	0
BFSP1	0	0
BFSP2	0	0
BGLAP	0.0102041	0.0102041
BGN	0.0102041	0.0102041
BHLHA15	0.0612245	0.0612245
BHLHA9	0.0306122	0.0306122
BHLHB9	0	0
BHLHE22	0.0510204	0.0510204
BHLHE23	0.0714286	0.0714286
BHLHE40	0	0
BHLHE41	0.0408163	0.0408163
BHMT	0.0102041	0.0102041
BHMT2	0.0102041	0.0102041
BICC1	0	0
BICD1	0.0408163	0.0408163
BICD2	0	0
BID	0.0714286	0.0714286
BIK	0.132653	0.132653
BIN1	0	0
BIN2	0.0204082	0.0204082
BIN3	0.0102041	0.0102041
BIRC2	0.0510204	0.0510204
BIRC3	0.0612245	0.0612245
BIRC5	0.0408163	0.0408163
BIRC6	0	0
BIRC7	0.0714286	0.0714286
BIVM	0.0102041	0.0102041
BLCAP	0.0204082	0.0204082
BLID	0	0
BLK	0.0102041	0.0102041
BLM	0.0102041	0.0102041
BLMH	0.0102041	0.0102041
BLNK	0	0
BLOC1S1	0.0204082	0.0204082
BLOC1S2	0	0
BLOC1S3	0.0102041	0.0102041
BLOC1S4	0.0102041	0.0102041
BLOC1S5	0.0714286	0.0714286
BLOC1S6	0	0
BLVRA	0.0102041	0.0102041
BLVRB	0.0204082	0.0204082
BLZF1	0.0102041	0.0102041
BMF	0	0
BMI1	0	0
BMP1	0.0102041	0.0102041
BMP10	0	0
BMP15	0.0102041	0.0102041
BMP2	0	0
BMP2K	0	0
BMP3	0	0
BMP4	0	0
BMP5	0.0408163	0.0408163
BMP6	0.0714286	0.0714286
BMP7	0.0306122	0.0306122
BMP8A	0.0204082	0.0204082
BMP8B	0.0204082	0.0204082
BMPER	0.0204082	0.0204082
BMPR1A	0	0
BMPR1B	0	0
BMPR2	0	0
BMS1	0	0
BMX	0.0102041	0.0102041
BNC1	0	0
BNC2	0.0102041	0.0102041
BNIP1	0.0102041	0.0102041
BNIP2	0	0
BNIP3	0	0
BNIP3L	0.0102041	0.0102041
BNIPL	0.0102041	0.0102041
BOC	0	0
BOD1	0.0204082	0.0204082
BOD1L1	0.0102041	0.0102041
BOD1L2	0.0102041	0.0102041
BOK	0	0
BOLA1	0.0204082	0.0204082
BOLA2	0.0102041	0.0102041
BOLA2B	0.0102041	0.0102041
BOLA3	0	0
BOLL	0	0
BOP1	0.163265	0.163265
BORA	0	0
BPGM	0.0714286	0.0714286
BPHL	0.0714286	0.0714286
BPI	0.0102041	0.0102041
BPIFA1	0.0204082	0.0204082
BPIFA2	0.0204082	0.0204082
BPIFA3	0.0204082	0.0204082
BPIFB1	0.0204082	0.0204082
BPIFB2	0.0204082	0.0204082
BPIFB3	0.0204082	0.0204082
BPIFB4	0.0204082	0.0204082
BPIFB6	0.0204082	0.0204082
BPIFC	0.112245	0.112245
BPNT1	0.0102041	0.0102041
BPTF	0.0102041	0.0102041
BRAF	0.0510204	0.0510204
BRAP	0.0102041	0.0102041
BRAT1	0.102041	0.102041
BRCA1	0.0102041	0.0102041
BRCA2	0	0
BRCC3	0	0
BRD1	0.0612245	0.0612245
BRD2	0.0408163	0.0408163
BRD3	0.0204082	0.0204082
BRD4	0.0102041	0.0102041
BRD7	0	0
BRD8	0	0
BRD9	0.132653	0.132653
BRDT	0	0
BRF1	0.0102041	0.0102041
BRF2	0.0102041	0.0102041
BRI3	0.0612245	0.0612245
BRI3BP	0	0
BRICD5	0.0204082	0.0204082
BRINP1	0	0
BRINP2	0.0102041	0.0102041
BRINP3	0.0204082	0.0204082
BRIP1	0.0102041	0.0102041
BRIX1	0.0714286	0.0714286
BRK1	0	0
BRMS1	0.0816327	0.0816327
BRMS1L	0	0
BROX	0.0102041	0.0102041
BRPF1	0	0
BRPF3	0.0408163	0.0408163
BRS3	0.0102041	0.0102041
BRSK1	0.0204082	0.0204082
BRSK2	0.0204082	0.0204082
BRWD1	0	0
BRWD3	0	0
BSCL2	0	0
BSDC1	0.0102041	0.0102041
BSG	0.0306122	0.0306122
BSN	0.0102041	0.0102041
BSND	0.0102041	0.0102041
BSPH1	0	0
BSPRY	0	0
BST1	0.0102041	0.0102041
BST2	0.0204082	0.0204082
BSX	0	0
BTAF1	0	0
BTBD1	0	0
BTBD10	0	0
BTBD11	0	0
BTBD16	0	0
BTBD17	0.0204082	0.0204082
BTBD18	0.0408163	0.0408163
BTBD19	0.0204082	0.0204082
BTBD2	0.0306122	0.0306122
BTBD3	0	0
BTBD6	0.0102041	0.0102041
BTBD7	0	0
BTBD8	0	0
BTBD9	0.0408163	0.0408163
BTC	0	0
BTD	0	0
BTF3	0.0102041	0.0102041
BTF3L4	0	0
BTG1	0	0
BTG2	0.0102041	0.0102041
BTG3	0	0
BTG4	0	0
BTK	0	0
BTLA	0	0
BTN1A1	0.0408163	0.0408163
BTN2A1	0.0408163	0.0408163
BTN2A2	0.0510204	0.0510204
BTN3A1	0.0510204	0.0510204
BTN3A2	0.0510204	0.0510204
BTN3A3	0.0408163	0.0408163
BTNL10	0.0306122	0.0306122
BTNL2	0.0408163	0.0408163
BTNL3	0	0
BTNL8	0	0
BTNL9	0	0
BTRC	0	0
BUB1	0	0
BUB1B	0	0
BUB3	0	0
BUD13	0	0
BUD31	0.0612245	0.0612245
BVES	0	0
BYSL	0.0306122	0.0306122
BZW1	0	0
BZW2	0.0612245	0.0612245
C10orf105	0	0
C10orf120	0	0
C10orf53	0	0
C10orf62	0	0
C10orf67	0	0
C10orf71	0	0
C10orf82	0	0
C10orf88	0	0
C10orf90	0	0
C10orf95	0	0
C10orf99	0	0
C11orf1	0	0
C11orf16	0	0
C11orf21	0.0204082	0.0204082
C11orf24	0.204082	0.204082
C11orf40	0	0
C11orf42	0	0
C11orf49	0	0
C11orf52	0	0
C11orf53	0	0
C11orf54	0.0204082	0.0204082
C11orf58	0	0
C11orf65	0	0
C11orf68	0.0102041	0.0102041
C11orf71	0	0
C11orf80	0.102041	0.102041
C11orf86	0.122449	0.122449
C11orf87	0	0
C11orf91	0	0
C11orf94	0	0
C11orf95	0	0
C11orf96	0	0
C12orf29	0	0
C12orf4	0.0204082	0.0204082
C12orf40	0	0
C12orf42	0.0306122	0.0306122
C12orf43	0.0102041	0.0102041
C12orf45	0	0
C12orf50	0	0
C12orf54	0.0408163	0.0408163
C12orf56	0.0102041	0.0102041
C12orf57	0.0306122	0.0306122
C12orf60	0.0306122	0.0306122
C12orf65	0.0204082	0.0204082
C12orf66	0.0102041	0.0102041
C12orf71	0.0408163	0.0408163
C12orf73	0.0102041	0.0102041
C12orf75	0	0
C12orf76	0.0102041	0.0102041
C12orf77	0.0408163	0.0408163
C14orf119	0.0102041	0.0102041
C14orf132	0.0102041	0.0102041
C14orf180	0.0102041	0.0102041
C14orf28	0.0102041	0.0102041
C14orf39	0	0
C14orf93	0.0102041	0.0102041
C15orf39	0.0102041	0.0102041
C15orf40	0	0
C15orf48	0	0
C15orf61	0	0
C15orf62	0	0
C15orf65	0.0102041	0.0102041
C16orf46	0	0
C16orf54	0.0102041	0.0102041
C16orf70	0.0102041	0.0102041
C16orf71	0.0102041	0.0102041
C16orf72	0	0
C16orf74	0	0
C16orf78	0	0
C16orf82	0	0
C16orf86	0	0
C16orf87	0	0
C16orf89	0.0102041	0.0102041
C16orf90	0.0102041	0.0102041
C16orf91	0.0204082	0.0204082
C16orf92	0.0102041	0.0102041
C16orf95	0	0
C16orf96	0.0102041	0.0102041
C17orf100	0.0102041	0.0102041
C17orf107	0.0204082	0.0204082
C17orf49	0	0
C17orf50	0.0102041	0.0102041
C17orf58	0.0102041	0.0102041
C17orf64	0.0204082	0.0204082
C17orf67	0.0102041	0.0102041
C17orf75	0.0204082	0.0204082
C17orf77	0.0306122	0.0306122
C17orf78	0.0102041	0.0102041
C17orf80	0	0
C17orf97	0.0102041	0.0102041
C17orf98	0.0102041	0.0102041
C17orf99	0.0408163	0.0408163
C18orf21	0	0
C18orf25	0.0102041	0.0102041
C18orf32	0.0102041	0.0102041
C18orf54	0	0
C18orf63	0	0
C19orf12	0.0102041	0.0102041
C19orf18	0.0102041	0.0102041
C19orf25	0.0306122	0.0306122
C19orf33	0.0306122	0.0306122
C19orf38	0.0204082	0.0204082
C19orf44	0	0
C19orf47	0.0204082	0.0204082
C19orf48	0	0
C19orf53	0.0102041	0.0102041
C19orf54	0.0102041	0.0102041
C19orf57	0.0204082	0.0204082
C19orf67	0.0204082	0.0204082
C19orf71	0.0306122	0.0306122
C19orf73	0.0102041	0.0102041
C19orf81	0.0102041	0.0102041
C19orf84	0	0
C1D	0	0
C1GALT1	0.0306122	0.0306122
C1GALT1C1	0.0102041	0.0102041
C1orf100	0.0204082	0.0204082
C1orf105	0.0204082	0.0204082
C1orf109	0.0204082	0.0204082
C1orf112	0.0102041	0.0102041
C1orf115	0.0102041	0.0102041
C1orf116	0.0102041	0.0102041
C1orf122	0.0204082	0.0204082
C1orf127	0.0102041	0.0102041
C1orf131	0.0204082	0.0204082
C1orf141	0	0
C1orf146	0	0
C1orf147	0.0102041	0.0102041
C1orf158	0.0102041	0.0102041
C1orf159	0.0306122	0.0306122
C1orf162	0	0
C1orf167	0.0102041	0.0102041
C1orf174	0.0306122	0.0306122
C1orf185	0	0
C1orf189	0.0102041	0.0102041
C1orf194	0	0
C1orf198	0.0204082	0.0204082
C1orf21	0.0204082	0.0204082
C1orf210	0.0204082	0.0204082
C1orf216	0.0102041	0.0102041
C1orf226	0.0204082	0.0204082
C1orf35	0.0306122	0.0306122
C1orf43	0.0102041	0.0102041
C1orf50	0.0204082	0.0204082
C1orf52	0	0
C1orf53	0.0204082	0.0204082
C1orf54	0.0204082	0.0204082
C1orf56	0.0102041	0.0102041
C1orf68	0	0
C1orf74	0.0102041	0.0102041
C1orf87	0	0
C1orf94	0.0204082	0.0204082
C1QA	0.0102041	0.0102041
C1QB	0.0102041	0.0102041
C1QBP	0.0102041	0.0102041
C1QC	0.0102041	0.0102041
C1QL1	0.0102041	0.0102041
C1QL2	0	0
C1QL3	0	0
C1QL4	0	0
C1QTNF1	0.0510204	0.0510204
C1QTNF2	0.0102041	0.0102041
C1QTNF3	0.0612245	0.0612245
C1QTNF4	0	0
C1QTNF5	0.0102041	0.0102041
C1QTNF6	0.122449	0.122449
C1QTNF7	0.0102041	0.0102041
C1QTNF8	0.0204082	0.0204082
C1QTNF9	0.0102041	0.0102041
C1QTNF9B	0	0
C1R	0.0306122	0.0306122
C1RL	0.0306122	0.0306122
C1S	0.0306122	0.0306122
C2	0.0714286	0.0714286
C20orf141	0	0
C20orf144	0.0306122	0.0306122
C20orf173	0.0306122	0.0306122
C20orf194	0	0
C20orf202	0	0
C20orf203	0.0204082	0.0204082
C20orf27	0	0
C20orf85	0.0306122	0.0306122
C20orf96	0.0204082	0.0204082
C21orf58	0.0102041	0.0102041
C21orf62	0.0102041	0.0102041
C21orf91	0	0
C22orf15	0.0816327	0.0816327
C22orf23	0.204082	0.204082
C22orf24	0.102041	0.102041
C22orf31	0.0408163	0.0408163
C22orf34	0.0510204	0.0510204
C22orf39	0.132653	0.132653
C22orf42	0.122449	0.122449
C2CD2	0.0102041	0.0102041
C2CD2L	0	0
C2CD3	0.132653	0.132653
C2CD4A	0	0
C2CD4B	0	0
C2CD4C	0.0306122	0.0306122
C2CD4D	0.0306122	0.0306122
C2CD5	0.0306122	0.0306122
C2orf15	0	0
C2orf16	0	0
C2orf42	0	0
C2orf49	0	0
C2orf50	0	0
C2orf66	0.0102041	0.0102041
C2orf68	0	0
C2orf69	0	0
C2orf72	0	0
C2orf73	0	0
C2orf74	0	0
C2orf76	0	0
C2orf78	0	0
C2orf80	0.0204082	0.0204082
C2orf81	0	0
C2orf83	0	0
C2orf88	0	0
C3	0.0204082	0.0204082
C3AR1	0.0204082	0.0204082
C3orf14	0.0102041	0.0102041
C3orf18	0	0
C3orf20	0	0
C3orf22	0	0
C3orf33	0	0
C3orf35	0	0
C3orf38	0	0
C3orf49	0.0102041	0.0102041
C3orf52	0	0
C3orf56	0	0
C3orf62	0.0102041	0.0102041
C3orf70	0	0
C3orf80	0	0
C3orf84	0	0
C4A	0.0714286	0.0714286
C4B	0.0714286	0.0714286
C4BPA	0.0102041	0.0102041
C4BPB	0.0102041	0.0102041
C4orf17	0	0
C4orf19	0.0102041	0.0102041
C4orf3	0	0
C4orf33	0	0
C4orf36	0	0
C4orf45	0	0
C4orf46	0	0
C4orf47	0	0
C4orf48	0.0306122	0.0306122
C4orf50	0.0102041	0.0102041
C4orf51	0	0
C5	0	0
C5AR1	0.0102041	0.0102041
C5AR2	0.0102041	0.0102041
C5orf15	0	0
C5orf22	0.0408163	0.0408163
C5orf24	0	0
C5orf34	0.0510204	0.0510204
C5orf38	0.0204082	0.0204082
C5orf46	0.0102041	0.0102041
C5orf47	0.0204082	0.0204082
C5orf49	0.0510204	0.0510204
C5orf51	0.0612245	0.0612245
C5orf52	0.0102041	0.0102041
C5orf58	0.0204082	0.0204082
C5orf60	0	0
C5orf63	0.0204082	0.0204082
C6	0.0510204	0.0510204
C6orf118	0	0
C6orf120	0	0
C6orf132	0.0306122	0.0306122
C6orf136	0.0612245	0.0612245
C6orf141	0.0306122	0.0306122
C6orf15	0.0714286	0.0714286
C6orf163	0	0
C6orf201	0.0714286	0.0714286
C6orf226	0.0306122	0.0306122
C6orf47	0.0714286	0.0714286
C6orf52	0.0612245	0.0612245
C6orf58	0.0102041	0.0102041
C6orf62	0.0510204	0.0510204
C6orf89	0.0408163	0.0408163
C7	0.0408163	0.0408163
C7orf25	0.0102041	0.0102041
C7orf26	0.0714286	0.0714286
C7orf31	0.0306122	0.0306122
C7orf33	0.0510204	0.0510204
C7orf50	0.0918367	0.0918367
C7orf57	0.0102041	0.0102041
C7orf61	0.0714286	0.0714286
C7orf65	0.0102041	0.0102041
C7orf66	0.0510204	0.0510204
C8A	0	0
C8B	0	0
C8G	0.0204082	0.0204082
C8orf17	0.102041	0.102041
C8orf34	0.0612245	0.0612245
C8orf37	0.102041	0.102041
C8orf48	0.0102041	0.0102041
C8orf49	0.0102041	0.0102041
C8orf58	0.0102041	0.0102041
C8orf74	0.0102041	0.0102041
C8orf76	0.0918367	0.0918367
C8orf82	0.163265	0.163265
C8orf88	0.0714286	0.0714286
C9	0.0510204	0.0510204
C9orf116	0.0204082	0.0204082
C9orf131	0.0306122	0.0306122
C9orf135	0	0
C9orf139	0.0204082	0.0204082
C9orf147	0	0
C9orf152	0	0
C9orf153	0	0
C9orf16	0.0102041	0.0102041
C9orf163	0.0204082	0.0204082
C9orf24	0.0306122	0.0306122
C9orf40	0	0
C9orf43	0	0
C9orf47	0	0
C9orf50	0.0102041	0.0102041
C9orf57	0	0
C9orf62	0.0204082	0.0204082
C9orf64	0	0
C9orf72	0.0102041	0.0102041
C9orf78	0.0102041	0.0102041
C9orf85	0	0
C9orf92	0	0
CA1	0.0510204	0.0510204
CA10	0.0204082	0.0204082
CA11	0.0102041	0.0102041
CA12	0	0
CA13	0.0612245	0.0612245
CA14	0.0204082	0.0204082
CA2	0.0612245	0.0612245
CA3	0.0510204	0.0510204
CA4	0.0204082	0.0204082
CA5A	0	0
CA5B	0.0102041	0.0102041
CA6	0.0102041	0.0102041
CA7	0.0102041	0.0102041
CA8	0.0510204	0.0510204
CA9	0.0306122	0.0306122
CAAP1	0	0
CAB39	0	0
CAB39L	0	0
CABIN1	0.0408163	0.0408163
CABLES1	0	0
CABLES2	0.0714286	0.0714286
CABP1	0.0102041	0.0102041
CABP2	0.132653	0.132653
CABP4	0.132653	0.132653
CABP5	0	0
CABP7	0.0408163	0.0408163
CABS1	0	0
CABYR	0.0102041	0.0102041
CACFD1	0.0204082	0.0204082
CACHD1	0.0102041	0.0102041
CACNA1A	0	0
CACNA1B	0.0204082	0.0204082
CACNA1C	0.0204082	0.0204082
CACNA1D	0	0
CACNA1E	0.0102041	0.0102041
CACNA1F	0.0204082	0.0204082
CACNA1G	0.0204082	0.0204082
CACNA1H	0.0204082	0.0204082
CACNA1I	0.132653	0.132653
CACNA1S	0.0102041	0.0102041
CACNA2D1	0.0612245	0.0612245
CACNA2D2	0	0
CACNA2D3	0.0102041	0.0102041
CACNA2D4	0.0204082	0.0204082
CACNB1	0.0102041	0.0102041
CACNB2	0	0
CACNB3	0.0204082	0.0204082
CACNB4	0	0
CACNG1	0.0204082	0.0204082
CACNG2	0.112245	0.112245
CACNG3	0	0
CACNG4	0.0204082	0.0204082
CACNG5	0.0204082	0.0204082
CACNG6	0.0102041	0.0102041
CACNG7	0.0102041	0.0102041
CACNG8	0.0102041	0.0102041
CACTIN	0.0306122	0.0306122
CACUL1	0	0
CACYBP	0.0102041	0.0102041
CAD	0	0
CADM1	0	0
CADM2	0	0
CADM3	0.0204082	0.0204082
CADM4	0.0102041	0.0102041
CADPS	0.0102041	0.0102041
CADPS2	0.0714286	0.0714286
CAGE1	0.0714286	0.0714286
CALB1	0.0612245	0.0612245
CALB2	0	0
CALCA	0	0
CALCB	0	0
CALCOCO1	0	0
CALCOCO2	0.0204082	0.0204082
CALCR	0.0816327	0.0816327
CALCRL	0	0
CALD1	0.0612245	0.0612245
[truncated: 15,793 more rows]

## Sheet: Fig 2a
Event	Overall survival z-score (time from diagnosis)	Overall survival z-score (time from resection)	Frequency in both acral cohorts
NRAS/HRAS/KRAS	1.19953	1.25569	0.4
TP53	0.607775	1.20286	0.22
KIT	0.857896	1.13995	0.5
NF1	0.252452	-0.026675	0.24
ARID2	0.012327	-0.30155	0.18
BRAF	-0.475435	-0.595941	0.46
22q11.21	2.62383	3.09108	0.453608
22q13.1	2.34062	2.6972	0.402062
13q34	2.32017	2.2352	0.14433
6q12	2.16562	2.22512	0.257732
22q13.2	1.95414	2.184	0.42268
1q31.3	2.11982	2.10964	0.206186
6p24.3	2.11819	2.0497	0.494845
6p21.31	1.59578	1.51669	0.628866
7p21.1	1.65912	1.47359	0.309278
7q34	1.19905	1.35475	0.247423
5q35.2	1.28018	1.32778	0.28866
1q22	0.967762	1.15804	0.350515
12p11.21	0.676769	0.960085	0.134021
1p36.32	0.589947	0.948585	0.268041
20q13.33AC	1.18954	0.923762	0.453608
20q13.33SE1	1.18954	0.923762	0.453608
7q11.23	0.793239	0.893397	0.371134
20q13.33SE2	0.759645	0.73121	0.278351
7p22.1	0.842272	0.720774	0.43299
8q24.3AC	0.399827	0.630902	0.453608
8q24.3SE	0.399827	0.630902	0.453608
7q22.1	0.492327	0.476319	0.360825
1p36.33	0.322275	0.435168	0.28866
5q21.3	0.335491	0.388116	0.123711
12q14.1	0.696983	0.27632	0.185567
19q13.42	0.874545	0.266371	0.298969
5p13.1	0.0111266	0.260784	0.226804
17q25.3	-0.143576	0.203385	0.391753
4q12	-0.341088	0.174934	0.226804
9q34.3	-0.0637075	0.117265	0.278351
20p13	0.03831	0.0100734	0.257732
7p22.3	0.0101115	-0.0306037	0.443299
Xq28	-0.13406	-0.0816704	0.237113
17q24.3	-0.403675	-0.0917973	0.247423
16p13.3	-0.31107	-0.488847	0.278351
5p15.33AC	-0.3336	-0.608977	0.474227
5p15.33SE	-0.3336	-0.608977	0.474227
19p13.3	-0.49499	-0.765128	0.329897
18q23	-0.60046	-0.773269	0.164948
11q13.3AC	-0.792329	-0.798453	0.474227
11q13.3SE	-0.792329	-0.798453	0.474227
11p15.5	-1.21599	-1.25909	0.278351
9p21.3SE	1.8133	1.56963	0.319588
9p21.3AC	1.8984	1.27034	0.164948
11q23.1	1.41683	0.873201	0.123711
6q13SE	0.838737	0.833112	0.14433
11q12.3	1.08794	0.686892	0.185567
15q15.1AC	0.979874	0.462289	0.164948
6q27	1.23753	0.386308	0.154639
10p15.3	2.02062	0.368249	0.14433
12q21.32	0.281118	0.349293	0.175258
16q23.2	0.70412	0.102918	0.463918
15q15.1SE	0.651113	0.0634175	0.247423
2q37.2	-0.202195	-0.156854	0.381443
10q21.3	0.251865	-0.498559	0.14433
11p11.2	-0.927876	-0.509708	0.14433
5q31.3	-0.265958	-1.02467	0.123711

## Sheet: Fig 2b
Patient ID	Cohort center	Overall survival event	Overall survival period from resection date (year)	22q11.21 amplification
YUSUSA	Yale	1	1.88767	No
YUFARM	Yale	1	0.638356	Yes
YUJASMIN	Yale	0	2.50685	Yes
YUGUTTA	Yale	1	4.67945	No
YUSOUTH	Yale	1	0.471233	Yes
HT-2	CSU	1	1.52055	Yes
YUWERA	Yale	1	0.868493	No
YUQUANT	Yale	0	6.06301	No
YUSAG	Yale	1	1.75616	Yes
YUVON	Yale	1	0.284932	No
YUPAO	Yale	1	3.52877	No
YUWAPO	Yale	1	5.4411	No
YURUB	Yale	1	1.14247	Yes
YUHIMO	Yale	1	1.27945	Yes
YUELSA	Yale	0	0.52	Yes
XY-22	CSU	0	2.26575	Yes
XY-72	CSU	0	1.74247	Yes
HT-15	CSU	1	3.20548	Yes
HT-20	CSU	0	2.45479	Yes
NP-111	CSU	0	2.63562	No
ZS-26	CSU	0	2.56986	No
XY-15	CSU	1	1.82192	Yes
NP-106	CSU	0	3.96712	No
NP-123	CSU	1	0.89589	No
ZS-5	CSU	0	3.43288	No
NP-26	CSU	0	6.80548	No
NP-113	CSU	0	2.61096	Yes
NP-57	CSU	0	3.14247	No
ZS-4	CSU	1	3.32329	No
XY-2	CSU	1	2.37808	Yes
XY-3	CSU	0	2.53151	Yes
XY-59	CSU	0	2.22466	Yes
NP-41	CSU	1	4.76164	No
NP-126	CSU	0	2.51507	No
HT-18	CSU	1	2.47123	Yes
XY-9	CSU	1	2.41918	No
NP-38	CSU	0	5.87671	Yes
NP-58	CSU	0	3.10959	No
HT-37	CSU	0	2.19178	Yes
NP-116	CSU	0	2.70685	Yes
XY-17	CSU	0	2.80548	Yes
HT-4	CSU	1	2.74521	No
NP-92	CSU	0	3.85205	No
XY-20	CSU	1	1.65479	Yes
NP-33	CSU	1	1.59452	Yes
HT-6	CSU	0	2.32055	No
XY-16	CSU	0	2.68219	No
XY-61	CSU	1	1.24658	No
YUTOK	Yale	1	1.19726	No
NP-59	CSU	0	3.11781	No
XY-23	CSU	1	1.13425	Yes
NP-161	CSU	0	2.24658	No
XY-69	CSU	0	2.10137	No
HT-10	CSU	1	4.23836	Yes
HT-8	CSU	0	2.48219	No
XY-8	CSU	0	3.14521	No
HT-12	CSU	0	2.94521	Yes
XY-25	CSU	0	2.7863	Yes
XY-4	CSU	1	2.94795	No
XY-10	CSU	0	2.4137	Yes
XY-14	CSU	1	1.14795	Yes
NP-244	CSU	0	1.94247	No
HT-13	CSU	1	1.52877	No
HT-14	CSU	1	1.76986	Yes
XY-7	CSU	0	2.65753	Yes
HT-26	CSU	0	4.23562	No
NP-157	CSU	0	2.29	No
NP-17	CSU	0	5.0137	No
XY-1	CSU	1	4.33973	No
YUBOT	Yale	1	2.29315	No
YUECO	Yale	0	1.72603	No
YUFISO	Yale	0	10.9699	No
YUGLORY	Yale	1	3.32329	No
YUNEON	Yale	1	1.56164	No
YUPLUM	Yale	0	3.64384	No
YUROSIE	Yale	0	6.8137	No
YURYNE	Yale	0	0.764384	No
YUTAUR	Yale	0	0.578082	No
YUTRIP	Yale	0	9.05753	No
ZS-33	CSU	0	2.12877	No
HT-3	CSU	0	2.21918	Yes
HT-9	CSU	0	0.030137	Yes
XY-19	CSU	1	1.17808	Yes
XY-73	CSU	1	1.21096	Yes
YUCRATE	Yale	1	3.29589	Yes
YUNIS	Yale	0	2.51781	Yes
YUNUVO	Yale	1	2.88767	Yes
YUSEEP	Yale	1	0.712329	Yes
ZS-3	CSU	1	0.567123	Yes

## Sheet: Fig 2c_1
Patient ID	AJCC Stage	22q11.21 amplification
HEB-1	4	Yes
HT-10	3	Yes
HT-12	2	Yes
HT-13	3	No
HT-14	3	Yes
HT-15	2	Yes
HT-18	3	Yes
HT-2	3	Yes
HT-20	3	Yes
HT-26	4	No
HT-3	4	Yes
HT-37	3	Yes
HT-4	2	No
HT-6	3	No
HT-8	2	No
HT-9	2	Yes
NP-100	2	No
NP-106	2	No
NP-111	2	No
NP-113	2	Yes
NP-116	2	Yes
NP-123	2	No
NP-126	3	No
NP-157	3	No
NP-161	2	No
NP-17	1	No
NP-244	1	No
NP-26	3	No
NP-33	3	Yes
NP-38	2	Yes
NP-41	2	No
NP-57	2	No
NP-58	2	No
NP-59	2	No
NP-92	2	No
XY-1	2	No
XY-10	2	Yes
XY-14	3	Yes
XY-15	3	Yes
XY-16	2	No
XY-17	2	Yes
XY-19	3	Yes
XY-2	3	Yes
XY-20	2	Yes
XY-22	4	Yes
XY-23	2	Yes
XY-25	4	Yes
XY-3	2	Yes
XY-4	4	No
XY-59	2	Yes
XY-61	2	No
XY-69	1	No
XY-7	2	Yes
XY-72	2	Yes
XY-73	4	Yes
XY-8	1	No
XY-81	2	Yes
XY-9	2	No
YUBOT	3	No
YUCLI	2	Yes
YUCRATE	3	Yes
YUECO	1	No
YUELSA	3	Yes
YUFARM	4	Yes
YUFISO	0	No
YUGLORY	3	No
YUGUTTA	2	No
YUHIMO	4	Yes
YUJASMIN	3	Yes
YUMUDE	1	No
YUNEON	2	No
YUNIS	3	Yes
YUNUVO	2	Yes
YUPAO	4	No
YUPLUM	2	No
YUPRETE	4	No
YUQUANT	4	No
YUROSIE	1	No
YURUB	3	Yes
YURYNE	3	No
YUSAG	4	Yes
YUSEEP	3	Yes
YUSOUTH	4	Yes
YUSUSA	4	No
YUTAUR	3	No
YUTOK	4	No
YUTRIP	1	No
YUVON	4	No
YUWAPO	4	No
YUWERA	3	No
ZS-2	2	No
ZS-26	2	No
ZS-3	4	Yes
ZS-31	4	No
ZS-33	1	No
ZS-4	2	No
ZS-5	4	No

## Sheet: Fig 2c_2
Patient ID	Number of positive lymph nodes	22q11.21 amplification
HT-4	0	No
HT-8	0	No
NP-100	0	No
NP-106	0	No
NP-111	0	No
NP-123	0	No
NP-161	0	No
NP-17	0	No
NP-244	0	No
NP-41	0	No
NP-57	0	No
NP-58	0	No
NP-59	0	No
NP-92	0	No
XY-1	0	No
XY-16	0	No
XY-61	0	No
XY-69	0	No
XY-8	0	No
XY-9	0	No
ZS-26	0	No
ZS-33	0	No
ZS-4	0	No
YUECO	0	No
YUFISO	0	No
YUMUDE	0	No
YUPLUM	0	No
YUSUSA	0	No
YUTRIP	0	No
YUWERA	0	No
YUQUANT	0	No
YUNEON	1	No
HT-6	1	No
NP-157	1	No
XY-4	1	No
YUGLORY	1	No
YUGUTTA	1	No
YUPAO	1	No
YURYNE	1	No
YUWAPO	1	No
YUTOK	1	No
YUBOT	2	No
YUTAUR	3	No
HT-13	4	No
YUVON	5	No
HT-12	0	Yes
HT-15	0	Yes
HT-9	0	Yes
NP-113	0	Yes
NP-116	0	Yes
NP-38	0	Yes
XY-10	0	Yes
XY-17	0	Yes
XY-20	0	Yes
XY-23	0	Yes
XY-25	0	Yes
XY-3	0	Yes
XY-59	0	Yes
XY-7	0	Yes
XY-72	0	Yes
YUCLI	0	Yes
YUNUVO	0	Yes
HT-18	1	Yes
HT-20	1	Yes
XY-14	1	Yes
XY-15	1	Yes
XY-19	1	Yes
XY-2	1	Yes
YUJASMIN	1	Yes
YUSAG	1	Yes
NP-33	2	Yes
YUNIS	2	Yes
YUHIMO	2	Yes
HT-14	3	Yes
YUELSA	3	Yes
YURUB	4	Yes
HT-2	6	Yes
YUCRATE	6	Yes
HT-37	7	Yes
YUSEEP	7	Yes
YUFARM	13	Yes

## Sheet: Fig 2d
HALLMARK Gene set	MsigDB Name	ES	NES	p-value	FDR
MYC targets	HALLMARK_MYC_TARGETS_V1	0.5	2.73	0	0
Oxidative phosphorylation	HALLMARK_OXIDATIVE_PHOSPHORYLATION	0.3	1.65	0	0.019
Unfolded protein response	HALLMARK_UNFOLDED_PROTEIN_RESPONSE	0.34	1.69	0	0.028
IFN-gamma response	HALLMARK_INTERFERON_GAMMA_RESPONSE	-0.34	-1.43	0.006	0.085
IL6/JAK/STAT3 signaling	HALLMARK_IL6_JAK_STAT3_SIGNALING	-0.53	-2.02	0	0

## Sheet: Fig 2g 1
	umap_x	umap_y	CytoTRACE score
AAACCTGCATGTAGTC-1	3.62685	5.75635	0.815659
AAACGGGCATTCACTT-1	3.08981	6.8087	0.981169
AAAGATGAGGCTAGCA-1	-0.585759	9.19956	0.501487
AAAGATGTCGTTTAGG-1	2.12713	7.95403	0.482656
AAAGCAAAGCCAGTAG-1	2.47056	3.49191	0.984143
AAATGCCCAGACACTT-1	8.11004	7.37932	0.965312
AAATGCCGTACTCAAC-1	5.25525	7.48946	0.510406
AACACGTTCTTGCATT-1	8.87428	7.86311	0.503469
AACCGCGCAGGCAGTA-1	5.39169	7.47783	0.995045
AACGTTGGTCACCTAA-1	2.94542	6.67953	0.945491
AACGTTGTCAATCTCT-1	2.62813	3.70157	0.987116
AACTCAGTCACAGGCC-1	3.17713	6.03396	0.838454
AACTCTTTCACTTCAT-1	2.32227	3.74169	0.952428
AACTGGTAGGCTAGAC-1	5.42712	6.86064	0.755203
AACTGGTTCCGAACGC-1	4.34834	5.43841	0.983152
AACTTTCCAAAGAATC-1	0.626256	6.4906	0.784936
AACTTTCTCATTGCCC-1	1.54291	5.95947	0.940535
AAGACCTAGACTCGGA-1	2.16167	6.1334	0.525273
AAGGAGCAGCGATAGC-1	-0.558052	9.17305	0.439049
AAGGAGCGTAAATGTG-1	1.30978	7.14631	0.975223
AAGGCAGTCTACTATC-1	1.94059	5.56037	0.996036
AAGGTTCGTCTAGTGT-1	0.214093	6.70688	0.675917
AATCCAGCACACCGAC-1	3.9671	5.62047	0.716551
ACACCCTCAAAGTGCG-1	3.23793	6.78415	0.59663
ACACTGAGTTCCCTTG-1	9.40892	7.72055	0.326065
ACAGCTATCAGTTTGG-1	0.15744	7.62431	0.309217
ACATACGAGCTAGGCA-1	3.33022	6.43429	0.928642
ACATACGTCGCAGGCT-1	2.07542	8.0503	0.482656
ACCAGTAAGATGTGGC-1	0.79172	6.35957	0.780971
ACCAGTACATGCGCAC-1	5.68818	7.63747	0.899901
ACCAGTATCTTGCCGT-1	3.14284	6.35554	0.643211
ACCCACTAGTTACGGG-1	0.108375	7.57964	0.341923
ACCTTTAGTAAAGTCA-1	0.784022	5.72895	0.892963
ACCTTTATCAAAGACA-1	3.87312	5.61663	0.76115
ACGAGCCGTTATCACG-1	7.58072	7.34529	0.990089
ACGATGTAGTTACGGG-1	1.86772	4.5738	0.978196
ACGCCAGGTACAGACG-1	0.824093	4.44676	0.892963
ACGCCAGGTCCCTTGT-1	2.04701	4.52158	0.840436
ACGGGCTGTCGTCTTC-1	1.38691	4.11725	0.95441
ACGGGCTGTTGTGGAG-1	5.7649	7.61641	0.581764
ACTATCTAGGGCACTA-1	2.80694	5.05684	0.890981
ACTATCTGTGTGAAAT-1	7.91919	7.67235	0.623389
ACTGTCCTCGTGGTCG-1	2.70802	4.8279	0.998018
ACTTACTTCAGTCAGT-1	7.32319	6.78482	0.753221
ACTTTCATCAGTTAGC-1	1.80626	8.10984	0.636274
AGAATAGTCGCCAGCA-1	6.43212	6.67276	0.994054
AGAGCGACAGTCTTCC-1	0.560762	5.21152	0.684836
AGAGTGGAGGGATCTG-1	1.63529	8.25614	0.567889
AGAGTGGTCTGTGCAA-1	2.44065	5.28484	0.654113
AGATCTGAGGCCGAAT-1	2.15486	6.60604	0.813677
AGATCTGGTAAGGGCT-1	0.824076	5.63408	0.397423
AGATTGCGTTTGACTG-1	7.52019	7.32381	0.518335
AGCATACAGTGGGATC-1	0.798243	4.18294	0.769078
AGCGGTCCAGCGATCC-1	7.64457	7.6294	0.688801
AGCGGTCCATAAGACA-1	8.56351	7.62701	0.462834
AGCGTATAGTCCCACG-1	3.6385	5.35988	0.739346
AGCGTCGCATTTCACT-1	1.50572	5.72918	0.90783
AGCTCTCGTGTGAATA-1	1.19537	4.85461	0.951437
AGCTTGATCCAGGGCT-1	2.27444	7.5292	0.558969
AGGGAGTCAGGTCTCG-1	0.616009	5.27823	0.920714
AGGGATGAGCTGCAAG-1	0.869888	7.82621	0.820614
AGTAGTCCAGACAAGC-1	7.83366	7.90287	0.521308
AGTGGGATCACGATGT-1	1.3054	5.06685	0.511397
AGTGTCAGTCAGAGGT-1	2.07412	4.16754	0.995045
AGTTGGTCAATAGAGT-1	0.0712201	8.54058	0.426165
AGTTGGTCATCTACGA-1	2.58093	4.95962	0.582755
AGTTGGTGTCGCTTTC-1	1.71214	4.7776	0.982161
ATCACGAGTCGGGTCT-1	2.07582	4.07576	0.966303
ATCATGGAGAAACGCC-1	0.964664	8.34449	0.787909
ATCCACCGTAAGTGTA-1	3.00444	4.81268	0.922696
ATCCGAACAGTCGATT-1	1.23055	8.25863	0.53221
ATCGAGTTCTCGCATC-1	1.66591	5.56991	0.995045
ATGAGGGCAGCCACCA-1	6.49897	7.87456	0.860258
ATGCGATCATCCCACT-1	9.40416	7.72598	0.497522
ATTACTCTCCAGATCA-1	0.913664	5.61118	0.666997
ATTATCCAGAGAACAG-1	7.84185	7.57536	0.728444
ATTGGTGAGCTGGAAC-1	1.00982	4.61402	0.666997
ATTGGTGAGGTACTCT-1	0.776358	6.66768	0.978196
ATTTCTGGTCTCTTAT-1	6.14787	8.12719	0.762141
CAACCAACATAAAGGT-1	2.52185	3.48893	0.733399
CAACCTCTCAGGCGAA-1	1.14927	7.04878	0.978196
CAACTAGAGAAACCAT-1	4.179	5.25533	0.901883
CAAGATCGTACCGAGA-1	4.03024	5.80465	0.893954
CAAGTTGAGGCTATCT-1	5.715	7.5518	0.695738
CACACAACAAGCTGTT-1	6.99517	7.68752	0.606541
CACACTCAGATGGCGT-1	2.01461	3.98197	0.989098
CACACTCGTCTAGGTT-1	7.08081	7.01773	0.59663
CACACTCTCTGTCCGT-1	2.99059	6.62955	0.999009
CACATAGAGCCCAGCT-1	-0.489324	9.09019	0.682854
CACATAGCAGGACCCT-1	5.91244	7.11971	0.755203
CACCACTAGGGTCTCC-1	5.70163	7.21228	0.950446
CACCAGGTCGGTGTCG-1	2.63428	4.84973	0.690783
CACCTTGAGGCCCTTG-1	5.85024	6.80704	0.521308
CACCTTGCAAGCTGAG-1	0.100244	7.68484	0.454906
CACTCCACACGTTGGC-1	0.565921	6.73058	0.574827
CAGCCGAAGTGTCTCA-1	5.10039	6.18932	0.470763
CAGCCGATCGTTACGA-1	5.78787	7.91511	0.924678
CAGCTAACAGGACCCT-1	3.27178	5.55817	0.801784
CAGTAACCATTATCTC-1	1.8914	6.0796	0.971259
CATATGGTCACTCCTG-1	2.10449	6.99157	0.996036
CATCAAGAGACGACGT-1	1.43001	4.79767	0.485629
CATCAGAGTGATGATA-1	0.32493	5.92808	0.952428
CATCCACGTCTCTTAT-1	4.21674	5.3787	0.974232
CATCGGGCACAACTGT-1	9.31693	7.73124	0.574827
CATGCCTTCCACTCCA-1	6.12795	8.05673	0.558969
CATTATCGTAGTGAAT-1	3.03662	5.23605	0.716551
CCACGGACATCGATTG-1	0.316538	5.85289	0.964321
CCATGTCAGGCCGAAT-1	3.6425	5.40103	0.762141
CCCAATCCACTTCGAA-1	7.56133	7.9454	0.813677
CCCAGTTAGCCTTGAT-1	0.38576	6.83115	0.6333
CCCAGTTTCGGTGTCG-1	1.7453	5.09805	0.848365
CCCATACCAAGTCTGT-1	2.44201	4.88977	0.589693
CCCTCCTCACTAGTAC-1	2.69515	6.27467	0.959366
CCGTGGAGTAGCGTGA-1	5.81719	6.74872	0.625372
CCGTTCAAGGGAACGG-1	0.940043	5.27871	0.974232
CCTAAAGGTGTGGTTT-1	3.47585	5.41164	0.803766
CCTAAAGTCAGGCAAG-1	1.27898	6.1278	0.998018
CCTCAGTAGTCTCAAC-1	8.89004	7.74728	0.367691
CCTCTGATCATCGCTC-1	5.29949	6.62328	0.518335
CCTTACGCAGGCAGTA-1	5.09991	6.14499	0.468781
CCTTCCCAGTCGAGTG-1	6.55858	7.35488	0.976214
CCTTCGACACGAAACG-1	2.07457	4.97965	0.974232
CCTTCGATCGCAGGCT-1	1.74024	4.25009	0.548067
CGAACATTCACTGGGC-1	3.3936	5.2049	0.9445
CGACTTCGTGCACTTA-1	0.193108	6.59671	0.985134
CGACTTCTCGAGGTAG-1	6.92396	7.64003	0.820614
CGAGAAGCAACTTGAC-1	8.33051	7.57227	0.700694
CGAGCACCACCACGTG-1	2.70525	3.81162	0.96333
CGAGCCATCCTTGCCA-1	5.93118	7.62394	0.778989
CGATGTATCCAACCAA-1	0.510274	5.36678	0.925669
CGCCAAGAGTTACGGG-1	0.659747	6.07839	0.760159
CGCGGTACAGTATGCT-1	2.98042	4.91299	0.498513
CGCGTTTCACCGTTGG-1	7.86958	7.14553	0.717542
CGCTGGATCGCGATCG-1	1.0401	4.40906	0.958375
CGCTTCAGTAGCGTCC-1	1.79898	8.0662	0.766105
CGGAGCTTCAACCAAC-1	0.74421	7.74275	0.54113
CGGAGTCAGTCGTTTG-1	0.600035	6.80101	0.984143
CGGAGTCGTCGGCTCA-1	0.737492	5.61293	0.996036
CGGAGTCTCCTGTACC-1	4.57022	5.54485	0.877106
CGGCTAGTCCCATTTA-1	0.866153	5.16761	0.988107
CGGGTCAAGGCATGTG-1	6.26507	8.16729	0.571853
CGGTTAAAGTCGAGTG-1	1.81589	4.31896	0.859267
CGTAGGCGTTCAGTAC-1	3.10117	5.35164	0.990089
CGTCCATGTCTGATCA-1	2.07491	4.18547	0.9445
CGTCCATTCCTACAGA-1	0.654845	6.48489	0.664024
CGTCTACGTAGGCTGA-1	-0.557045	9.17161	0.5778
CGTGTAACAATAGCGG-1	5.70241	7.78601	0.529237
CGTTGGGAGCGGCTTC-1	2.55736	5.45019	0.995045
CTACATTGTTATGTGC-1	7.35218	7.58332	0.875124
CTAGAGTAGAAGGGTA-1	7.96122	7.59837	0.83449
CTAGCCTCAGTTTACG-1	6.26657	7.25416	0.838454
CTAGCCTTCTTTAGTC-1	9.26154	7.78455	0.54113
CTAGTGAAGCGAGAAA-1	2.66583	4.52645	0.968285
CTCACACCACAAGCCC-1	7.31097	7.9738	0.985134
CTCACACTCTGCGACG-1	0.301459	6.28428	0.50446
CTCCTAGGTATATGGA-1	2.64924	4.46128	0.712587
CTCGAGGTCGGCGCAT-1	9.01993	7.82572	0.395441
CTCGGAGAGATCTGCT-1	6.91888	6.71984	0.617443
CTCTAATTCCGCGTTT-1	5.04033	6.63464	0.983152
CTCTGGTCAGTGGGAT-1	1.95372	4.05106	0.994054
CTGATCCCAATCCGAT-1	-0.564568	9.1764	0.397423
CTGATCCGTTCCGGCA-1	3.53366	6.50846	0.943508
CTGCGGAGTAGATTAG-1	6.5373	7.65553	0.615461
CTGCGGATCAGTACGT-1	0.41341	7.97674	0.372646
CTGTGCTCACATAACC-1	1.81191	6.61469	0.946482
CTGTGCTCACCGGAAA-1	2.79427	6.70618	0.859267
CTTAACTAGGCACATG-1	2.77712	5.34461	0.971259
CTTAGGACAGTATCTG-1	0.657941	6.43662	0.958375
CTTCTCTAGCGCTCCA-1	7.13723	6.95154	0.602577
CTTCTCTAGCTAGCCC-1	0.400062	6.6641	0.350842
CTTGGCTGTTCCACAA-1	4.29029	5.69027	0.983152
GAACATCAGCGAAGGG-1	3.4684	6.78948	0.988107
GAACATCGTGTGGCTC-1	8.73566	7.71558	0.906838
GAACGGACACAAGTAA-1	6.41883	7.08011	0.794846
GAATAAGGTTAAGGGC-1	5.2967	7.39456	0.362735
GACACGCCAGTACACT-1	0.557199	8.00431	0.648167
GACACGCCATTTCACT-1	8.07771	7.28029	0.860258
GACGGCTTCGGTTAAC-1	0.486502	6.22375	0.996036
GACGTGCAGGCCCTTG-1	6.43159	8.01624	0.861249
GACGTGCCACGGACAA-1	1.03925	6.24737	0.872151
GACGTTACATTCGACA-1	6.69102	6.59201	0.952428
GACGTTAGTCGCTTCT-1	7.70973	7.2281	0.710605
GACTACACAGAGCCAA-1	7.35539	6.89406	0.808722
GACTGCGGTCTCGTTC-1	5.33484	7.33361	0.869177
GAGTCCGAGATCCCGC-1	6.32315	7.36438	0.860258
GATCGATGTCCCGACA-1	1.49416	4.69631	0.656095
GATGAAATCGACCAGC-1	2.51839	5.30616	0.986125
GATGAGGGTTAAGGGC-1	1.13608	4.2746	0.899901
GCAATCAAGTACGACG-1	0.723143	5.67272	0.977205
GCACATATCTGCGGCA-1	1.02074	6.60985	0.713578
GCAGTTACATTCCTGC-1	5.38464	6.99293	0.482656
GCAGTTAGTACCAGTT-1	1.71341	4.84196	0.925669
GCATACAAGTTTCCTT-1	1.72512	6.78551	0.624381
GCATGTAAGAAGGCCT-1	8.20186	7.56199	0.723489
GCCTCTATCAAGATCC-1	0.944084	7.62143	0.53221
GCGACCACACCATCCT-1	6.70923	7.40264	0.457879
GCGAGAACAGGGTTAG-1	3.94826	6.57047	0.930624
GCGCAGTCAGACACTT-1	1.10713	6.88331	0.876115
GCGCGATAGTGCGATG-1	5.92788	7.68525	0.468781
GCGCGATGTCGAGTTT-1	6.22719	7.16973	0.906838
GCGGGTTAGAGGTTGC-1	0.90381	6.82546	0.841427
GCTCTGTTCGGTGTCG-1	1.30096	7.08103	0.919722
GCTGCTTTCCAATGGT-1	0.406706	6.45069	0.970268
GCTGGGTTCCTTCAAT-1	1.13521	6.11916	0.999009
GCTTCCACACAGTCGC-1	5.97798	7.694	0.831516
GCTTCCAGTGCTAGCC-1	3.51765	6.62171	0.745292
GCTTGAACAAAGTGCG-1	0.844424	4.1629	0.97225
GGACAGAAGGAGTCTG-1	2.21596	5.78666	0.981169
GGACAGAGTTAAGGGC-1	6.62294	7.29785	0.630327
GGAGCAAAGGGTATCG-1	2.27372	4.28311	0.999009
GGCAATTGTAAATGTG-1	6.75624	7.41424	0.658077
GGCAATTTCGCATGAT-1	1.47234	8.28425	0.319128
GGCCGATAGCGGATCA-1	0.848889	8.44878	0.260654
GGCCGATCAGACGCAA-1	2.27064	3.45036	0.916749
GGCGTGTCACGCCAGT-1	1.42983	5.65875	0.828543
GGCGTGTCAGGTCCAC-1	7.24457	7.09605	0.812686
GGGACCTTCATACGGT-1	1.11865	4.67141	0.703667
GGGACCTTCGGCGCTA-1	0.993716	4.43272	0.961348
GGGACCTTCTTCTGGC-1	2.63944	6.75405	0.830525
GGGAGATAGTGAACAT-1	7.24049	7.87968	0.934589
GGGAGATCACCAGGTC-1	6.44438	8.01164	0.487611
GGGAGATGTGGCCCTA-1	7.26744	7.55042	0.535183
GGGATGACACCAACCG-1	3.42444	6.72455	0.609514
GGGATGATCTCGCATC-1	2.3116	5.58391	0.808722
GGGCACTCAGCTGTTA-1	0.960737	7.11869	0.990089
GGGCACTTCGCAAACT-1	0.865493	6.43041	0.976214
GGGCATCAGTCTCAAC-1	0.504117	7.02504	0.887017
GGGCATCGTGTGTGCC-1	2.11028	7.95655	0.635282
GGTGAAGCACAACGTT-1	7.72368	7.39824	0.248761
GGTGCGTCAGTCAGAG-1	1.04783	4.54175	0.832507
GTAACTGCAGCCTTTC-1	1.74852	6.16337	0.652131
GTACTTTCAAATCCGT-1	0.9136	6.69107	0.829534
GTAGGCCAGTCTCAAC-1	5.92906	6.93506	0.824579
GTAGTCACAAGGACAC-1	1.03582	6.37401	0.782953
GTATCTTCAGTGGGAT-1	2.6373	4.31749	0.694747
GTATCTTGTTGAGTTC-1	9.36834	7.71027	0.951437
GTCAAGTGTTACCAGT-1	6.8541	7.24951	0.956392
GTCACAACAAATACAG-1	1.91316	6.31553	0.998018
GTCATTTGTCATCGGC-1	2.59501	6.77068	0.697721
GTCTCGTAGGTAGCTG-1	1.21356	6.95942	0.645193
GTCTTCGTCGGGAGTA-1	0.216051	6.72365	0.64222
GTGAAGGAGAACAACT-1	0.974984	8.10192	0.451933
GTGCGGTGTAAATACG-1	0.464957	8.06774	0.557978
GTGCGGTGTCTCTTTA-1	5.11609	6.80558	0.772052
GTGCGGTTCAGCTTAG-1	6.97404	6.7258	0.806739
GTGCTTCTCGAATCCA-1	-0.622879	9.23847	0.437066
GTGGGTCGTGTGAATA-1	1.12546	6.13698	0.656095
GTGTTAGAGAAAGTGG-1	2.15297	4.89026	0.626363
GTTAAGCTCTACTTAC-1	2.36878	3.52596	0.685828
GTTCATTTCACATAGC-1	5.90879	7.4384	0.957384
GTTCTCGAGAGTGACC-1	1.60975	5.2741	0.641229
GTTTCTAGTGAAGGCT-1	0.622807	6.83194	0.665015
TAAGAGACAAGTTCTG-1	6.31177	7.24025	0.914767
TAAGCGTGTAGCTCCG-1	8.53895	7.70188	0.464817
TACACGATCAGTTGAC-1	2.88102	6.80167	0.851338
TACCTATCAGTACACT-1	6.35935	6.84727	0.988107
TACGGGCCAGATGGGT-1	2.90202	5.99552	0.785927
TACGGTATCGACGGAA-1	6.03836	7.01439	0.981169
TACTCATCAAGAAGAG-1	5.68406	6.70601	0.723489
TACTCGCAGGCGACAT-1	2.19328	7.87232	0.520317
TAGCCGGAGATATGGT-1	6.18927	7.62935	0.828543
TAGTGGTAGCCGATTT-1	0.771906	5.47165	0.92666
TATCAGGTCTAACGGT-1	0.842371	6.43795	0.986125
TATCTCAAGGCTATCT-1	2.55397	3.65728	0.962339
TATCTCAGTTACCGAT-1	1.08656	5.16991	0.508424
TATGCCCAGTCCGGTC-1	6.19234	7.02885	0.621407
TATGCCCTCACATGCA-1	7.22241	7.75634	0.558969
TCAACGAGTCGCATAT-1	0.56461	5.20665	0.999009
TCAGATGTCCGAGCCA-1	0.965637	6.50606	0.745292
TCAGCTCTCTCCTATA-1	9.36484	7.67861	0.61447
TCAGGATAGCAGACTG-1	8.82343	7.72797	0.88999
TCAGGTACAATAGAGT-1	4.31735	5.63751	0.921705
TCAGGTACAGACAAAT-1	7.32224	7.04413	0.961348
TCGAGGCCATTGGGCC-1	0.960573	8.11823	0.87116
TCGCGTTGTGGACGAT-1	-0.593324	9.20263	0.567889
TCGGTAAAGTGTCTCA-1	2.52154	6.33601	0.913776
TCGGTAAGTACAGTGG-1	2.29407	4.44187	0.949455
TCGTACCAGGATGGTC-1	7.25381	7.56161	0.896928
TCGTACCGTAGCCTAT-1	3.55286	5.5217	0.911794
TCGTACCTCTACCAGA-1	8.21671	7.65991	0.93558
TCGTAGACAAATACAG-1	6.1613	8.26088	0.769078
TCTATTGTCATGTGGT-1	0.468224	5.44885	0.474727
TCTCATAGTCCTAGCG-1	1.11427	4.24496	0.691774
TCTGAGACACCCAGTG-1	2.3621	7.37291	0.654113
TCTTCGGGTAAAGTCA-1	7.96597	7.48055	0.998018
TGAAAGATCGTCACGG-1	2.62153	5.94774	0.962339
TGACGGCTCACAATGC-1	2.2219	5.04919	0.990089
TGACTAGCATGTCTCC-1	2.03263	8.04757	0.453915
TGACTTTCACAACGTT-1	0.547031	7.58083	0.597621
TGACTTTGTAGAAAGG-1	2.15196	4.66303	0.995045
TGAGAGGGTAGCTCCG-1	2.03792	4.26298	0.995045
TGAGCATAGATGTGTA-1	7.20035	7.35431	0.506442
TGATTTCGTCGGGTCT-1	2.24502	7.37258	0.358771
TGCCCTAGTTCCACTC-1	1.42346	5.17071	0.764123
TGCGCAGCACTAAGTC-1	2.19733	4.58152	0.77998
TGCGGGTCAGCGAACA-1	6.0175	7.98095	0.627354
TGCGTGGGTTTACTCT-1	2.36126	3.53	0.995045
TGGCCAGTCACTTCAT-1	0.50936	6.23511	0.995045
TGGCGCAAGCCCAGCT-1	0.981536	8.14516	0.941526
TGGCGCACAACAACCT-1	7.25094	7.69442	0.745292
TGGGCGTAGTTGAGAT-1	1.90334	7.15469	0.583746
TGGTTCCCATCACAAC-1	6.98277	7.17446	0.999009
TTAACTCGTCAGATAA-1	1.82005	4.10433	0.988107
TTAGGCAAGTGTCCCG-1	2.17691	7.61688	0.485629
TTCTACAAGTTAGGTA-1	-0.640193	9.25553	0.482656
TTCTCCTGTCGAAAGC-1	7.25997	7.65091	0.527255
TTGACTTGTTGTTTGG-1	7.01936	6.88599	0.888999
TTGCGTCTCATTCACT-1	0.922394	7.09167	0.781962
TTGGAACAGAGGACGG-1	9.12275	7.71348	0.546085
TTTACTGTCAAACGGG-1	3.13167	6.50201	0.749257
TTTGCGCAGACAGGCT-1	2.72873	3.78253	0.92666
TTTGCGCTCTGAAAGA-1	1.52007	4.13045	0.75223

## Sheet: Fig 2g 2
cell	patient	value	method
TTTGCGCTCTGAAAGA-1_1	YUJASMIN	0.75223	CytoTRACE
AAACGGGCATTCACTT-1_1	YUJASMIN	0.981169	CytoTRACE
TTTGCGCAGACAGGCT-1_1	YUJASMIN	0.92666	CytoTRACE
CATCAAGAGACGACGT-1_1	YUJASMIN	0.485629	CytoTRACE
CATCAGAGTGATGATA-1_1	YUJASMIN	0.952428	CytoTRACE
CATCCACGTCTCTTAT-1_1	YUJASMIN	0.974232	CytoTRACE
CATCGGGCACAACTGT-1_1	YUJASMIN	0.574827	CytoTRACE
CATGCCTTCCACTCCA-1_1	YUJASMIN	0.558969	CytoTRACE
CATTATCGTAGTGAAT-1_1	YUJASMIN	0.716551	CytoTRACE
CCACGGACATCGATTG-1_1	YUJASMIN	0.964321	CytoTRACE
CCATGTCAGGCCGAAT-1_1	YUJASMIN	0.762141	CytoTRACE
CCCAATCCACTTCGAA-1_1	YUJASMIN	0.813677	CytoTRACE
CCCAGTTAGCCTTGAT-1_1	YUJASMIN	0.6333	CytoTRACE
CCCAGTTTCGGTGTCG-1_1	YUJASMIN	0.848365	CytoTRACE
CCCATACCAAGTCTGT-1_1	YUJASMIN	0.589693	CytoTRACE
CCCTCCTCACTAGTAC-1_1	YUJASMIN	0.959366	CytoTRACE
CCGTGGAGTAGCGTGA-1_1	YUJASMIN	0.625372	CytoTRACE
CCGTTCAAGGGAACGG-1_1	YUJASMIN	0.974232	CytoTRACE
CATATGGTCACTCCTG-1_1	YUJASMIN	0.996036	CytoTRACE
CAGTAACCATTATCTC-1_1	YUJASMIN	0.971259	CytoTRACE
CAGCTAACAGGACCCT-1_1	YUJASMIN	0.801784	CytoTRACE
CAGCCGATCGTTACGA-1_1	YUJASMIN	0.924678	CytoTRACE
CAACCTCTCAGGCGAA-1_1	YUJASMIN	0.978196	CytoTRACE
CAACTAGAGAAACCAT-1_1	YUJASMIN	0.901883	CytoTRACE
CAAGATCGTACCGAGA-1_1	YUJASMIN	0.893954	CytoTRACE
CAAGTTGAGGCTATCT-1_1	YUJASMIN	0.695738	CytoTRACE
CACACAACAAGCTGTT-1_1	YUJASMIN	0.606541	CytoTRACE
CACACTCAGATGGCGT-1_1	YUJASMIN	0.989098	CytoTRACE
CACACTCGTCTAGGTT-1_1	YUJASMIN	0.59663	CytoTRACE
CCTAAAGGTGTGGTTT-1_1	YUJASMIN	0.803766	CytoTRACE
CACACTCTCTGTCCGT-1_1	YUJASMIN	0.999009	CytoTRACE
CACATAGCAGGACCCT-1_1	YUJASMIN	0.755203	CytoTRACE
CACCACTAGGGTCTCC-1_1	YUJASMIN	0.950446	CytoTRACE
CACCAGGTCGGTGTCG-1_1	YUJASMIN	0.690783	CytoTRACE
CACCTTGAGGCCCTTG-1_1	YUJASMIN	0.521308	CytoTRACE
CACCTTGCAAGCTGAG-1_1	YUJASMIN	0.454906	CytoTRACE
CACTCCACACGTTGGC-1_1	YUJASMIN	0.574827	CytoTRACE
CAGCCGAAGTGTCTCA-1_1	YUJASMIN	0.470763	CytoTRACE
CACATAGAGCCCAGCT-1_1	YUJASMIN	0.682854	CytoTRACE
CAACCAACATAAAGGT-1_1	YUJASMIN	0.733399	CytoTRACE
CCTAAAGTCAGGCAAG-1_1	YUJASMIN	0.998018	CytoTRACE
CCTCTGATCATCGCTC-1_1	YUJASMIN	0.518335	CytoTRACE
CGGCTAGTCCCATTTA-1_1	YUJASMIN	0.988107	CytoTRACE
CGGGTCAAGGCATGTG-1_1	YUJASMIN	0.571853	CytoTRACE
CGGTTAAAGTCGAGTG-1_1	YUJASMIN	0.859267	CytoTRACE
CGTAGGCGTTCAGTAC-1_1	YUJASMIN	0.990089	CytoTRACE
CGTCCATGTCTGATCA-1_1	YUJASMIN	0.9445	CytoTRACE
CGTCCATTCCTACAGA-1_1	YUJASMIN	0.664024	CytoTRACE
CGTCTACGTAGGCTGA-1_1	YUJASMIN	0.5778	CytoTRACE
CGTGTAACAATAGCGG-1_1	YUJASMIN	0.529237	CytoTRACE
CGTTGGGAGCGGCTTC-1_1	YUJASMIN	0.995045	CytoTRACE
CTACATTGTTATGTGC-1_1	YUJASMIN	0.875124	CytoTRACE
CTAGAGTAGAAGGGTA-1_1	YUJASMIN	0.83449	CytoTRACE
CTAGCCTCAGTTTACG-1_1	YUJASMIN	0.838454	CytoTRACE
CTAGCCTTCTTTAGTC-1_1	YUJASMIN	0.54113	CytoTRACE
CTAGTGAAGCGAGAAA-1_1	YUJASMIN	0.968285	CytoTRACE
CTCACACCACAAGCCC-1_1	YUJASMIN	0.985134	CytoTRACE
CGGAGTCTCCTGTACC-1_1	YUJASMIN	0.877106	CytoTRACE
CGGAGTCGTCGGCTCA-1_1	YUJASMIN	0.996036	CytoTRACE
CGGAGTCAGTCGTTTG-1_1	YUJASMIN	0.984143	CytoTRACE
CGGAGCTTCAACCAAC-1_1	YUJASMIN	0.54113	CytoTRACE
CCTTACGCAGGCAGTA-1_1	YUJASMIN	0.468781	CytoTRACE
CCTTCCCAGTCGAGTG-1_1	YUJASMIN	0.976214	CytoTRACE
CCTTCGACACGAAACG-1_1	YUJASMIN	0.974232	CytoTRACE
CCTTCGATCGCAGGCT-1_1	YUJASMIN	0.548067	CytoTRACE
CGAACATTCACTGGGC-1_1	YUJASMIN	0.9445	CytoTRACE
CGACTTCGTGCACTTA-1_1	YUJASMIN	0.985134	CytoTRACE
CGACTTCTCGAGGTAG-1_1	YUJASMIN	0.820614	CytoTRACE
CCTCAGTAGTCTCAAC-1_1	YUJASMIN	0.367691	CytoTRACE
CGAGAAGCAACTTGAC-1_1	YUJASMIN	0.700694	CytoTRACE
CGAGCCATCCTTGCCA-1_1	YUJASMIN	0.778989	CytoTRACE
CGATGTATCCAACCAA-1_1	YUJASMIN	0.925669	CytoTRACE
CGCCAAGAGTTACGGG-1_1	YUJASMIN	0.760159	CytoTRACE
CGCGGTACAGTATGCT-1_1	YUJASMIN	0.498513	CytoTRACE
CGCGTTTCACCGTTGG-1_1	YUJASMIN	0.717542	CytoTRACE
CGCTGGATCGCGATCG-1_1	YUJASMIN	0.958375	CytoTRACE
CGCTTCAGTAGCGTCC-1_1	YUJASMIN	0.766105	CytoTRACE
CGAGCACCACCACGTG-1_1	YUJASMIN	0.96333	CytoTRACE
CTCACACTCTGCGACG-1_1	YUJASMIN	0.50446	CytoTRACE
ATTTCTGGTCTCTTAT-1_1	YUJASMIN	0.762141	CytoTRACE
ATTGGTGAGCTGGAAC-1_1	YUJASMIN	0.666997	CytoTRACE
AATCCAGCACACCGAC-1_1	YUJASMIN	0.716551	CytoTRACE
ACACCCTCAAAGTGCG-1_1	YUJASMIN	0.59663	CytoTRACE
ACACTGAGTTCCCTTG-1_1	YUJASMIN	0.326065	CytoTRACE
ACAGCTATCAGTTTGG-1_1	YUJASMIN	0.309217	CytoTRACE
ACATACGAGCTAGGCA-1_1	YUJASMIN	0.928642	CytoTRACE
ACATACGTCGCAGGCT-1_1	YUJASMIN	0.482656	CytoTRACE
ACCAGTAAGATGTGGC-1_1	YUJASMIN	0.780971	CytoTRACE
ACCAGTACATGCGCAC-1_1	YUJASMIN	0.899901	CytoTRACE
ACCAGTATCTTGCCGT-1_1	YUJASMIN	0.643211	CytoTRACE
ACCCACTAGTTACGGG-1_1	YUJASMIN	0.341923	CytoTRACE
ACCTTTAGTAAAGTCA-1_1	YUJASMIN	0.892963	CytoTRACE
ACCTTTATCAAAGACA-1_1	YUJASMIN	0.76115	CytoTRACE
ACGAGCCGTTATCACG-1_1	YUJASMIN	0.990089	CytoTRACE
ACGATGTAGTTACGGG-1_1	YUJASMIN	0.978196	CytoTRACE
ACGCCAGGTACAGACG-1_1	YUJASMIN	0.892963	CytoTRACE
AAGGTTCGTCTAGTGT-1_1	YUJASMIN	0.675917	CytoTRACE
AAGGCAGTCTACTATC-1_1	YUJASMIN	0.996036	CytoTRACE
AAGGAGCGTAAATGTG-1_1	YUJASMIN	0.975223	CytoTRACE
AAGGAGCAGCGATAGC-1_1	YUJASMIN	0.439049	CytoTRACE
AAAGATGAGGCTAGCA-1_1	YUJASMIN	0.501487	CytoTRACE
AAAGATGTCGTTTAGG-1_1	YUJASMIN	0.482656	CytoTRACE
AAAGCAAAGCCAGTAG-1_1	YUJASMIN	0.984143	CytoTRACE
AAATGCCCAGACACTT-1_1	YUJASMIN	0.965312	CytoTRACE
AAATGCCGTACTCAAC-1_1	YUJASMIN	0.510406	CytoTRACE
AACACGTTCTTGCATT-1_1	YUJASMIN	0.503469	CytoTRACE
AACCGCGCAGGCAGTA-1_1	YUJASMIN	0.995045	CytoTRACE
ACGCCAGGTCCCTTGT-1_1	YUJASMIN	0.840436	CytoTRACE
AACGTTGGTCACCTAA-1_1	YUJASMIN	0.945491	CytoTRACE
AACTCAGTCACAGGCC-1_1	YUJASMIN	0.838454	CytoTRACE
AACTCTTTCACTTCAT-1_1	YUJASMIN	0.952428	CytoTRACE
AACTGGTAGGCTAGAC-1_1	YUJASMIN	0.755203	CytoTRACE
AACTGGTTCCGAACGC-1_1	YUJASMIN	0.983152	CytoTRACE
AACTTTCCAAAGAATC-1_1	YUJASMIN	0.784936	CytoTRACE
AACTTTCTCATTGCCC-1_1	YUJASMIN	0.940535	CytoTRACE
AAGACCTAGACTCGGA-1_1	YUJASMIN	0.525273	CytoTRACE
AACGTTGTCAATCTCT-1_1	YUJASMIN	0.987116	CytoTRACE
ATTGGTGAGGTACTCT-1_1	YUJASMIN	0.978196	CytoTRACE
ACGGGCTGTCGTCTTC-1_1	YUJASMIN	0.95441	CytoTRACE
ACTATCTAGGGCACTA-1_1	YUJASMIN	0.890981	CytoTRACE
AGTAGTCCAGACAAGC-1_1	YUJASMIN	0.521308	CytoTRACE
AGTGGGATCACGATGT-1_1	YUJASMIN	0.511397	CytoTRACE
AGTGTCAGTCAGAGGT-1_1	YUJASMIN	0.995045	CytoTRACE
AGTTGGTCAATAGAGT-1_1	YUJASMIN	0.426165	CytoTRACE
AGTTGGTCATCTACGA-1_1	YUJASMIN	0.582755	CytoTRACE
AGTTGGTGTCGCTTTC-1_1	YUJASMIN	0.982161	CytoTRACE
ATCACGAGTCGGGTCT-1_1	YUJASMIN	0.966303	CytoTRACE
ATCATGGAGAAACGCC-1_1	YUJASMIN	0.787909	CytoTRACE
ATCCACCGTAAGTGTA-1_1	YUJASMIN	0.922696	CytoTRACE
ATCCGAACAGTCGATT-1_1	YUJASMIN	0.53221	CytoTRACE
ATCGAGTTCTCGCATC-1_1	YUJASMIN	0.995045	CytoTRACE
ATGAGGGCAGCCACCA-1_1	YUJASMIN	0.860258	CytoTRACE
ATGCGATCATCCCACT-1_1	YUJASMIN	0.497522	CytoTRACE
ATTACTCTCCAGATCA-1_1	YUJASMIN	0.666997	CytoTRACE
ATTATCCAGAGAACAG-1_1	YUJASMIN	0.728444	CytoTRACE
AGGGATGAGCTGCAAG-1_1	YUJASMIN	0.820614	CytoTRACE
AGGGAGTCAGGTCTCG-1_1	YUJASMIN	0.920714	CytoTRACE
AGCTTGATCCAGGGCT-1_1	YUJASMIN	0.558969	CytoTRACE
AGCTCTCGTGTGAATA-1_1	YUJASMIN	0.951437	CytoTRACE
ACTATCTGTGTGAAAT-1_1	YUJASMIN	0.623389	CytoTRACE
ACTGTCCTCGTGGTCG-1_1	YUJASMIN	0.998018	CytoTRACE
ACTTACTTCAGTCAGT-1_1	YUJASMIN	0.753221	CytoTRACE
ACTTTCATCAGTTAGC-1_1	YUJASMIN	0.636274	CytoTRACE
AGAATAGTCGCCAGCA-1_1	YUJASMIN	0.994054	CytoTRACE
AGAGCGACAGTCTTCC-1_1	YUJASMIN	0.684836	CytoTRACE
AGAGTGGAGGGATCTG-1_1	YUJASMIN	0.567889	CytoTRACE
ACGGGCTGTTGTGGAG-1_1	YUJASMIN	0.581764	CytoTRACE
AGAGTGGTCTGTGCAA-1_1	YUJASMIN	0.654113	CytoTRACE
AGATCTGGTAAGGGCT-1_1	YUJASMIN	0.397423	CytoTRACE
AGATTGCGTTTGACTG-1_1	YUJASMIN	0.518335	CytoTRACE
AGCATACAGTGGGATC-1_1	YUJASMIN	0.769078	CytoTRACE
AGCGGTCCAGCGATCC-1_1	YUJASMIN	0.688801	CytoTRACE
AGCGGTCCATAAGACA-1_1	YUJASMIN	0.462834	CytoTRACE
AGCGTATAGTCCCACG-1_1	YUJASMIN	0.739346	CytoTRACE
AGCGTCGCATTTCACT-1_1	YUJASMIN	0.90783	CytoTRACE
AGATCTGAGGCCGAAT-1_1	YUJASMIN	0.813677	CytoTRACE
AAACCTGCATGTAGTC-1_1	YUJASMIN	0.815659	CytoTRACE
CTCCTAGGTATATGGA-1_1	YUJASMIN	0.712587	CytoTRACE
CTCGGAGAGATCTGCT-1_1	YUJASMIN	0.617443	CytoTRACE
TACGGGCCAGATGGGT-1_1	YUJASMIN	0.785927	CytoTRACE
TACGGTATCGACGGAA-1_1	YUJASMIN	0.981169	CytoTRACE
TACTCATCAAGAAGAG-1_1	YUJASMIN	0.723489	CytoTRACE
TACTCGCAGGCGACAT-1_1	YUJASMIN	0.520317	CytoTRACE
TAGCCGGAGATATGGT-1_1	YUJASMIN	0.828543	CytoTRACE
TAGTGGTAGCCGATTT-1_1	YUJASMIN	0.92666	CytoTRACE
TATCAGGTCTAACGGT-1_1	YUJASMIN	0.986125	CytoTRACE
TATCTCAAGGCTATCT-1_1	YUJASMIN	0.962339	CytoTRACE
TATCTCAGTTACCGAT-1_1	YUJASMIN	0.508424	CytoTRACE
TATGCCCAGTCCGGTC-1_1	YUJASMIN	0.621407	CytoTRACE
TATGCCCTCACATGCA-1_1	YUJASMIN	0.558969	CytoTRACE
TCAACGAGTCGCATAT-1_1	YUJASMIN	0.999009	CytoTRACE
TCAGATGTCCGAGCCA-1_1	YUJASMIN	0.745292	CytoTRACE
TCAGCTCTCTCCTATA-1_1	YUJASMIN	0.61447	CytoTRACE
TCAGGATAGCAGACTG-1_1	YUJASMIN	0.88999	CytoTRACE
TACCTATCAGTACACT-1_1	YUJASMIN	0.988107	CytoTRACE
TACACGATCAGTTGAC-1_1	YUJASMIN	0.851338	CytoTRACE
TAAGCGTGTAGCTCCG-1_1	YUJASMIN	0.464817	CytoTRACE
TAAGAGACAAGTTCTG-1_1	YUJASMIN	0.914767	CytoTRACE
GTCAAGTGTTACCAGT-1_1	YUJASMIN	0.956392	CytoTRACE
GTCACAACAAATACAG-1_1	YUJASMIN	0.998018	CytoTRACE
GTCATTTGTCATCGGC-1_1	YUJASMIN	0.697721	CytoTRACE
GTCTCGTAGGTAGCTG-1_1	YUJASMIN	0.645193	CytoTRACE
GTCTTCGTCGGGAGTA-1_1	YUJASMIN	0.64222	CytoTRACE
GTGAAGGAGAACAACT-1_1	YUJASMIN	0.451933	CytoTRACE
GTGCGGTGTAAATACG-1_1	YUJASMIN	0.557978	CytoTRACE
TCAGGTACAATAGAGT-1_1	YUJASMIN	0.921705	CytoTRACE
GTGCGGTGTCTCTTTA-1_1	YUJASMIN	0.772052	CytoTRACE
GTGCTTCTCGAATCCA-1_1	YUJASMIN	0.437066	CytoTRACE
GTGGGTCGTGTGAATA-1_1	YUJASMIN	0.656095	CytoTRACE
GTGTTAGAGAAAGTGG-1_1	YUJASMIN	0.626363	CytoTRACE
GTTAAGCTCTACTTAC-1_1	YUJASMIN	0.685828	CytoTRACE
GTTCATTTCACATAGC-1_1	YUJASMIN	0.957384	CytoTRACE
GTTCTCGAGAGTGACC-1_1	YUJASMIN	0.641229	CytoTRACE
GTTTCTAGTGAAGGCT-1_1	YUJASMIN	0.665015	CytoTRACE
GTGCGGTTCAGCTTAG-1_1	YUJASMIN	0.806739	CytoTRACE
GTATCTTGTTGAGTTC-1_1	YUJASMIN	0.951437	CytoTRACE
TCAGGTACAGACAAAT-1_1	YUJASMIN	0.961348	CytoTRACE
TCGCGTTGTGGACGAT-1_1	YUJASMIN	0.567889	CytoTRACE
TGCGGGTCAGCGAACA-1_1	YUJASMIN	0.627354	CytoTRACE
TGCGTGGGTTTACTCT-1_1	YUJASMIN	0.995045	CytoTRACE
TGGCCAGTCACTTCAT-1_1	YUJASMIN	0.995045	CytoTRACE
TGGCGCAAGCCCAGCT-1_1	YUJASMIN	0.941526	CytoTRACE
TGGCGCACAACAACCT-1_1	YUJASMIN	0.745292	CytoTRACE
TGGGCGTAGTTGAGAT-1_1	YUJASMIN	0.583746	CytoTRACE
TGGTTCCCATCACAAC-1_1	YUJASMIN	0.999009	CytoTRACE
TTAACTCGTCAGATAA-1_1	YUJASMIN	0.988107	CytoTRACE
TTAGGCAAGTGTCCCG-1_1	YUJASMIN	0.485629	CytoTRACE
TTCTACAAGTTAGGTA-1_1	YUJASMIN	0.482656	CytoTRACE
TTCTCCTGTCGAAAGC-1_1	YUJASMIN	0.527255	CytoTRACE
TTGACTTGTTGTTTGG-1_1	YUJASMIN	0.888999	CytoTRACE
TTGCGTCTCATTCACT-1_1	YUJASMIN	0.781962	CytoTRACE
TTGGAACAGAGGACGG-1_1	YUJASMIN	0.546085	CytoTRACE
TTTACTGTCAAACGGG-1_1	YUJASMIN	0.749257	CytoTRACE
TGCGCAGCACTAAGTC-1_1	YUJASMIN	0.77998	CytoTRACE
TGCCCTAGTTCCACTC-1_1	YUJASMIN	0.764123	CytoTRACE
TGATTTCGTCGGGTCT-1_1	YUJASMIN	0.358771	CytoTRACE
TGAGCATAGATGTGTA-1_1	YUJASMIN	0.506442	CytoTRACE
TCGGTAAAGTGTCTCA-1_1	YUJASMIN	0.913776	CytoTRACE
TCGGTAAGTACAGTGG-1_1	YUJASMIN	0.949455	CytoTRACE
TCGTACCAGGATGGTC-1_1	YUJASMIN	0.896928	CytoTRACE
TCGTACCGTAGCCTAT-1_1	YUJASMIN	0.911794	CytoTRACE
TCGTACCTCTACCAGA-1_1	YUJASMIN	0.93558	CytoTRACE
TCGTAGACAAATACAG-1_1	YUJASMIN	0.769078	CytoTRACE
TCTATTGTCATGTGGT-1_1	YUJASMIN	0.474727	CytoTRACE
TCGAGGCCATTGGGCC-1_1	YUJASMIN	0.87116	CytoTRACE
TCTCATAGTCCTAGCG-1_1	YUJASMIN	0.691774	CytoTRACE
TCTTCGGGTAAAGTCA-1_1	YUJASMIN	0.998018	CytoTRACE
TGAAAGATCGTCACGG-1_1	YUJASMIN	0.962339	CytoTRACE
TGACGGCTCACAATGC-1_1	YUJASMIN	0.990089	CytoTRACE
TGACTAGCATGTCTCC-1_1	YUJASMIN	0.453915	CytoTRACE
TGACTTTCACAACGTT-1_1	YUJASMIN	0.597621	CytoTRACE
TGACTTTGTAGAAAGG-1_1	YUJASMIN	0.995045	CytoTRACE
TGAGAGGGTAGCTCCG-1_1	YUJASMIN	0.995045	CytoTRACE
TCTGAGACACCCAGTG-1_1	YUJASMIN	0.654113	CytoTRACE
CTCGAGGTCGGCGCAT-1_1	YUJASMIN	0.395441	CytoTRACE
GTATCTTCAGTGGGAT-1_1	YUJASMIN	0.694747	CytoTRACE
GTAGGCCAGTCTCAAC-1_1	YUJASMIN	0.824579	CytoTRACE
GACGTGCAGGCCCTTG-1_1	YUJASMIN	0.861249	CytoTRACE
GACGTGCCACGGACAA-1_1	YUJASMIN	0.872151	CytoTRACE
GACGTTACATTCGACA-1_1	YUJASMIN	0.952428	CytoTRACE
GACGTTAGTCGCTTCT-1_1	YUJASMIN	0.710605	CytoTRACE
GACTACACAGAGCCAA-1_1	YUJASMIN	0.808722	CytoTRACE
GACTGCGGTCTCGTTC-1_1	YUJASMIN	0.869177	CytoTRACE
GAGTCCGAGATCCCGC-1_1	YUJASMIN	0.860258	CytoTRACE
GATCGATGTCCCGACA-1_1	YUJASMIN	0.656095	CytoTRACE
GATGAAATCGACCAGC-1_1	YUJASMIN	0.986125	CytoTRACE
GATGAGGGTTAAGGGC-1_1	YUJASMIN	0.899901	CytoTRACE
GCAATCAAGTACGACG-1_1	YUJASMIN	0.977205	CytoTRACE
GCACATATCTGCGGCA-1_1	YUJASMIN	0.713578	CytoTRACE
GCAGTTACATTCCTGC-1_1	YUJASMIN	0.482656	CytoTRACE
GCAGTTAGTACCAGTT-1_1	YUJASMIN	0.925669	CytoTRACE
GCATACAAGTTTCCTT-1_1	YUJASMIN	0.624381	CytoTRACE
GACGGCTTCGGTTAAC-1_1	YUJASMIN	0.996036	CytoTRACE
GACACGCCATTTCACT-1_1	YUJASMIN	0.860258	CytoTRACE
GACACGCCAGTACACT-1_1	YUJASMIN	0.648167	CytoTRACE
GAATAAGGTTAAGGGC-1_1	YUJASMIN	0.362735	CytoTRACE
CTCTAATTCCGCGTTT-1_1	YUJASMIN	0.983152	CytoTRACE
CTCTGGTCAGTGGGAT-1_1	YUJASMIN	0.994054	CytoTRACE
CTGATCCCAATCCGAT-1_1	YUJASMIN	0.397423	CytoTRACE
CTGATCCGTTCCGGCA-1_1	YUJASMIN	0.943508	CytoTRACE
CTGCGGAGTAGATTAG-1_1	YUJASMIN	0.615461	CytoTRACE
CTGCGGATCAGTACGT-1_1	YUJASMIN	0.372646	CytoTRACE
CTGTGCTCACATAACC-1_1	YUJASMIN	0.946482	CytoTRACE
GCATGTAAGAAGGCCT-1_1	YUJASMIN	0.723489	CytoTRACE
CTGTGCTCACCGGAAA-1_1	YUJASMIN	0.859267	CytoTRACE
CTTAGGACAGTATCTG-1_1	YUJASMIN	0.958375	CytoTRACE
CTTCTCTAGCGCTCCA-1_1	YUJASMIN	0.602577	CytoTRACE
CTTCTCTAGCTAGCCC-1_1	YUJASMIN	0.350842	CytoTRACE
CTTGGCTGTTCCACAA-1_1	YUJASMIN	0.983152	CytoTRACE
GAACATCAGCGAAGGG-1_1	YUJASMIN	0.988107	CytoTRACE
GAACATCGTGTGGCTC-1_1	YUJASMIN	0.906838	CytoTRACE
GAACGGACACAAGTAA-1_1	YUJASMIN	0.794846	CytoTRACE
CTTAACTAGGCACATG-1_1	YUJASMIN	0.971259	CytoTRACE
GTAGTCACAAGGACAC-1_1	YUJASMIN	0.782953	CytoTRACE
GCCTCTATCAAGATCC-1_1	YUJASMIN	0.53221	CytoTRACE
GCGAGAACAGGGTTAG-1_1	YUJASMIN	0.930624	CytoTRACE
GGGACCTTCGGCGCTA-1_1	YUJASMIN	0.961348	CytoTRACE
GGGACCTTCTTCTGGC-1_1	YUJASMIN	0.830525	CytoTRACE
GGGAGATAGTGAACAT-1_1	YUJASMIN	0.934589	CytoTRACE
GGGAGATCACCAGGTC-1_1	YUJASMIN	0.487611	CytoTRACE
GGGAGATGTGGCCCTA-1_1	YUJASMIN	0.535183	CytoTRACE
GGGATGACACCAACCG-1_1	YUJASMIN	0.609514	CytoTRACE
GGGATGATCTCGCATC-1_1	YUJASMIN	0.808722	CytoTRACE
GGGCACTCAGCTGTTA-1_1	YUJASMIN	0.990089	CytoTRACE
GGGCACTTCGCAAACT-1_1	YUJASMIN	0.976214	CytoTRACE
GGGCATCAGTCTCAAC-1_1	YUJASMIN	0.887017	CytoTRACE
GGGCATCGTGTGTGCC-1_1	YUJASMIN	0.635282	CytoTRACE
GGTGAAGCACAACGTT-1_1	YUJASMIN	0.248761	CytoTRACE
GGTGCGTCAGTCAGAG-1_1	YUJASMIN	0.832507	CytoTRACE
GTAACTGCAGCCTTTC-1_1	YUJASMIN	0.652131	CytoTRACE
GTACTTTCAAATCCGT-1_1	YUJASMIN	0.829534	CytoTRACE
GGGACCTTCATACGGT-1_1	YUJASMIN	0.703667	CytoTRACE
GGCGTGTCAGGTCCAC-1_1	YUJASMIN	0.812686	CytoTRACE
GGCGTGTCACGCCAGT-1_1	YUJASMIN	0.828543	CytoTRACE
GGCCGATCAGACGCAA-1_1	YUJASMIN	0.916749	CytoTRACE
GCGCAGTCAGACACTT-1_1	YUJASMIN	0.876115	CytoTRACE
GCGCGATAGTGCGATG-1_1	YUJASMIN	0.468781	CytoTRACE
GCGCGATGTCGAGTTT-1_1	YUJASMIN	0.906838	CytoTRACE
GCGGGTTAGAGGTTGC-1_1	YUJASMIN	0.841427	CytoTRACE
GCTCTGTTCGGTGTCG-1_1	YUJASMIN	0.919722	CytoTRACE
GCTGCTTTCCAATGGT-1_1	YUJASMIN	0.970268	CytoTRACE
GCTGGGTTCCTTCAAT-1_1	YUJASMIN	0.999009	CytoTRACE
GCGACCACACCATCCT-1_1	YUJASMIN	0.457879	CytoTRACE
GCTTCCACACAGTCGC-1_1	YUJASMIN	0.831516	CytoTRACE
GCTTGAACAAAGTGCG-1_1	YUJASMIN	0.97225	CytoTRACE
GGACAGAAGGAGTCTG-1_1	YUJASMIN	0.981169	CytoTRACE
GGACAGAGTTAAGGGC-1_1	YUJASMIN	0.630327	CytoTRACE
GGAGCAAAGGGTATCG-1_1	YUJASMIN	0.999009	CytoTRACE
GGCAATTGTAAATGTG-1_1	YUJASMIN	0.658077	CytoTRACE
GGCAATTTCGCATGAT-1_1	YUJASMIN	0.319128	CytoTRACE
GGCCGATAGCGGATCA-1_1	YUJASMIN	0.260654	CytoTRACE
GCTTCCAGTGCTAGCC-1_1	YUJASMIN	0.745292	CytoTRACE
AAACCTGCATGTAGTC-1_4	YUGRUS	0.815659	CytoTRACE
TGGGAAGCAAACAACA-1_4	YUGRUS	0.857284	CytoTRACE
TGGGAAGCAGTAAGAT-1_4	YUGRUS	0.40337	CytoTRACE
TGGGAAGCAGTTCATG-1_4	YUGRUS	0.207136	CytoTRACE
TGGGAAGCATTAACCG-1_4	YUGRUS	0.901883	CytoTRACE
TGGGAAGGTGTTTGTG-1_4	YUGRUS	0.474727	CytoTRACE
TGGGCGTAGCCACGCT-1_4	YUGRUS	0.0416254	CytoTRACE
TGGGCGTCATTGCGGC-1_4	YUGRUS	0.674926	CytoTRACE
TGGGCGTTCCACGACG-1_4	YUGRUS	0.681863	CytoTRACE
TGGGCGTTCTACTATC-1_4	YUGRUS	0.941526	CytoTRACE
TGGGCGTTCTCGCATC-1_4	YUGRUS	0.498513	CytoTRACE
TGGTTAGAGTTGTAGA-1_4	YUGRUS	0.341923	CytoTRACE
TGGTTAGGTAGAAGGA-1_4	YUGRUS	0.600595	CytoTRACE
TGGTTAGGTCCAACTA-1_4	YUGRUS	0.832507	CytoTRACE
TGGTTAGTCAACGGGA-1_4	YUGRUS	0.939544	CytoTRACE
TGGTTAGTCTGTCCGT-1_4	YUGRUS	0.874133	CytoTRACE
TGGTTCCAGAAGCCCA-1_4	YUGRUS	0.187314	CytoTRACE
TGGTTCCAGGATGCGT-1_4	YUGRUS	0.512389	CytoTRACE
TGGTTCCCATATGCTG-1_4	YUGRUS	0.971259	CytoTRACE
TGGTTCCGTTGATTGC-1_4	YUGRUS	0.864222	CytoTRACE
TGGTTCCTCTTCATGT-1_4	YUGRUS	0.358771	CytoTRACE
TGTATTCGTCAAAGAT-1_4	YUGRUS	0.764123	CytoTRACE
TGTATTCTCTCTGCTG-1_4	YUGRUS	0.399405	CytoTRACE
TGTCCCAAGAGACTTA-1_4	YUGRUS	0.178394	CytoTRACE
TGTCCCACACGCGAAA-1_4	YUGRUS	0.147671	CytoTRACE
TGTCCCACAGACAAAT-1_4	YUGRUS	0.0327056	CytoTRACE
TGGGAAGAGGTTACCT-1_4	YUGRUS	0.940535	CytoTRACE
TGGGAAGAGATGTTAG-1_4	YUGRUS	0.888008	CytoTRACE
TGGGAAGAGAGACTAT-1_4	YUGRUS	0.531219	CytoTRACE
TGGCTGGTCTTAACCT-1_4	YUGRUS	0.866204	CytoTRACE
TGCTACCTCAACACTG-1_4	YUGRUS	0.973241	CytoTRACE
TGCTACCTCTCTAGGA-1_4	YUGRUS	0.407334	CytoTRACE
TGCTGCTCACAGAGGT-1_4	YUGRUS	0.573835	CytoTRACE
TGCTGCTCATGCATGT-1_4	YUGRUS	0.430129	CytoTRACE
TGCTGCTGTTCAACCA-1_4	YUGRUS	0.66997	CytoTRACE
TGCTGCTTCAAGGCTT-1_4	YUGRUS	0.291378	CytoTRACE
TGCTGCTTCGTAGGAG-1_4	YUGRUS	0.381566	CytoTRACE
TGGACGCAGCACGCCT-1_4	YUGRUS	0.882061	CytoTRACE
TGGACGCAGCGTCAAG-1_4	YUGRUS	0.694747	CytoTRACE
TGGACGCAGTGAATTG-1_4	YUGRUS	0.903865	CytoTRACE
TGGACGCAGTGCGATG-1_4	YUGRUS	0.0594648	CytoTRACE
TGGACGCTCCCTTGCA-1_4	YUGRUS	0.854311	CytoTRACE
TGTCCCACATTGGGCC-1_4	YUGRUS	0.914767	CytoTRACE
TGGCCAGAGATGTGTA-1_4	YUGRUS	0.444004	CytoTRACE
TGGCCAGGTGATGTCT-1_4	YUGRUS	0.667988	CytoTRACE
TGGCCAGTCACGACTA-1_4	YUGRUS	0.482656	CytoTRACE
TGGCCAGTCATACGGT-1_4	YUGRUS	0.806739	CytoTRACE
TGGCCAGTCTCCAACC-1_4	YUGRUS	0.835481	CytoTRACE
TGGCGCAAGGGAGTAA-1_4	YUGRUS	0.489594	CytoTRACE
TGGCGCACAGATGGGT-1_4	YUGRUS	0.509415	CytoTRACE
TGGCGCATCACAGGCC-1_4	YUGRUS	0.374628	CytoTRACE
TGGCGCATCGTTTGCC-1_4	YUGRUS	0.817641	CytoTRACE
TGGCTGGAGAAGGTTT-1_4	YUGRUS	0.572844	CytoTRACE
TGGCTGGCAGACTCGC-1_4	YUGRUS	0.462834	CytoTRACE
TGGCTGGTCAATCACG-1_4	YUGRUS	0.608523	CytoTRACE
TGGCTGGTCAGTGTTG-1_4	YUGRUS	0.643211	CytoTRACE
TGGCCAGCAAGCTGTT-1_4	YUGRUS	0.234886	CytoTRACE
TGCTACCGTAGCTAAA-1_4	YUGRUS	0.351833	CytoTRACE
TGTCCCAGTAAACGCG-1_4	YUGRUS	0.347869	CytoTRACE
TGTGGTAGTATATGAG-1_4	YUGRUS	0.525273	CytoTRACE
TTAGTTCAGACTAGGC-1_4	YUGRUS	0.511397	CytoTRACE
TTAGTTCAGGGATCTG-1_4	YUGRUS	0.955401	CytoTRACE
TTAGTTCAGTCCAGGA-1_4	YUGRUS	0.832507	CytoTRACE
TTAGTTCGTCGAGTTT-1_4	YUGRUS	0.660059	CytoTRACE
TTAGTTCGTCGCGAAA-1_4	YUGRUS	0.92666	CytoTRACE
TTAGTTCGTTACGTCA-1_4	YUGRUS	0.793855	CytoTRACE
TTAGTTCGTTCATGGT-1_4	YUGRUS	0.887017	CytoTRACE
TTAGTTCTCAACTCTT-1_4	YUGRUS	0.153617	CytoTRACE
TTAGTTCTCACAGGCC-1_4	YUGRUS	0.0664024	CytoTRACE
TTATGCTAGATCACGG-1_4	YUGRUS	0.713578	CytoTRACE
TTATGCTAGCTTTGGT-1_4	YUGRUS	0.837463	CytoTRACE
TTATGCTGTACCGTTA-1_4	YUGRUS	0.380575	CytoTRACE
TTATGCTGTATCTGCA-1_4	YUGRUS	0.854311	CytoTRACE
TTATGCTGTTGGTGGA-1_4	YUGRUS	0.374628	CytoTRACE
TTATGCTGTTTGTGTG-1_4	YUGRUS	0.448959	CytoTRACE
TTATGCTTCATAACCG-1_4	YUGRUS	0.301288	CytoTRACE
TTATGCTTCCAATGGT-1_4	YUGRUS	0.822597	CytoTRACE
TTATGCTTCCTCATTA-1_4	YUGRUS	0.888008	CytoTRACE
TTATGCTTCGAGAGCA-1_4	YUGRUS	0.780971	CytoTRACE
TTATGCTTCTCTGAGA-1_4	YUGRUS	0.151635	CytoTRACE
TTCCCAGAGCTATGCT-1_4	YUGRUS	0.500496	CytoTRACE
TTCCCAGAGGACCACA-1_4	YUGRUS	0.836472	CytoTRACE
TTCCCAGAGGAGTACC-1_4	YUGRUS	0.698712	CytoTRACE
TTCCCAGCAAGTCTGT-1_4	YUGRUS	0.79782	CytoTRACE
TTCCCAGCACTGAAGG-1_4	YUGRUS	0.93558	CytoTRACE
TTAGTTCAGACGACGT-1_4	YUGRUS	0.601586	CytoTRACE
TTAGTTCAGACAGACC-1_4	YUGRUS	0.0485629	CytoTRACE
TTAGTTCAGAAGGTGA-1_4	YUGRUS	0.831516	CytoTRACE
TTAGTTCAGAAACGAG-1_4	YUGRUS	0.857284	CytoTRACE
TGTGGTAGTGACGCCT-1_4	YUGRUS	0.795837	CytoTRACE
TGTGGTAGTGAGGGTT-1_4	YUGRUS	0.347869	CytoTRACE
TGTGGTAGTTCCGTCT-1_4	YUGRUS	0.145689	CytoTRACE
TGTGGTATCGTTACGA-1_4	YUGRUS	0.730426	CytoTRACE
TGTGTTTAGTGTGGCA-1_4	YUGRUS	0.0297324	CytoTRACE
TGTGTTTTCTGCGTAA-1_4	YUGRUS	0.87116	CytoTRACE
TGTTCCGAGGATTCGG-1_4	YUGRUS	0.500496	CytoTRACE
TGTTCCGAGGCGCTCT-1_4	YUGRUS	0.354807	CytoTRACE
TGTTCCGAGGGCTCTC-1_4	YUGRUS	0.115956	CytoTRACE
TGTTCCGCAGCTGTTA-1_4	YUGRUS	0.444004	CytoTRACE
TGTTCCGCATACGCCG-1_4	YUGRUS	0.581764	CytoTRACE
TGTTCCGGTAATCACC-1_4	YUGRUS	0.839445	CytoTRACE
TGTGGTACACAGACAG-1_4	YUGRUS	0.921705	CytoTRACE
TGTTCCGGTTCGTCTC-1_4	YUGRUS	0.417245	CytoTRACE
TTAACTCCATTGGCGC-1_4	YUGRUS	0.164519	CytoTRACE
TTAACTCTCACATGCA-1_4	YUGRUS	0.812686	CytoTRACE
TTAACTCTCCAATGGT-1_4	YUGRUS	0.493558	CytoTRACE
TTAACTCTCGCCAAAT-1_4	YUGRUS	0.509415	CytoTRACE
TTAGGACAGCGGCTTC-1_4	YUGRUS	0.382557	CytoTRACE
TTAGGACCACCTCGTT-1_4	YUGRUS	0.859267	CytoTRACE
TTAGGACGTACCCAAT-1_4	YUGRUS	0.906838	CytoTRACE
TTAGGCAAGGAGTAGA-1_4	YUGRUS	0.937562	CytoTRACE
TTAGGCACAACGCACC-1_4	YUGRUS	0.692765	CytoTRACE
TTAGGCAGTGTAATGA-1_4	YUGRUS	0.767096	CytoTRACE
TTAGGCAGTTCGGCAC-1_4	YUGRUS	0.39445	CytoTRACE
TTAGGCATCCAGGGCT-1_4	YUGRUS	0.341923	CytoTRACE
TGTTCCGTCCGCATCT-1_4	YUGRUS	0.827552	CytoTRACE
TTCCCAGGTAATAGCA-1_4	YUGRUS	0.774034	CytoTRACE
TGCTACCCAGACAGGT-1_4	YUGRUS	0.549058	CytoTRACE
TGCTACCAGGATGGTC-1_4	YUGRUS	0.690783	CytoTRACE
TGAGAGGTCCAGTAGT-1_4	YUGRUS	0.234886	CytoTRACE
TGAGCATAGACTGTAA-1_4	YUGRUS	0.821606	CytoTRACE
TGAGCATAGTATGACA-1_4	YUGRUS	0.153617	CytoTRACE
TGAGCATCAAGTCTGT-1_4	YUGRUS	0.655104	CytoTRACE
TGAGCATGTAGCAAAT-1_4	YUGRUS	0.693756	CytoTRACE
TGAGCATGTCTTCTCG-1_4	YUGRUS	0.868186	CytoTRACE
TGAGCATGTTACGACT-1_4	YUGRUS	0.658077	CytoTRACE
TGAGCATTCATTTGGG-1_4	YUGRUS	0.717542	CytoTRACE
TGAGCATTCGCAAGCC-1_4	YUGRUS	0.399405	CytoTRACE
TGAGCATTCTCCGGTT-1_4	YUGRUS	0.759167	CytoTRACE
TGAGCCGAGATTACCC-1_4	YUGRUS	0.533201	CytoTRACE
TGAGCCGCACGACGAA-1_4	YUGRUS	0.606541	CytoTRACE
TGAGCCGGTTCAGACT-1_4	YUGRUS	0.927651	CytoTRACE
TGAGCCGTCAAGATCC-1_4	YUGRUS	0.729435	CytoTRACE
TGAGCCGTCGCCCTTA-1_4	YUGRUS	0.663033	CytoTRACE
TGAGGGAAGCGCCTTG-1_4	YUGRUS	0.872151	CytoTRACE
TGAGGGAAGCGGATCA-1_4	YUGRUS	0.956392	CytoTRACE
TGAGGGAAGTGTTTGC-1_4	YUGRUS	0.331021	CytoTRACE
TGAGGGAAGTTAGGTA-1_4	YUGRUS	0.377602	CytoTRACE
TGAGGGACAATACGCT-1_4	YUGRUS	0.451933	CytoTRACE
TGAGGGACAGCGTCCA-1_4	YUGRUS	0.442022	CytoTRACE
TGAGGGACATGCCCGA-1_4	YUGRUS	0.874133	CytoTRACE
TGAGGGATCGTTTAGG-1_4	YUGRUS	0.58672	CytoTRACE
TGAGGGATCTGTTGAG-1_4	YUGRUS	0.610505	CytoTRACE
TGATTTCAGGCCATAG-1_4	YUGRUS	0.959366	CytoTRACE
TGAGAGGGTACTTAGC-1_4	YUGRUS	0.713578	CytoTRACE
TGAGAGGAGTGCCAGA-1_4	YUGRUS	0.859267	CytoTRACE
TGACTTTTCTGTGCAA-1_4	YUGRUS	0.374628	CytoTRACE
TGACTTTTCTAACTGG-1_4	YUGRUS	0.475719	CytoTRACE
TGACAACGTCAGTGGA-1_4	YUGRUS	0.515362	CytoTRACE
TGACAACGTCCGTGAC-1_4	YUGRUS	0.0703667	CytoTRACE
TGACAACTCGTGGGAA-1_4	YUGRUS	0.693756	CytoTRACE
TGACAACTCTGCCCTA-1_4	YUGRUS	0.720515	CytoTRACE
TGACGGCAGAAGGACA-1_4	YUGRUS	0.56888	CytoTRACE
TGACGGCAGATGAGAG-1_4	YUGRUS	0.821606	CytoTRACE
TGACGGCCAAAGGAAG-1_4	YUGRUS	0.959366	CytoTRACE
TGACGGCCACCAACCG-1_4	YUGRUS	0.43112	CytoTRACE
TGACGGCGTAAAGGAG-1_4	YUGRUS	0.745292	CytoTRACE
TGACGGCGTAGCGCTC-1_4	YUGRUS	0.904856	CytoTRACE
TGACGGCGTCCAGTTA-1_4	YUGRUS	0.31219	CytoTRACE
TGACGGCTCGCATGGC-1_4	YUGRUS	0.764123	CytoTRACE
TGATTTCAGGCTCATT-1_4	YUGRUS	0.611497	CytoTRACE
TGACGGCTCTTCTGGC-1_4	YUGRUS	0.936571	CytoTRACE
TGACTAGAGTGGTAAT-1_4	YUGRUS	0.213082	CytoTRACE
TGACTAGCACCGAAAG-1_4	YUGRUS	0.962339	CytoTRACE
TGACTAGGTAGAGCTG-1_4	YUGRUS	0.759167	CytoTRACE
TGACTAGTCAGCTGGC-1_4	YUGRUS	0.856293	CytoTRACE
TGACTAGTCTCACATT-1_4	YUGRUS	0.370664	CytoTRACE
TGACTAGTCTTGCCGT-1_4	YUGRUS	0.920714	CytoTRACE
TGACTTTCAGACGCTC-1_4	YUGRUS	0.870168	CytoTRACE
TGACTTTCAGTAAGCG-1_4	YUGRUS	0.618434	CytoTRACE
TGACTTTCATATGGTC-1_4	YUGRUS	0.411298	CytoTRACE
TGACTTTCATGTCGAT-1_4	YUGRUS	0.775025	CytoTRACE
TGACTTTGTACCGAGA-1_4	YUGRUS	0.887017	CytoTRACE
TGACTTTGTGTGACGA-1_4	YUGRUS	0.601586	CytoTRACE
TGACTAGAGATGTGTA-1_4	YUGRUS	0.3667	CytoTRACE
TGCTACCAGGCTCATT-1_4	YUGRUS	0.181368	CytoTRACE
TGATTTCAGTACTTGC-1_4	YUGRUS	0.674926	CytoTRACE
TGATTTCCAATGTTGC-1_4	YUGRUS	0.894945	CytoTRACE
TGCCCTAGTTAAGTAG-1_4	YUGRUS	0.856293	CytoTRACE
TGCCCTATCCCTCTTT-1_4	YUGRUS	0.831516	CytoTRACE
TGCCCTATCGCGGATC-1_4	YUGRUS	0.776016	CytoTRACE
TGCGCAGAGTCGAGTG-1_4	YUGRUS	0.491576	CytoTRACE
TGCGCAGCATATACCG-1_4	YUGRUS	0.835481	CytoTRACE
TGCGCAGCATATGGTC-1_4	YUGRUS	0.262636	CytoTRACE
TGCGCAGGTCAAAGCG-1_4	YUGRUS	0.510406	CytoTRACE
TGCGCAGGTGCACGAA-1_4	YUGRUS	0.909812	CytoTRACE
TGCGGGTAGCTACCTA-1_4	YUGRUS	0.958375	CytoTRACE
TGCGGGTCAAGACACG-1_4	YUGRUS	0.937562	CytoTRACE
TGCGGGTGTGGTCCGT-1_4	YUGRUS	0.641229	CytoTRACE
TGCGGGTTCATGCTCC-1_4	YUGRUS	0.158573	CytoTRACE
TGCGGGTTCCACGTGG-1_4	YUGRUS	0.67889	CytoTRACE
TGCGGGTTCCGCAGTG-1_4	YUGRUS	0.716551	CytoTRACE
TGCGGGTTCGGTGTTA-1_4	YUGRUS	0.802775	CytoTRACE
TGCGTGGAGAGCTGGT-1_4	YUGRUS	0.472745	CytoTRACE
TGCGTGGAGGCGATAC-1_4	YUGRUS	0.27552	CytoTRACE
TGCGTGGCAAAGGCGT-1_4	YUGRUS	0.0713578	CytoTRACE
TGCGTGGCACGTCTCT-1_4	YUGRUS	0.899901	CytoTRACE
TGCGTGGCATGATCCA-1_4	YUGRUS	0.823588	CytoTRACE
TGCGTGGGTCGATTGT-1_4	YUGRUS	0.0336967	CytoTRACE
TGCGTGGGTCTAGGTT-1_4	YUGRUS	0.708622	CytoTRACE
TGCGTGGTCGAATGCT-1_4	YUGRUS	0.398414	CytoTRACE
TGCGTGGTCGCCTGTT-1_4	YUGRUS	0.621407	CytoTRACE
TGCTACCAGCTCCCAG-1_4	YUGRUS	0.315164	CytoTRACE
TGCCCTAGTATATCCG-1_4	YUGRUS	0.773043	CytoTRACE
TGCCCTACAGTCAGCC-1_4	YUGRUS	0.765114	CytoTRACE
TGCCCTACAATGAAAC-1_4	YUGRUS	0.785927	CytoTRACE
TGCCCTACAATCTGCA-1_4	YUGRUS	0.9445	CytoTRACE
TGATTTCCAGCTCCGA-1_4	YUGRUS	0.51338	CytoTRACE
TGATTTCGTCGAAAGC-1_4	YUGRUS	0.50446	CytoTRACE
TGATTTCGTCTGATCA-1_4	YUGRUS	0.9445	CytoTRACE
TGATTTCGTGTCAATC-1_4	YUGRUS	0.480674	CytoTRACE
TGATTTCTCAACACTG-1_4	YUGRUS	0.606541	CytoTRACE
TGATTTCTCAGGCCCA-1_4	YUGRUS	0.941526	CytoTRACE
TGATTTCTCCCTCAGT-1_4	YUGRUS	0.764123	CytoTRACE
TGCACCTAGCGTCTAT-1_4	YUGRUS	0.760159	CytoTRACE
TGCACCTAGCTCTCGG-1_4	YUGRUS	0.802775	CytoTRACE
TGCACCTCACCAGTTA-1_4	YUGRUS	0.380575	CytoTRACE
TGCACCTCAGATGAGC-1_4	YUGRUS	0.390486	CytoTRACE
TGCACCTCATGCAATC-1_4	YUGRUS	0.767096	CytoTRACE
TGATTTCCAATCTACG-1_4	YUGRUS	0.843409	CytoTRACE
TGCACCTGTCAACTGT-1_4	YUGRUS	0.893954	CytoTRACE
TGCCAAAAGACTAGAT-1_4	YUGRUS	0.372646	CytoTRACE
TGCCAAAAGAGTACAT-1_4	YUGRUS	0.487611	CytoTRACE
TGCCAAAAGGGTTTCT-1_4	YUGRUS	0.70664	CytoTRACE
TGCCAAACAAAGTGCG-1_4	YUGRUS	0.565907	CytoTRACE
TGCCAAAGTAGCGCAA-1_4	YUGRUS	0.262636	CytoTRACE
TGCCAAAGTGGTACAG-1_4	YUGRUS	0.305253	CytoTRACE
TGCCAAATCACGCGGT-1_4	YUGRUS	0.940535	CytoTRACE
TGCCCATAGTACGTAA-1_4	YUGRUS	0.665015	CytoTRACE
TGCCCATTCAACGGCC-1_4	YUGRUS	0.753221	CytoTRACE
TGCCCATTCGCTAGCG-1_4	YUGRUS	0.52329	CytoTRACE
TGCCCTAAGAGGGATA-1_4	YUGRUS	0.59663	CytoTRACE
TGCCCTACAAGTCATC-1_4	YUGRUS	0.789891	CytoTRACE
TGCACCTGTCTGCCAG-1_4	YUGRUS	0.481665	CytoTRACE
TTCCCAGGTTACGGAG-1_4	YUGRUS	0.971259	CytoTRACE
TTCCCAGGTTGCGTTA-1_4	YUGRUS	0.670961	CytoTRACE
TTCGAAGGTGTTTGGT-1_4	YUGRUS	0.609514	CytoTRACE
AGTCTTTCACGCTTTC-1_4	YUGRUS	0.0148662	CytoTRACE
AGTTGGTAGCGCTTAT-1_4	YUGRUS	0.351833	CytoTRACE
ATCCGAAAGCGTTTAC-1_4	YUGRUS	0.176412	CytoTRACE
ATTTCTGCAAGAAGAG-1_4	YUGRUS	0.0336967	CytoTRACE
CAACCAAGTTTGACTG-1_4	YUGRUS	0.061447	CytoTRACE
CACAAACCAAATCCGT-1_4	YUGRUS	0.0426165	CytoTRACE
CACACAAGTTACGGAG-1_4	YUGRUS	0.138751	CytoTRACE
CAGCAGCCATTGGTAC-1_4	YUGRUS	0.0941526	CytoTRACE
CAGCATACACATGACT-1_4	YUGRUS	0.369673	CytoTRACE
CAGCCGAAGCGTGAAC-1_4	YUGRUS	0.345887	CytoTRACE
CAGCGACGTTGGGACA-1_4	YUGRUS	0.114965	CytoTRACE
CAGTAACGTCCGCTGA-1_4	YUGRUS	0.160555	CytoTRACE
CATCAGAAGTTAGCGG-1_4	YUGRUS	0.340932	CytoTRACE
CATGACACATAGAAAC-1_4	YUGRUS	0.461843	CytoTRACE
CCACCTAAGCTGATAA-1_4	YUGRUS	0.361744	CytoTRACE
CCATTCGTCCACTCCA-1_4	YUGRUS	0.213082	CytoTRACE
CCCAATCGTTAGTGGG-1_4	YUGRUS	0.561943	CytoTRACE
CCCTCCTAGTTAAGTG-1_4	YUGRUS	0.373637	CytoTRACE
CCCTCCTTCCACGTGG-1_4	YUGRUS	0.257681	CytoTRACE
CCTCAGTAGCAAATCA-1_4	YUGRUS	0.117939	CytoTRACE
CCTCAGTCAGTATGCT-1_4	YUGRUS	0.277502	CytoTRACE
CGCCAAGAGAGGACGG-1_4	YUGRUS	0.250743	CytoTRACE
CGCGTTTAGCCGGTAA-1_4	YUGRUS	0.156591	CytoTRACE
CGCTTCATCTTCCTTC-1_4	YUGRUS	0.28444	CytoTRACE
CGGACTGCAAGTCTGT-1_4	YUGRUS	0.416254	CytoTRACE
AGGTCCGTCCGCGGTA-1_4	YUGRUS	0.0733399	CytoTRACE
AGCGTATCAATCGGTT-1_4	YUGRUS	0.280476	CytoTRACE
AGATCTGCAGCATACT-1_4	YUGRUS	0.0971259	CytoTRACE
ACTTTCAGTAGGAGTC-1_4	YUGRUS	0.428147	CytoTRACE
TTTGGTTTCAGCGACC-1_4	YUGRUS	0.390486	CytoTRACE
TTTGGTTTCCATGAAC-1_4	YUGRUS	0.428147	CytoTRACE
TTTGGTTTCGTTACAG-1_4	YUGRUS	0.690783	CytoTRACE
TTTGTCAAGCCCAGCT-1_4	YUGRUS	0.801784	CytoTRACE
TTTGTCACAAACAACA-1_4	YUGRUS	0.883053	CytoTRACE
TTTGTCACAAGAAAGG-1_4	YUGRUS	0.503469	CytoTRACE
TTTGTCACAGCTGCAC-1_4	YUGRUS	0.259663	CytoTRACE
TTTGTCAGTATTCTCT-1_4	YUGRUS	0.450942	CytoTRACE
TTTGTCAGTGATGTCT-1_4	YUGRUS	0.764123	CytoTRACE
TTTGTCATCACAATGC-1_4	YUGRUS	0.512389	CytoTRACE
TTTGTCATCATCTGTT-1_4	YUGRUS	0.622398	CytoTRACE
TTTGTCATCCACGTTC-1_4	YUGRUS	0.821606	CytoTRACE
CGTCAGGGTGACAAAT-1_4	YUGRUS	0.0634291	CytoTRACE
AAAGCAAGTGCAGACA-1_4	YUGRUS	0.0327056	CytoTRACE
AACCATGGTCTTCAAG-1_4	YUGRUS	0.26561	CytoTRACE
AACTGGTTCCACTCCA-1_4	YUGRUS	0.213082	CytoTRACE
AAGACCTGTCTGATCA-1_4	YUGRUS	0.258672	CytoTRACE
ACATCAGAGGCTAGAC-1_4	YUGRUS	0.214073	CytoTRACE
ACATCAGGTAAACCTC-1_4	YUGRUS	0.224975	CytoTRACE
ACGATACGTTCAACCA-1_4	YUGRUS	0.197225	CytoTRACE
ACGATGTAGATGCGAC-1_4	YUGRUS	0.190287	CytoTRACE
ACGCCAGTCCAAGTAC-1_4	YUGRUS	0.122894	CytoTRACE
ACGGCCACAGCCAATT-1_4	YUGRUS	0.0307235	CytoTRACE
ACGGGTCTCACTTACT-1_4	YUGRUS	0.0188305	CytoTRACE
ACTGAGTTCTATCCTA-1_4	YUGRUS	0.0317146	CytoTRACE
ACTGTCCCACCCTATC-1_4	YUGRUS	0.352825	CytoTRACE
AACACGTAGCAATATG-1_4	YUGRUS	0.099108	CytoTRACE
TTTGGTTGTTGTGGCC-1_4	YUGRUS	0.159564	CytoTRACE
CGTGAGCGTAAGAGAG-1_4	YUGRUS	0.375619	CytoTRACE
CTAGCCTAGAGATGAG-1_4	YUGRUS	0.195243	CytoTRACE
TACGGGCGTTCGAATC-1_4	YUGRUS	0.31219	CytoTRACE
TAGCCGGTCAAACCAC-1_4	YUGRUS	0.439049	CytoTRACE
TAGTGGTTCGAGAACG-1_4	YUGRUS	0.113974	CytoTRACE
TCAGCTCGTATTACCG-1_4	YUGRUS	0.29336	CytoTRACE
TCGCGTTGTATCTGCA-1_4	YUGRUS	0.442022	CytoTRACE
TCGGTAAGTACGAAAT-1_4	YUGRUS	0.365709	CytoTRACE
TCGTACCAGCGATATA-1_4	YUGRUS	0.259663	CytoTRACE
TCGTACCTCCTTTCGG-1_4	YUGRUS	0.163528	CytoTRACE
TCTGAGAAGCTAAACA-1_4	YUGRUS	0.117939	CytoTRACE
TCTGGAAGTCTCCACT-1_4	YUGRUS	0.233895	CytoTRACE
TGAAAGAAGGGATCTG-1_4	YUGRUS	0.151635	CytoTRACE
TGACTTTTCTTGCATT-1_4	YUGRUS	0.0237859	CytoTRACE
TGAGCCGTCGTAGATC-1_4	YUGRUS	0.446977	CytoTRACE
TGATTTCAGGGATACC-1_4	YUGRUS	0.159564	CytoTRACE
TGCCAAAAGGAATGGA-1_4	YUGRUS	0.339941	CytoTRACE
TGCGCAGAGATGCCAG-1_4	YUGRUS	0.113974	CytoTRACE
TGCGGGTCATAACCTG-1_4	YUGRUS	0.351833	CytoTRACE
TGGGCGTAGTTTAGGA-1_4	YUGRUS	0.0852329	CytoTRACE
TGTTCCGGTATCTGCA-1_4	YUGRUS	0.631318	CytoTRACE
TGTTCCGGTCAGTGGA-1_4	YUGRUS	0.287413	CytoTRACE
TTAGGCAGTATAGGGC-1_4	YUGRUS	0.159564	CytoTRACE
TTCGAAGTCAACGGCC-1_4	YUGRUS	0.113974	CytoTRACE
TTGAACGCACCGAATT-1_4	YUGRUS	0.481665	CytoTRACE
TTTCCTCTCCGCGTTT-1_4	YUGRUS	0.520317	CytoTRACE
TTTGGTTTCACCCTCA-1_4	YUGRUS	0.0227948	CytoTRACE
TAAGCGTTCCGTTGCT-1_4	YUGRUS	0.0782953	CytoTRACE
GTTCATTGTATAAACG-1_4	YUGRUS	0.0535183	CytoTRACE
GTCACAAGTGGTACAG-1_4	YUGRUS	0.0396432	CytoTRACE
GGGAGATCATCTCGCT-1_4	YUGRUS	0.244797	CytoTRACE
CTCTAATAGATGAGAG-1_4	YUGRUS	0.129832	CytoTRACE
CTCTACGGTCTCCCTA-1_4	YUGRUS	0.169475	CytoTRACE
CTCTGGTGTTGAGGTG-1_4	YUGRUS	0.478692	CytoTRACE
CTGAAACCACGAGGTA-1_4	YUGRUS	0.206145	CytoTRACE
CTTAACTCATGGGACA-1_4	YUGRUS	0.320119	CytoTRACE
CTTAACTGTCGCGTGT-1_4	YUGRUS	0.338949	CytoTRACE
CTTAACTTCTCCCTGA-1_4	YUGRUS	0.308226	CytoTRACE
GACCTGGAGCCAGTAG-1_4	YUGRUS	0.0961348	CytoTRACE
GACGCGTAGCCGATTT-1_4	YUGRUS	0.212091	CytoTRACE
GAGCAGAGTCATCGGC-1_4	YUGRUS	0.28444	CytoTRACE
GAGTCCGTCTTGCAAG-1_4	YUGRUS	0.299306	CytoTRACE
GATCGTACACAGACTT-1_4	YUGRUS	0.0832507	CytoTRACE
CGTGTCTGTCCAGTGC-1_4	YUGRUS	0.11001	CytoTRACE
GCACTCTCAGTAGAGC-1_4	YUGRUS	0.410307	CytoTRACE
GCATGCGCATGATCCA-1_4	YUGRUS	0.0981169	CytoTRACE
GCATGCGTCTGCGGCA-1_4	YUGRUS	0.12884	CytoTRACE
GCGCCAATCTTACCGC-1_4	YUGRUS	0.0545094	CytoTRACE
GCTGCAGTCGTCCAGG-1_4	YUGRUS	0.307235	CytoTRACE
GCTGGGTCAGCTGCAC-1_4	YUGRUS	0.545094	CytoTRACE
GCTTCCATCTACGAGT-1_4	YUGRUS	0.248761	CytoTRACE
GGAAAGCTCGAACGGA-1_4	YUGRUS	0.448959	CytoTRACE
GGAGCAAGTGTTAAGA-1_4	YUGRUS	0.470763	CytoTRACE
GGCGACTGTCTCACCT-1_4	YUGRUS	0.290387	CytoTRACE
GGCTCGAAGCTCTCGG-1_4	YUGRUS	0.371655	CytoTRACE
GGCTGGTAGTGTACCT-1_4	YUGRUS	0.099108	CytoTRACE
GGCTGGTGTTCATGGT-1_4	YUGRUS	0.0158573	CytoTRACE
GCATGATAGTGCGTGA-1_4	YUGRUS	0.20218	CytoTRACE
TTTGGTTGTTATGTGC-1_4	YUGRUS	0.640238	CytoTRACE
TTTGGTTCAAGTCTAC-1_4	YUGRUS	0.441031	CytoTRACE
TTTGGTTAGGACAGAA-1_4	YUGRUS	0.298315	CytoTRACE
TTGAACGAGTGCTGCC-1_4	YUGRUS	0.900892	CytoTRACE
TTGAACGCAACTGCGC-1_4	YUGRUS	0.905847	CytoTRACE
TTGAACGCATACCATG-1_4	YUGRUS	0.874133	CytoTRACE
TTGAACGGTCTGCCAG-1_4	YUGRUS	0.483647	CytoTRACE
TTGAACGGTTATGTGC-1_4	YUGRUS	0.936571	CytoTRACE
TTGAACGGTTCTGAAC-1_4	YUGRUS	0.428147	CytoTRACE
TTGACTTAGCTCCTTC-1_4	YUGRUS	0.53221	CytoTRACE
TTGACTTAGCTGTCTA-1_4	YUGRUS	0.569871	CytoTRACE
TTGACTTAGGCAGGTT-1_4	YUGRUS	0.573835	CytoTRACE
TTGACTTCATCGATGT-1_4	YUGRUS	0.661051	CytoTRACE
TTGACTTCATCTCCCA-1_4	YUGRUS	0.328048	CytoTRACE
TTGACTTTCCCATTAT-1_4	YUGRUS	0.950446	CytoTRACE
TTGCCGTCAATCTGCA-1_4	YUGRUS	0.374628	CytoTRACE
TTGCCGTCACTTACGA-1_4	YUGRUS	0.751239	CytoTRACE
TTGCCGTCATGTCGAT-1_4	YUGRUS	0.827552	CytoTRACE
TTGCCGTGTATATGAG-1_4	YUGRUS	0.729435	CytoTRACE
TTGCCGTGTCCGACGT-1_4	YUGRUS	0.395441	CytoTRACE
TTGCCGTTCAGATAAG-1_4	YUGRUS	0.775025	CytoTRACE
TTGCCGTTCGTCTGAA-1_4	YUGRUS	0.733399	CytoTRACE
TTGCCGTTCTGGCGAC-1_4	YUGRUS	0.760159	CytoTRACE
TTGCGTCAGCCTATGT-1_4	YUGRUS	0.609514	CytoTRACE
TTGCGTCAGGAACTGC-1_4	YUGRUS	0.285431	CytoTRACE
TTGCGTCAGGATGCGT-1_4	YUGRUS	0.359762	CytoTRACE
TTGCGTCAGGCCCTCA-1_4	YUGRUS	0.34886	CytoTRACE
TTGCGTCGTATTACCG-1_4	YUGRUS	0.722498	CytoTRACE
TTGAACGAGTAGATGT-1_4	YUGRUS	0.16551	CytoTRACE
TTGAACGAGTACATGA-1_4	YUGRUS	0.869177	CytoTRACE
TTGAACGAGAAAGTGG-1_4	YUGRUS	0.794846	CytoTRACE
TTCTTAGTCCGCGTTT-1_4	YUGRUS	0.429138	CytoTRACE
TTCGAAGTCACAAACC-1_4	YUGRUS	0.815659	CytoTRACE
TTCGAAGTCCAAAGTC-1_4	YUGRUS	0.337958	CytoTRACE
TTCGGTCCAGGTCCAC-1_4	YUGRUS	0.099108	CytoTRACE
TTCGGTCGTCAAAGCG-1_4	YUGRUS	0.27552	CytoTRACE
TTCGGTCGTCTCCATC-1_4	YUGRUS	0.637265	CytoTRACE
TTCGGTCGTTAAGGGC-1_4	YUGRUS	0.249752	CytoTRACE
TTCGGTCTCATGTCTT-1_4	YUGRUS	0.335976	CytoTRACE
TTCTACACACCAGTTA-1_4	YUGRUS	0.464817	CytoTRACE
TTCTACACACGACTCG-1_4	YUGRUS	0.668979	CytoTRACE
TTCTACACATGCTAGT-1_4	YUGRUS	0.710605	CytoTRACE
TTCTACACATTCTCAT-1_4	YUGRUS	0.307235	CytoTRACE
TTCTCAACAATAGCAA-1_4	YUGRUS	0.398414	CytoTRACE
TTGCGTCTCACATGCA-1_4	YUGRUS	0.899901	CytoTRACE
TTCTCAATCAGGTTCA-1_4	YUGRUS	0.305253	CytoTRACE
TTCTCCTAGTGCCAGA-1_4	YUGRUS	0.451933	CytoTRACE
TTCTCCTCAACGATGG-1_4	YUGRUS	0.714569	CytoTRACE
TTCTCCTCAGCGTCCA-1_4	YUGRUS	0.0584737	CytoTRACE
TTCTCCTGTTCAACCA-1_4	YUGRUS	0.731417	CytoTRACE
TTCTCCTTCGCAGGCT-1_4	YUGRUS	0.695738	CytoTRACE
TTCTTAGAGTGGTAGC-1_4	YUGRUS	0.391477	CytoTRACE
TTCTTAGCAGGTCGTC-1_4	YUGRUS	0.846383	CytoTRACE
TTCTTAGCATGGTTGT-1_4	YUGRUS	0.574827	CytoTRACE
TTCTTAGGTCTAACGT-1_4	YUGRUS	0.874133	CytoTRACE
TTCTTAGGTTCGGCAC-1_4	YUGRUS	0.72448	CytoTRACE
TTCTTAGTCATCGATG-1_4	YUGRUS	0.518335	CytoTRACE
TTCTTAGTCCCACTTG-1_4	YUGRUS	0.756194	CytoTRACE
TTCTCCTAGGCAGGTT-1_4	YUGRUS	0.859267	CytoTRACE
TTGGAACCAGACGTAG-1_4	YUGRUS	0.847374	CytoTRACE
TTGGAACCATGTAGTC-1_4	YUGRUS	0.738355	CytoTRACE
TTGGAACGTATCACCA-1_4	YUGRUS	0.518335	CytoTRACE
TTTATGCCAAACCTAC-1_4	YUGRUS	0.74331	CytoTRACE
TTTATGCCAAGACACG-1_4	YUGRUS	0.679881	CytoTRACE
TTTATGCCAAGAGGCT-1_4	YUGRUS	0.576809	CytoTRACE
TTTATGCGTACCCAAT-1_4	YUGRUS	0.942517	CytoTRACE
TTTATGCGTACTTAGC-1_4	YUGRUS	0.839445	CytoTRACE
TTTATGCGTTGGTGGA-1_4	YUGRUS	0.951437	CytoTRACE
TTTATGCTCCCAAGTA-1_4	YUGRUS	0.823588	CytoTRACE
TTTATGCTCGGCGGTT-1_4	YUGRUS	0.711596	CytoTRACE
TTTCCTCAGCAGGTCA-1_4	YUGRUS	0.878097	CytoTRACE
TTTCCTCCAAAGTGCG-1_4	YUGRUS	0.430129	CytoTRACE
TTTCCTCCACCTCGGA-1_4	YUGRUS	0.296333	CytoTRACE
TTTCCTCGTGCAGACA-1_4	YUGRUS	0.683845	CytoTRACE
TTTATGCAGCAGACTG-1_4	YUGRUS	0.475719	CytoTRACE
TTTCCTCGTTATGCGT-1_4	YUGRUS	0.318137	CytoTRACE
TTTCCTCTCATAGCAC-1_4	YUGRUS	0.372646	CytoTRACE
TTTCCTCTCCAAGTAC-1_4	YUGRUS	0.494549	CytoTRACE
TTTCCTCTCTTAACCT-1_4	YUGRUS	0.685828	CytoTRACE
TTTGCGCAGATCGATA-1_4	YUGRUS	0.838454	CytoTRACE
TTTGCGCAGGTTACCT-1_4	YUGRUS	0.342914	CytoTRACE
TTTGCGCAGTTATCGC-1_4	YUGRUS	0.240833	CytoTRACE
TTTGCGCCAGGGAGAG-1_4	YUGRUS	0.751239	CytoTRACE
TTTGCGCCAGTCCTTC-1_4	YUGRUS	0.778989	CytoTRACE
TTTGCGCCATCAGTAC-1_4	YUGRUS	0.565907	CytoTRACE
TTTGCGCGTAGCTGCC-1_4	YUGRUS	0.890981	CytoTRACE
TTTGCGCGTGGTTTCA-1_4	YUGRUS	0.768087	CytoTRACE
TTTGGTTAGATCCCGC-1_4	YUGRUS	0.375619	CytoTRACE
TTTCCTCTCAGATAAG-1_4	YUGRUS	0.074331	CytoTRACE
TGACAACAGTCTCCTC-1_4	YUGRUS	0.418236	CytoTRACE
TTTATGCAGACGCACA-1_4	YUGRUS	0.479683	CytoTRACE
TTTACTGTCCGCAAGC-1_4	YUGRUS	0.711596	CytoTRACE
TTGGAACGTCGAATCT-1_4	YUGRUS	0.929633	CytoTRACE
TTGGAACTCACGAAGG-1_4	YUGRUS	0.235877	CytoTRACE
TTGGAACTCCGAGCCA-1_4	YUGRUS	0.353816	CytoTRACE
TTGGAACTCGCCTGTT-1_4	YUGRUS	0.49554	CytoTRACE
TTGGCAAAGAGCCTAG-1_4	YUGRUS	0.415263	CytoTRACE
TTGGCAAAGGTGGGTT-1_4	YUGRUS	0.406343	CytoTRACE
TTGGCAAAGTGCAAGC-1_4	YUGRUS	0.957384	CytoTRACE
TTGGCAACAAAGGTGC-1_4	YUGRUS	0.804757	CytoTRACE
TTGGCAACAAGACGTG-1_4	YUGRUS	0.435084	CytoTRACE
TTGGCAAGTACCGGCT-1_4	YUGRUS	0.468781	CytoTRACE
TTGGCAATCAGTTAGC-1_4	YUGRUS	0.847374	CytoTRACE
TTGGCAATCCCTTGTG-1_4	YUGRUS	0.0317146	CytoTRACE
TTTACTGTCTTAGAGC-1_4	YUGRUS	0.868186	CytoTRACE
TTGGCAATCGCAGGCT-1_4	YUGRUS	0.499504	CytoTRACE
TTGTAGGAGAGGGATA-1_4	YUGRUS	0.430129	CytoTRACE
TTGTAGGAGAGTACAT-1_4	YUGRUS	0.662042	CytoTRACE
TTGTAGGCACGACTCG-1_4	YUGRUS	0.225966	CytoTRACE
TTGTAGGCAGATGGGT-1_4	YUGRUS	0.482656	CytoTRACE
TTGTAGGCAGTAAGCG-1_4	YUGRUS	0.769078	CytoTRACE
TTGTAGGTCCAAGTAC-1_4	YUGRUS	0.27552	CytoTRACE
TTTACTGAGAGGACGG-1_4	YUGRUS	0.820614	CytoTRACE
TTTACTGCACATCTTT-1_4	YUGRUS	0.861249	CytoTRACE
TTTACTGGTACCGTAT-1_4	YUGRUS	0.535183	CytoTRACE
TTTACTGGTATGCTTG-1_4	YUGRUS	0.227948	CytoTRACE
TTTACTGGTTATCCGA-1_4	YUGRUS	0.848365	CytoTRACE
TTTACTGTCACTATTC-1_4	YUGRUS	0.365709	CytoTRACE
TTGGCAATCTGTTTGT-1_4	YUGRUS	0.637265	CytoTRACE
AACACGTTCCGTTGTC-1_4	YUGRUS	0.982161	CytoTRACE
TGACAACAGAGACTAT-1_4	YUGRUS	0.66997	CytoTRACE
TGAAAGATCTTGCAAG-1_4	YUGRUS	0.189296	CytoTRACE
TACAGTGCATTACCTT-1_4	YUGRUS	0.791873	CytoTRACE
TACCTATCAAGAGGCT-1_4	YUGRUS	0.450942	CytoTRACE
TACCTATCACCCATGG-1_4	YUGRUS	0.718533	CytoTRACE
TACCTATCACGAAGCA-1_4	YUGRUS	0.930624	CytoTRACE
TACCTATCAGACGCCT-1_4	YUGRUS	0.108028	CytoTRACE
TACCTATGTGTGAATA-1_4	YUGRUS	0.0297324	CytoTRACE
TACCTATGTGTTGAGG-1_4	YUGRUS	0.883053	CytoTRACE
TACCTATTCTACGAGT-1_4	YUGRUS	0.216056	CytoTRACE
TACCTTAAGTGAATTG-1_4	YUGRUS	0.822597	CytoTRACE
TACCTTAGTCATGCCG-1_4	YUGRUS	0.86224	CytoTRACE
TACCTTAGTTCCACTC-1_4	YUGRUS	0.333003	CytoTRACE
TACGGATAGACTAAGT-1_4	YUGRUS	0.176412	CytoTRACE
TACGGATAGCAGCCTC-1_4	YUGRUS	0.749257	CytoTRACE
TACGGATAGGAGCGAG-1_4	YUGRUS	0.694747	CytoTRACE
TACGGATAGTGGTAGC-1_4	YUGRUS	0.622398	CytoTRACE
TACGGATCAGACGCAA-1_4	YUGRUS	0.537166	CytoTRACE
TACGGATCAGCTCCGA-1_4	YUGRUS	0.857284	CytoTRACE
TACGGATCATGAGCGA-1_4	YUGRUS	0.894945	CytoTRACE
TACGGATGTATCACCA-1_4	YUGRUS	0.887017	CytoTRACE
TACGGATGTCCTCTTG-1_4	YUGRUS	0.313181	CytoTRACE
TACGGATGTGCACTTA-1_4	YUGRUS	0.258672	CytoTRACE
TACGGATTCACCGGGT-1_4	YUGRUS	0.719524	CytoTRACE
TACGGATTCAGGTTCA-1_4	YUGRUS	0.832507	CytoTRACE
TACGGGCAGGCTCTTA-1_4	YUGRUS	0.833499	CytoTRACE
TACGGGCAGTGGTCCC-1_4	YUGRUS	0.785927	CytoTRACE
TACAGTGCAGGATCGA-1_4	YUGRUS	0.973241	CytoTRACE
TACAGTGAGAGTCTGG-1_4	YUGRUS	0.629336	CytoTRACE
TACACGAGTTTACTCT-1_4	YUGRUS	0.867195	CytoTRACE
TACACGAGTGATGTGG-1_4	YUGRUS	0.813677	CytoTRACE
TAAACCGGTAAAGGAG-1_4	YUGRUS	0.337958	CytoTRACE
TAAACCGGTATGGTTC-1_4	YUGRUS	0.203171	CytoTRACE
TAAACCGGTGTCGCTG-1_4	YUGRUS	0.979187	CytoTRACE
TAAACCGGTTGGAGGT-1_4	YUGRUS	0.507433	CytoTRACE
TAAACCGGTTGTCTTT-1_4	YUGRUS	0.302279	CytoTRACE
TAAACCGTCAAACAAG-1_4	YUGRUS	0.666997	CytoTRACE
TAAACCGTCCACGTGG-1_4	YUGRUS	0.222002	CytoTRACE
TAAGAGAAGAAAGTGG-1_4	YUGRUS	0.904856	CytoTRACE
TAAGAGAGTTTCCACC-1_4	YUGRUS	0.912785	CytoTRACE
TAAGAGAGTTTGTTGG-1_4	YUGRUS	0.969277	CytoTRACE
TAAGCGTAGAAACCTA-1_4	YUGRUS	0.563925	CytoTRACE
TAAGCGTAGTACGCGA-1_4	YUGRUS	0.802775	CytoTRACE
TACGGGCCACCAGATT-1_4	YUGRUS	0.922696	CytoTRACE
TAAGCGTCACCCTATC-1_4	YUGRUS	0.483647	CytoTRACE
TAAGCGTCAGGTCTCG-1_4	YUGRUS	0.77998	CytoTRACE
TAAGCGTCATTAGCCA-1_4	YUGRUS	0.358771	CytoTRACE
TAAGCGTGTTCCATGA-1_4	YUGRUS	0.51338	CytoTRACE
TAAGCGTTCAAGCCTA-1_4	YUGRUS	0.517344	CytoTRACE
TAAGCGTTCGAGAACG-1_4	YUGRUS	0.793855	CytoTRACE
TAAGTGCCACAACGTT-1_4	YUGRUS	0.905847	CytoTRACE
TAAGTGCCATCCGGGT-1_4	YUGRUS	0.962339	CytoTRACE
TAAGTGCCATGTCGAT-1_4	YUGRUS	0.914767	CytoTRACE
TAAGTGCTCGGACAAG-1_4	YUGRUS	0.558969	CytoTRACE
TAAGTGCTCTGCAAGT-1_4	YUGRUS	0.621407	CytoTRACE
TACACGAAGCACACAG-1_4	YUGRUS	0.945491	CytoTRACE
TACACGAAGGACAGCT-1_4	YUGRUS	0.928642	CytoTRACE
TAAGCGTCACGGCCAT-1_4	YUGRUS	0.909812	CytoTRACE
TAAACCGCACCCATTC-1_4	YUGRUS	0.789891	CytoTRACE
TACGGGCCAGTTAACC-1_4	YUGRUS	0.0693756	CytoTRACE
TACGGGCGTACTTGAC-1_4	YUGRUS	0.896928	CytoTRACE
TACTTACTCGCATGAT-1_4	YUGRUS	0.326065	CytoTRACE
TACTTGTAGCGCCTCA-1_4	YUGRUS	0.389495	CytoTRACE
TACTTGTAGCTGCAAG-1_4	YUGRUS	0.925669	CytoTRACE
TACTTGTAGTCACGCC-1_4	YUGRUS	0.595639	CytoTRACE
TACTTGTAGTGCCAGA-1_4	YUGRUS	0.755203	CytoTRACE
TACTTGTAGTGGAGAA-1_4	YUGRUS	0.860258	CytoTRACE
TACTTGTCATCTATGG-1_4	YUGRUS	0.450942	CytoTRACE
TACTTGTGTACAGTGG-1_4	YUGRUS	0.672944	CytoTRACE
TACTTGTGTTTAGGAA-1_4	YUGRUS	0.527255	CytoTRACE
TACTTGTTCTGGCGAC-1_4	YUGRUS	0.12884	CytoTRACE
TAGACCAAGAGCTGCA-1_4	YUGRUS	0.588702	CytoTRACE
TAGACCACAAGTCATC-1_4	YUGRUS	0.381566	CytoTRACE
TAGACCACAGGAACGT-1_4	YUGRUS	0.597621	CytoTRACE
TAGACCAGTATAGGTA-1_4	YUGRUS	0.336967	CytoTRACE
TAGACCATCCTTTCGG-1_4	YUGRUS	0.877106	CytoTRACE
TAGACCATCGGTGTTA-1_4	YUGRUS	0.836472	CytoTRACE
TAGACCATCTCTGAGA-1_4	YUGRUS	0.957384	CytoTRACE
TAGAGCTAGACTAGGC-1_4	YUGRUS	0.762141	CytoTRACE
TAGAGCTAGGCGCTCT-1_4	YUGRUS	0.744301	CytoTRACE
TAGAGCTAGTCCGGTC-1_4	YUGRUS	0.832507	CytoTRACE
TAGAGCTCAAAGCGGT-1_4	YUGRUS	0.93558	CytoTRACE
TAGAGCTCACCACGTG-1_4	YUGRUS	0.806739	CytoTRACE
TAGAGCTCACCTGGTG-1_4	YUGRUS	0.351833	CytoTRACE
TAGAGCTCATAAAGGT-1_4	YUGRUS	0.195243	CytoTRACE
TAGAGCTTCCAGGGCT-1_4	YUGRUS	0.448959	CytoTRACE
TACTTACGTGCAGGTA-1_4	YUGRUS	0.792864	CytoTRACE
TACTTACGTGAGGGTT-1_4	YUGRUS	0.419227	CytoTRACE
TACTTACGTCGAACAG-1_4	YUGRUS	0.8444	CytoTRACE
TACTTACGTAGCACGA-1_4	YUGRUS	0.897919	CytoTRACE
TACGGGCGTCCGAACC-1_4	YUGRUS	0.332012	CytoTRACE
TACGGGCGTCTCGTTC-1_4	YUGRUS	0.749257	CytoTRACE
TACGGGCGTGAAATCA-1_4	YUGRUS	0.900892	CytoTRACE
TACGGGCGTGACCAAG-1_4	YUGRUS	0.763132	CytoTRACE
TACGGGCTCAGAGGTG-1_4	YUGRUS	0.280476	CytoTRACE
TACGGGCTCTGTCAAG-1_4	YUGRUS	0.83449	CytoTRACE
TACGGTAAGATCTGCT-1_4	YUGRUS	0.604559	CytoTRACE
TACGGTAAGTGGGTTG-1_4	YUGRUS	0.697721	CytoTRACE
TACGGTAAGTTGCAGG-1_4	YUGRUS	0.349851	CytoTRACE
TACGGTATCAGGCGAA-1_4	YUGRUS	0.745292	CytoTRACE
TACGGTATCGGACAAG-1_4	YUGRUS	0.648167	CytoTRACE
TACGGTATCTACTTAC-1_4	YUGRUS	0.0317146	CytoTRACE
TACGGGCGTAATTGGA-1_4	YUGRUS	0.888008	CytoTRACE
TACTCATAGGCTCAGA-1_4	YUGRUS	0.83449	CytoTRACE
TACTCATTCTGTTGAG-1_4	YUGRUS	0.382557	CytoTRACE
TACTCGCAGAACTCGG-1_4	YUGRUS	0.721506	CytoTRACE
TACTCGCAGGCTAGAC-1_4	YUGRUS	0.833499	CytoTRACE
TACTCGCCACCCAGTG-1_4	YUGRUS	0.702676	CytoTRACE
TACTCGCCATGCAACT-1_4	YUGRUS	0.966303	CytoTRACE
TACTCGCGTCTCCCTA-1_4	YUGRUS	0.894945	CytoTRACE
TACTCGCTCAGGATCT-1_4	YUGRUS	0.4222	CytoTRACE
TACTTACAGAATCTCC-1_4	YUGRUS	0.819623	CytoTRACE
TACTTACAGAGAGCTC-1_4	YUGRUS	0.814668	CytoTRACE
TACTTACAGCCACGCT-1_4	YUGRUS	0.545094	CytoTRACE
TACTTACAGGACAGCT-1_4	YUGRUS	0.459861	CytoTRACE
TACTTACCAGGATCGA-1_4	YUGRUS	0.18335	CytoTRACE
TACTCATTCTGCCCTA-1_4	YUGRUS	0.938553	CytoTRACE
TAGAGCTTCCGTAGGC-1_4	YUGRUS	0.893954	CytoTRACE
TAAACCGCAAGTCTGT-1_4	YUGRUS	0.549058	CytoTRACE
TAAACCGAGAGCTTCT-1_4	YUGRUS	0.910803	CytoTRACE
GTGCATACAGGGAGAG-1_4	YUGRUS	0.138751	CytoTRACE
GTGCATACATTTCAGG-1_4	YUGRUS	0.061447	CytoTRACE
GTGCATAGTCTGGAGA-1_4	YUGRUS	0.592666	CytoTRACE
GTGCATATCGCGCCAA-1_4	YUGRUS	0.648167	CytoTRACE
GTGCGGTAGTGATCGG-1_4	YUGRUS	0.5778	CytoTRACE
GTGCGGTCAGCGAACA-1_4	YUGRUS	0.818632	CytoTRACE
GTGCGGTCATCCCATC-1_4	YUGRUS	0.832507	CytoTRACE
GTGCGGTGTAGGCATG-1_4	YUGRUS	0.519326	CytoTRACE
GTGCGGTGTATAAACG-1_4	YUGRUS	0.922696	CytoTRACE
GTGCGGTGTCGTCTTC-1_4	YUGRUS	0.937562	CytoTRACE
GTGCGGTGTTTGTTTC-1_4	YUGRUS	0.448959	CytoTRACE
GTGCGGTTCACCCTCA-1_4	YUGRUS	0.450942	CytoTRACE
GTGCGGTTCAGCGATT-1_4	YUGRUS	0.90783	CytoTRACE
GTGCGGTTCCACGTGG-1_4	YUGRUS	0.0445986	CytoTRACE
GTGCTTCAGGATCGCA-1_4	YUGRUS	0.777007	CytoTRACE
GTGCTTCAGTTGCAGG-1_4	YUGRUS	0.910803	CytoTRACE
GTGCTTCCAACTTGAC-1_4	YUGRUS	0.755203	CytoTRACE
GTGCTTCCATCGGTTA-1_4	YUGRUS	0.829534	CytoTRACE
GTGCTTCCATTGCGGC-1_4	YUGRUS	0.452924	CytoTRACE
GTGCTTCGTAGAGCTG-1_4	YUGRUS	0.815659	CytoTRACE
GTGCTTCTCCTATTCA-1_4	YUGRUS	0.856293	CytoTRACE
GTGCTTCTCGGTTAAC-1_4	YUGRUS	0.928642	CytoTRACE
GTGGGTCAGAGCTTCT-1_4	YUGRUS	0.420218	CytoTRACE
GTGGGTCAGATTACCC-1_4	YUGRUS	0.260654	CytoTRACE
GTGGGTCAGTGACATA-1_4	YUGRUS	0.335976	CytoTRACE
GTGCATAAGTGCGTGA-1_4	YUGRUS	0.0624381	CytoTRACE
GTGCATAAGTATTGGA-1_4	YUGRUS	0.573835	CytoTRACE
GTGCATAAGCTCCTCT-1_4	YUGRUS	0.747275	CytoTRACE
GTGCAGCTCTGGTTCC-1_4	YUGRUS	0.121903	CytoTRACE
GTCTCGTGTTGCCTCT-1_4	YUGRUS	0.515362	CytoTRACE
GTCTTCGAGGTGCTTT-1_4	YUGRUS	0.635282	CytoTRACE
GTCTTCGCACCGGAAA-1_4	YUGRUS	0.282458	CytoTRACE
GTCTTCGCACGGACAA-1_4	YUGRUS	0.549058	CytoTRACE
GTCTTCGGTCCTGCTT-1_4	YUGRUS	0.848365	CytoTRACE
GTCTTCGGTTCGCGAC-1_4	YUGRUS	0.515362	CytoTRACE
GTCTTCGTCAGTGCAT-1_4	YUGRUS	0.187314	CytoTRACE
GTGAAGGAGTTACCCA-1_4	YUGRUS	0.111001	CytoTRACE
GTGAAGGCAATGGATA-1_4	YUGRUS	0.870168	CytoTRACE
GTGAAGGGTAGCTAAA-1_4	YUGRUS	0.626363	CytoTRACE
GTGAAGGGTGCCTGGT-1_4	YUGRUS	0.616452	CytoTRACE
GTGAAGGGTTGACGTT-1_4	YUGRUS	0.667988	CytoTRACE
GTGGGTCCACATTAGC-1_4	YUGRUS	0.441031	CytoTRACE
GTGAAGGTCGACAGCC-1_4	YUGRUS	0.95441	CytoTRACE
GTGCAGCCACAGGAGT-1_4	YUGRUS	0.847374	CytoTRACE
GTGCAGCCACTGTGTA-1_4	YUGRUS	0.448959	CytoTRACE
GTGCAGCCATCCGGGT-1_4	YUGRUS	0.661051	CytoTRACE
GTGCAGCCATGATCCA-1_4	YUGRUS	0.450942	CytoTRACE
GTGCAGCCATTCCTGC-1_4	YUGRUS	0.0673935	CytoTRACE
GTGCAGCGTCTGCAAT-1_4	YUGRUS	0.730426	CytoTRACE
GTGCAGCGTTGTCTTT-1_4	YUGRUS	0.927651	CytoTRACE
GTGCAGCTCACCCTCA-1_4	YUGRUS	0.852329	CytoTRACE
GTGCAGCTCATCTGTT-1_4	YUGRUS	0.763132	CytoTRACE
GTGCAGCTCATTGCGA-1_4	YUGRUS	0.361744	CytoTRACE
GTGCAGCTCGAATGGG-1_4	YUGRUS	0.241824	CytoTRACE
GTGCAGCTCGTCTGCT-1_4	YUGRUS	0.180377	CytoTRACE
GTGCAGCAGAAACGAG-1_4	YUGRUS	0.822597	CytoTRACE
TAAACCGAGTGGACGT-1_4	YUGRUS	0.893954	CytoTRACE
GTGGGTCCACGACTCG-1_4	YUGRUS	0.373637	CytoTRACE
GTGGGTCGTAGAGTGC-1_4	YUGRUS	0.337958	CytoTRACE
GTTCATTCACAGAGGT-1_4	YUGRUS	0.531219	CytoTRACE
GTTCATTCACATGACT-1_4	YUGRUS	0.3667	CytoTRACE
GTTCATTGTAAGCACG-1_4	YUGRUS	0.730426	CytoTRACE
GTTCATTGTCAAACTC-1_4	YUGRUS	0.832507	CytoTRACE
GTTCGGGAGACTAAGT-1_4	YUGRUS	0.781962	CytoTRACE
GTTCGGGAGATCGGGT-1_4	YUGRUS	0.435084	CytoTRACE
GTTCGGGAGCCAGAAC-1_4	YUGRUS	0.774034	CytoTRACE
GTTCGGGAGCCCAGCT-1_4	YUGRUS	0.331021	CytoTRACE
GTTCGGGAGCTGAACG-1_4	YUGRUS	0.0624381	CytoTRACE
GTTCGGGCAGAGTGTG-1_4	YUGRUS	0.555996	CytoTRACE
GTTCGGGCAGCTGCTG-1_4	YUGRUS	0.453915	CytoTRACE
GTTCGGGGTGACGCCT-1_4	YUGRUS	0.521308	CytoTRACE
GTTCGGGTCAGCTCTC-1_4	YUGRUS	0.772052	CytoTRACE
GTTCGGGTCCTTGGTC-1_4	YUGRUS	0.623389	CytoTRACE
GTTCTCGAGCCAGTAG-1_4	YUGRUS	0.987116	CytoTRACE
GTTCTCGAGCGTGTCC-1_4	YUGRUS	0.89891	CytoTRACE
GTTCTCGCACGGCCAT-1_4	YUGRUS	0.684836	CytoTRACE
GTTCTCGCAGCGTCCA-1_4	YUGRUS	0.368682	CytoTRACE
GTTCTCGGTCCGAACC-1_4	YUGRUS	0.96333	CytoTRACE
GTTTCTACACCTCGGA-1_4	YUGRUS	0.531219	CytoTRACE
GTTTCTACACTGTTAG-1_4	YUGRUS	0.570862	CytoTRACE
GTTTCTACAGTTCCCT-1_4	YUGRUS	0.690783	CytoTRACE
GTTTCTACATATGAGA-1_4	YUGRUS	0.517344	CytoTRACE
GTTTCTATCAGCTCTC-1_4	YUGRUS	0.792864	CytoTRACE
GTTTCTATCCTCCTAG-1_4	YUGRUS	0.41328	CytoTRACE
GTTCATTCAACGATCT-1_4	YUGRUS	0.744301	CytoTRACE
GTTCATTAGGCTACGA-1_4	YUGRUS	0.33003	CytoTRACE
GTTCATTAGCTGATAA-1_4	YUGRUS	0.634291	CytoTRACE
GTTCATTAGCGCTCCA-1_4	YUGRUS	0.823588	CytoTRACE
GTGGGTCGTAGATTAG-1_4	YUGRUS	0.875124	CytoTRACE
GTGGGTCGTTTAGGAA-1_4	YUGRUS	0.552032	CytoTRACE
GTGTGCGAGCATGGCA-1_4	YUGRUS	0.701685	CytoTRACE
GTGTGCGAGTTTCCTT-1_4	YUGRUS	0.663033	CytoTRACE
GTGTGCGCATTTGCTT-1_4	YUGRUS	0.0317146	CytoTRACE
GTGTGCGGTAGGCATG-1_4	YUGRUS	0.956392	CytoTRACE
GTGTGCGGTCTCATCC-1_4	YUGRUS	0.328048	CytoTRACE
GTGTGCGGTTAAAGAC-1_4	YUGRUS	0.582755	CytoTRACE
GTGTGCGGTTCCACGG-1_4	YUGRUS	0.606541	CytoTRACE
GTGTGCGTCACTCCTG-1_4	YUGRUS	0.537166	CytoTRACE
GTGTGCGTCCCAAGAT-1_4	YUGRUS	0.909812	CytoTRACE
GTGTTAGCAGTAGAGC-1_4	YUGRUS	0.89891	CytoTRACE
GTGGGTCCATCGACGC-1_4	YUGRUS	0.773043	CytoTRACE
GTGTTAGGTGTTGGGA-1_4	YUGRUS	0.602577	CytoTRACE
GTTAAGCCACCACCAG-1_4	YUGRUS	0.221011	CytoTRACE
GTTAAGCCAGCTGCTG-1_4	YUGRUS	0.777998	CytoTRACE
GTTAAGCGTGGCGAAT-1_4	YUGRUS	0.276511	CytoTRACE
GTTAAGCGTTCGTTGA-1_4	YUGRUS	0.787909	CytoTRACE
GTTAAGCGTTGTACAC-1_4	YUGRUS	0.957384	CytoTRACE
GTTAAGCTCACTTACT-1_4	YUGRUS	0.679881	CytoTRACE
GTTAAGCTCATTATCC-1_4	YUGRUS	0.392468	CytoTRACE
GTTACAGAGAGAGCTC-1_4	YUGRUS	0.246779	CytoTRACE
GTTACAGAGTCAATAG-1_4	YUGRUS	0.786918	CytoTRACE
GTTACAGTCACATAGC-1_4	YUGRUS	0.803766	CytoTRACE
GTTACAGTCGCAGGCT-1_4	YUGRUS	0.90783	CytoTRACE
GTTCATTAGCCCGAAA-1_4	YUGRUS	0.737364	CytoTRACE
GTTAAGCAGACCTAGG-1_4	YUGRUS	0.777007	CytoTRACE
TAGCCGGAGCACACAG-1_4	YUGRUS	0.685828	CytoTRACE
TAGCCGGAGCTAGGCA-1_4	YUGRUS	0.984143	CytoTRACE
TAGCCGGAGTGAACAT-1_4	YUGRUS	0.872151	CytoTRACE
TCGTACCAGGAGTTTA-1_4	YUGRUS	0.540139	CytoTRACE
TCGTACCCACAGACTT-1_4	YUGRUS	0.863231	CytoTRACE
TCGTACCGTTTGGCGC-1_4	YUGRUS	0.878097	CytoTRACE
TCGTACCTCAGTTGAC-1_4	YUGRUS	0.869177	CytoTRACE
TCGTACCTCCGCAAGC-1_4	YUGRUS	0.945491	CytoTRACE
TCGTACCTCCTAGAAC-1_4	YUGRUS	0.172448	CytoTRACE
TCGTAGAAGGATGGTC-1_4	YUGRUS	0.548067	CytoTRACE
TCGTAGAAGTGTACCT-1_4	YUGRUS	0.93558	CytoTRACE
TCGTAGACACCCATTC-1_4	YUGRUS	0.479683	CytoTRACE
TCGTAGACAGTCTTCC-1_4	YUGRUS	0.61447	CytoTRACE
TCGTAGACATCGATTG-1_4	YUGRUS	0.66997	CytoTRACE
TCGTAGAGTCGTGGCT-1_4	YUGRUS	0.660059	CytoTRACE
TCGTAGAGTTGATTCG-1_4	YUGRUS	0.27552	CytoTRACE
TCGTAGATCAGAGGTG-1_4	YUGRUS	0.545094	CytoTRACE
TCGTAGATCTTTACGT-1_4	YUGRUS	0.910803	CytoTRACE
TCTATTGCAAAGTGCG-1_4	YUGRUS	0.257681	CytoTRACE
TCTATTGCAATGGTCT-1_4	YUGRUS	0.858276	CytoTRACE
TCTATTGCAGCTTAAC-1_4	YUGRUS	0.606541	CytoTRACE
TCTATTGGTACCGTTA-1_4	YUGRUS	0.506442	CytoTRACE
TCTATTGGTGATAAAC-1_4	YUGRUS	0.461843	CytoTRACE
TCTATTGGTTGTCGCG-1_4	YUGRUS	0.198216	CytoTRACE
TCTATTGTCAGATAAG-1_4	YUGRUS	0.299306	CytoTRACE
TCTATTGTCCCTCTTT-1_4	YUGRUS	0.645193	CytoTRACE
TCTATTGTCGGCGGTT-1_4	YUGRUS	0.172448	CytoTRACE
TCTATTGTCTGAAAGA-1_4	YUGRUS	0.814668	CytoTRACE
TCGTACCAGATGCGAC-1_4	YUGRUS	0.398414	CytoTRACE
TCGGTAATCTGACCTC-1_4	YUGRUS	0.720515	CytoTRACE
TCGGTAATCTCGCTTG-1_4	YUGRUS	0.769078	CytoTRACE
TCGGTAATCCGCATAA-1_4	YUGRUS	0.700694	CytoTRACE
TCGAGGCTCAAACCGT-1_4	YUGRUS	0.835481	CytoTRACE
TCGAGGCTCAGCGACC-1_4	YUGRUS	0.974232	CytoTRACE
TCGAGGCTCCACGAAT-1_4	YUGRUS	0.756194	CytoTRACE
TCGAGGCTCCACGCAG-1_4	YUGRUS	0.295342	CytoTRACE
TCGAGGCTCTGGAGCC-1_4	YUGRUS	0.446977	CytoTRACE
TCGCGAGAGTCAAGGC-1_4	YUGRUS	0.381566	CytoTRACE
TCGCGAGCAGCCAATT-1_4	YUGRUS	0.801784	CytoTRACE
TCGCGAGGTCAGAATA-1_4	YUGRUS	0.727453	CytoTRACE
TCGCGAGGTCGCGTGT-1_4	YUGRUS	0.111992	CytoTRACE
TCGCGAGTCAAGGTAA-1_4	YUGRUS	0.530228	CytoTRACE
TCGCGTTAGGCATGTG-1_4	YUGRUS	0.851338	CytoTRACE
TCGCGTTCACAGCCCA-1_4	YUGRUS	0.975223	CytoTRACE
TCTCATACACTGTCGG-1_4	YUGRUS	0.85332	CytoTRACE
TCGCGTTGTAGCGTGA-1_4	YUGRUS	0.847374	CytoTRACE
TCGGGACAGCCCAATT-1_4	YUGRUS	0.485629	CytoTRACE
TCGGGACAGCGCCTTG-1_4	YUGRUS	0.925669	CytoTRACE
TCGGGACAGGCACATG-1_4	YUGRUS	0.325074	CytoTRACE
TCGGGACCACGGCCAT-1_4	YUGRUS	0.356789	CytoTRACE
TCGGGACCACGTAAGG-1_4	YUGRUS	0.747275	CytoTRACE
TCGGGACGTGACCAAG-1_4	YUGRUS	0.0445986	CytoTRACE
TCGGTAACAGGAATGC-1_4	YUGRUS	0.618434	CytoTRACE
TCGGTAACAGTATCTG-1_4	YUGRUS	0.610505	CytoTRACE
TCGGTAAGTAGAAGGA-1_4	YUGRUS	0.108028	CytoTRACE
TCGGTAAGTAGAGCTG-1_4	YUGRUS	0.919722	CytoTRACE
TCGGTAAGTGCGGTAA-1_4	YUGRUS	0.938553	CytoTRACE
TCGGTAAGTTCCAACA-1_4	YUGRUS	0.899901	CytoTRACE
TCGGGACAGCAGCCTC-1_4	YUGRUS	0.448959	CytoTRACE
TCGAGGCGTGGTCCGT-1_4	YUGRUS	0.464817	CytoTRACE
TCTCATACATTGTGCA-1_4	YUGRUS	0.285431	CytoTRACE
TCTCATATCCAAGCCG-1_4	YUGRUS	0.534192	CytoTRACE
TCTTCGGGTCATGCAT-1_4	YUGRUS	0.936571	CytoTRACE
TCTTCGGGTCATTAGC-1_4	YUGRUS	0.676908	CytoTRACE
TCTTCGGGTTGGGACA-1_4	YUGRUS	0.420218	CytoTRACE
TCTTCGGTCCATGAGT-1_4	YUGRUS	0.100099	CytoTRACE
TCTTCGGTCTCGGACG-1_4	YUGRUS	0.353816	CytoTRACE
TCTTCGGTCTTACCGC-1_4	YUGRUS	0.452924	CytoTRACE
TCTTTCCAGACCTAGG-1_4	YUGRUS	0.623389	CytoTRACE
TCTTTCCAGCGTCTAT-1_4	YUGRUS	0.725471	CytoTRACE
TCTTTCCAGGATCGCA-1_4	YUGRUS	0.768087	CytoTRACE
TCTTTCCCACTGCCAG-1_4	YUGRUS	0.735382	CytoTRACE
TCTTTCCCATTCCTCG-1_4	YUGRUS	0.876115	CytoTRACE
TCTTTCCTCTGCAAGT-1_4	YUGRUS	0.201189	CytoTRACE
TGAAAGAAGATGAGAG-1_4	YUGRUS	0.677899	CytoTRACE
TGAAAGAAGCTAAGAT-1_4	YUGRUS	0.177403	CytoTRACE
TGAAAGAAGGAACTGC-1_4	YUGRUS	0.588702	CytoTRACE
TGAAAGACAAGCGCTC-1_4	YUGRUS	0.491576	CytoTRACE
TGAAAGACAAGTCTGT-1_4	YUGRUS	0.388503	CytoTRACE
TGAAAGAGTAAATGTG-1_4	YUGRUS	0.653122	CytoTRACE
TGAAAGAGTACATCCA-1_4	YUGRUS	0.141724	CytoTRACE
TGAAAGAGTTCAGTAC-1_4	YUGRUS	0.951437	CytoTRACE
TGAAAGAGTTGAGGTG-1_4	YUGRUS	0.268583	CytoTRACE
TGAAAGATCACCACCT-1_4	YUGRUS	0.521308	CytoTRACE
TGAAAGATCCGCTGTT-1_4	YUGRUS	0.722498	CytoTRACE
TGAAAGATCGTGTAGT-1_4	YUGRUS	0.611497	CytoTRACE
TGAAAGATCTGAGTGT-1_4	YUGRUS	0.680872	CytoTRACE
TCTTCGGCAGTTCATG-1_4	YUGRUS	0.900892	CytoTRACE
TCTTCGGCAGGCAGTA-1_4	YUGRUS	0.941526	CytoTRACE
TCTTCGGCAGCATACT-1_4	YUGRUS	0.873142	CytoTRACE
TCTTCGGCACTGAAGG-1_4	YUGRUS	0.0336967	CytoTRACE
TCTCTAACAAAGTGCG-1_4	YUGRUS	0.745292	CytoTRACE
TCTCTAACACGCTTTC-1_4	YUGRUS	0.611497	CytoTRACE
TCTCTAACATGTCCTC-1_4	YUGRUS	0.462834	CytoTRACE
TCTCTAAGTGTTAAGA-1_4	YUGRUS	0.243806	CytoTRACE
TCTCTAAGTTATGTGC-1_4	YUGRUS	0.664024	CytoTRACE
TCTCTAATCATACGGT-1_4	YUGRUS	0.291378	CytoTRACE
TCTCTAATCCCTGACT-1_4	YUGRUS	0.744301	CytoTRACE
TCTGAGAAGACGCAAC-1_4	YUGRUS	0.783944	CytoTRACE
TCTGAGAAGTTACCCA-1_4	YUGRUS	0.830525	CytoTRACE
TCTGAGACACATTAGC-1_4	YUGRUS	0.822597	CytoTRACE
TCTGAGAGTATTCGTG-1_4	YUGRUS	0.731417	CytoTRACE
TCTGAGAGTCCGAATT-1_4	YUGRUS	0.776016	CytoTRACE
TCTCATAGTACCGTAT-1_4	YUGRUS	0.707631	CytoTRACE
TCTGAGATCCTACAGA-1_4	YUGRUS	0.767096	CytoTRACE
TCTGAGATCTACCTGC-1_4	YUGRUS	0.750248	CytoTRACE
TCTGGAAAGGAGCGAG-1_4	YUGRUS	0.424182	CytoTRACE
TCTGGAAAGGCCATAG-1_4	YUGRUS	0.373637	CytoTRACE
TCTGGAACAACTGCGC-1_4	YUGRUS	0.887017	CytoTRACE
TCTGGAACACGGCTAC-1_4	YUGRUS	0.50446	CytoTRACE
TCTGGAACATGGTCAT-1_4	YUGRUS	0.646184	CytoTRACE
TCTGGAAGTCTCTTAT-1_4	YUGRUS	0.799802	CytoTRACE
TCTGGAAGTCTGCCAG-1_4	YUGRUS	0.920714	CytoTRACE
TCTGGAATCGGCGGTT-1_4	YUGRUS	0.762141	CytoTRACE
TCTTCGGAGCCACCTG-1_4	YUGRUS	0.813677	CytoTRACE
TCTTCGGCAAACGCGA-1_4	YUGRUS	0.913776	CytoTRACE
TCTTCGGCACGTAAGG-1_4	YUGRUS	0.396432	CytoTRACE
TCTGAGATCGGGAGTA-1_4	YUGRUS	0.528246	CytoTRACE
TCGAGGCCAATCTGCA-1_4	YUGRUS	0.11893	CytoTRACE
TCGAGGCAGCCCAACC-1_4	YUGRUS	0.850347	CytoTRACE
TCCCGATTCCCTTGTG-1_4	YUGRUS	0.790882	CytoTRACE
TATCTCAAGCGCCTTG-1_4	YUGRUS	0.55996	CytoTRACE
TATCTCAAGGACGAAA-1_4	YUGRUS	0.840436	CytoTRACE
TATCTCAGTCTCATCC-1_4	YUGRUS	0.686819	CytoTRACE
TATCTCAGTCTGGAGA-1_4	YUGRUS	0.389495	CytoTRACE
TATCTCAGTTCCGTCT-1_4	YUGRUS	0.167493	CytoTRACE
TATGCCCAGGATCGCA-1_4	YUGRUS	0.88999	CytoTRACE
TATGCCCAGTACACCT-1_4	YUGRUS	0.9445	CytoTRACE
TATGCCCCATTCCTCG-1_4	YUGRUS	0.683845	CytoTRACE
TATGCCCGTTCTGAAC-1_4	YUGRUS	0.730426	CytoTRACE
TATTACCAGGCGTACA-1_4	YUGRUS	0.763132	CytoTRACE
TATTACCCACGTTGGC-1_4	YUGRUS	0.883053	CytoTRACE
TATTACCCATTGGCGC-1_4	YUGRUS	0.746283	CytoTRACE
TATTACCGTCTCTTAT-1_4	YUGRUS	0.6333	CytoTRACE
TATTACCGTTACGCGC-1_4	YUGRUS	0.968285	CytoTRACE
TATTACCGTTCATGGT-1_4	YUGRUS	0.24777	CytoTRACE
TATTACCGTTTGTTTC-1_4	YUGRUS	0.584737	CytoTRACE
TATTACCTCGTAGGAG-1_4	YUGRUS	0.883053	CytoTRACE
TATTACCTCTTTACAC-1_4	YUGRUS	0.748266	CytoTRACE
TCAACGAAGTGGTCCC-1_4	YUGRUS	0.493558	CytoTRACE
TCAACGAGTATTAGCC-1_4	YUGRUS	0.855302	CytoTRACE
TCAACGAGTGCTGTAT-1_4	YUGRUS	0.589693	CytoTRACE
TCAACGATCGTCTGAA-1_4	YUGRUS	0.702676	CytoTRACE
TCAATCTCAGCGTAAG-1_4	YUGRUS	0.634291	CytoTRACE
TCAATCTGTCTGGAGA-1_4	YUGRUS	0.692765	CytoTRACE
TCACAAGCAGCTCGCA-1_4	YUGRUS	0.0634291	CytoTRACE
TATCTCAAGCGATATA-1_4	YUGRUS	0.768087	CytoTRACE
TATCAGGGTCAATACC-1_4	YUGRUS	0.863231	CytoTRACE
TATCAGGCAGCTCCGA-1_4	YUGRUS	0.924678	CytoTRACE
TATCAGGAGTAGGTGC-1_4	YUGRUS	0.492567	CytoTRACE
TAGCCGGAGTGAATTG-1_4	YUGRUS	0.454906	CytoTRACE
TAGCCGGCAGCCAATT-1_4	YUGRUS	0.604559	CytoTRACE
TAGCCGGCATCACGAT-1_4	YUGRUS	0.307235	CytoTRACE
TAGCCGGGTATCTGCA-1_4	YUGRUS	0.52329	CytoTRACE
TAGCCGGTCGAGGTAG-1_4	YUGRUS	0.983152	CytoTRACE
TAGCCGGTCGTAGGAG-1_4	YUGRUS	0.552032	CytoTRACE
TAGGCATAGAATAGGG-1_4	YUGRUS	0.383548	CytoTRACE
TAGGCATAGCATCATC-1_4	YUGRUS	0.397423	CytoTRACE
TAGGCATCAAAGGAAG-1_4	YUGRUS	0.31219	CytoTRACE
TAGGCATGTAACGCGA-1_4	YUGRUS	0.802775	CytoTRACE
TAGGCATGTCAAAGCG-1_4	YUGRUS	0.765114	CytoTRACE
TAGGCATTCATAGCAC-1_4	YUGRUS	0.73439	CytoTRACE
TCACAAGGTTCCTCCA-1_4	YUGRUS	0.201189	CytoTRACE
TAGTGGTAGCCAGGAT-1_4	YUGRUS	0.762141	CytoTRACE
TAGTGGTCAATAAGCA-1_4	YUGRUS	0.851338	CytoTRACE
TAGTGGTCATCTCGCT-1_4	YUGRUS	0.773043	CytoTRACE
TAGTGGTCATGGGAAC-1_4	YUGRUS	0.894945	CytoTRACE
TAGTGGTGTCTTTCAT-1_4	YUGRUS	0.430129	CytoTRACE
TAGTGGTGTTACCGAT-1_4	YUGRUS	0.742319	CytoTRACE
TAGTGGTTCTTCTGGC-1_4	YUGRUS	0.981169	CytoTRACE
TAGTTGGAGCATGGCA-1_4	YUGRUS	0.869177	CytoTRACE
TAGTTGGAGTGGGCTA-1_4	YUGRUS	0.391477	CytoTRACE
TAGTTGGCAAGGCTCC-1_4	YUGRUS	0.925669	CytoTRACE
TAGTTGGGTTGATTGC-1_4	YUGRUS	0.479683	CytoTRACE
TAGTTGGTCCAAGCCG-1_4	YUGRUS	0.3667	CytoTRACE
TAGTTGGTCTAACCGA-1_4	YUGRUS	0.835481	CytoTRACE
TAGTGGTAGTTATCGC-1_4	YUGRUS	0.839445	CytoTRACE
TCACAAGTCACCCGAG-1_4	YUGRUS	0.60555	CytoTRACE
TCACGAAAGCACACAG-1_4	YUGRUS	0.480674	CytoTRACE
TCACGAAAGGTGCTAG-1_4	YUGRUS	0.824579	CytoTRACE
TCAGGTAAGGATGGTC-1_4	YUGRUS	0.612488	CytoTRACE
TCAGGTAAGTCAAGCG-1_4	YUGRUS	0.196234	CytoTRACE
TCAGGTACACTGCCAG-1_4	YUGRUS	0.7889	CytoTRACE
TCAGGTAGTATAATGG-1_4	YUGRUS	0.229931	CytoTRACE
TCAGGTAGTCTCACCT-1_4	YUGRUS	0.842418	CytoTRACE
TCAGGTAGTGTTGAGG-1_4	YUGRUS	0.240833	CytoTRACE
TCATTACAGCGATTCT-1_4	YUGRUS	0.879088	CytoTRACE
TCATTACAGCTAAGAT-1_4	YUGRUS	0.741328	CytoTRACE
TCATTACAGTCTTGCA-1_4	YUGRUS	0.660059	CytoTRACE
TCATTACAGTGACATA-1_4	YUGRUS	0.875124	CytoTRACE
TCATTACCAATCCGAT-1_4	YUGRUS	0.416254	CytoTRACE
TCATTACCAGATGGCA-1_4	YUGRUS	0.461843	CytoTRACE
TCAGGTAAGGAGCGAG-1_4	YUGRUS	0.424182	CytoTRACE
TCATTACTCGAATGCT-1_4	YUGRUS	0.792864	CytoTRACE
TCATTTGCACTATCTT-1_4	YUGRUS	0.5778	CytoTRACE
TCATTTGCATCTATGG-1_4	YUGRUS	0.700694	CytoTRACE
TCATTTGCATGACGGA-1_4	YUGRUS	0.754212	CytoTRACE
TCATTTGCATGCTGGC-1_4	YUGRUS	0.757185	CytoTRACE
TCATTTGGTGTCCTCT-1_4	YUGRUS	0.815659	CytoTRACE
TCATTTGTCGGAGCAA-1_4	YUGRUS	0.113974	CytoTRACE
TCCACACAGCTAGTCT-1_4	YUGRUS	0.061447	CytoTRACE
TCCACACCAGTCAGCC-1_4	YUGRUS	0.522299	CytoTRACE
TCCACACGTGAAAGAG-1_4	YUGRUS	0.3667	CytoTRACE
TCCCGATAGTGAACGC-1_4	YUGRUS	0.890981	CytoTRACE
TCCCGATCAGCAGTTT-1_4	YUGRUS	0.808722	CytoTRACE
TCCCGATGTCTCCATC-1_4	YUGRUS	0.100099	CytoTRACE
TCATTTGCAAGTCTGT-1_4	YUGRUS	0.879088	CytoTRACE
TGAAAGATCTTGTCAT-1_4	YUGRUS	0.668979	CytoTRACE
TCAGGTAAGATATACG-1_4	YUGRUS	0.762141	CytoTRACE
TCAGGATTCGTGGACC-1_4	YUGRUS	0.820614	CytoTRACE
TCACGAACAAACGTGG-1_4	YUGRUS	0.603568	CytoTRACE
TCACGAACACATCTTT-1_4	YUGRUS	0.666997	CytoTRACE
TCACGAATCGGCGCAT-1_4	YUGRUS	0.832507	CytoTRACE
TCAGATGAGGAGTCTG-1_4	YUGRUS	0.792864	CytoTRACE
TCAGATGCAAGGTTCT-1_4	YUGRUS	0.827552	CytoTRACE
TCAGATGCACCGCTAG-1_4	YUGRUS	0.283449	CytoTRACE
TCAGATGCATGCAATC-1_4	YUGRUS	0.0505451	CytoTRACE
TCAGATGGTACATGTC-1_4	YUGRUS	0.736373	CytoTRACE
TCAGATGGTGGTCCGT-1_4	YUGRUS	0.542121	CytoTRACE
TCAGCAAAGAGCCCAA-1_4	YUGRUS	0.694747	CytoTRACE
TCAGCAAAGCCAGTTT-1_4	YUGRUS	0.826561	CytoTRACE
TCAGCAAAGTCGAGTG-1_4	YUGRUS	0.144698	CytoTRACE
TCAGGTAAGAACAACT-1_4	YUGRUS	0.719524	CytoTRACE
TCAGCAACATATGGTC-1_4	YUGRUS	0.937562	CytoTRACE
TCAGCAAGTAGCGTAG-1_4	YUGRUS	0.778989	CytoTRACE
TCAGCAAGTGCTTCTC-1_4	YUGRUS	0.835481	CytoTRACE
TCAGCAATCAAGGTAA-1_4	YUGRUS	0.733399	CytoTRACE
TCAGCAATCATTGCCC-1_4	YUGRUS	0.921705	CytoTRACE
TCAGCAATCGAGCCCA-1_4	YUGRUS	0.362735	CytoTRACE
TCAGCTCGTACAGTTC-1_4	YUGRUS	0.942517	CytoTRACE
TCAGCTCTCAGCACAT-1_4	YUGRUS	0.713578	CytoTRACE
TCAGCTCTCGATGAGG-1_4	YUGRUS	0.276511	CytoTRACE
TCAGCTCTCTTGTATC-1_4	YUGRUS	0.872151	CytoTRACE
TCAGGATAGTCCTCCT-1_4	YUGRUS	0.483647	CytoTRACE
TCAGGATAGTGTACCT-1_4	YUGRUS	0.527255	CytoTRACE
TCAGGATCACTAAGTC-1_4	YUGRUS	0.90783	CytoTRACE
TCAGCAAGTAGCGCTC-1_4	YUGRUS	0.942517	CytoTRACE
AACTCTTCAACACCCG-1_4	YUGRUS	0.850347	CytoTRACE
AAGGTTCCAATCTGCA-1_4	YUGRUS	0.939544	CytoTRACE
AAGGTTCTCTTGACGA-1_4	YUGRUS	0.702676	CytoTRACE
ACGCCAGGTAGCGTGA-1_4	YUGRUS	0.538157	CytoTRACE
ACGCCAGCATCACAAC-1_4	YUGRUS	0.713578	CytoTRACE
ACGCCAGCAGGACCCT-1_4	YUGRUS	0.31219	CytoTRACE
ACGCCAGCACGGATAG-1_4	YUGRUS	0.506442	CytoTRACE
ACGCCAGCACCCTATC-1_4	YUGRUS	0.880079	CytoTRACE
ACGCCAGAGGTGACCA-1_4	YUGRUS	0.208127	CytoTRACE
ACGCAGCTCTCCAGGG-1_4	YUGRUS	0.659068	CytoTRACE
ACGCAGCGTGTTCGAT-1_4	YUGRUS	0.978196	CytoTRACE
ACGCAGCGTGTCGCTG-1_4	YUGRUS	0.457879	CytoTRACE
ACGCAGCCATGATCCA-1_4	YUGRUS	0.657086	CytoTRACE
ACGCAGCCAATGCCAT-1_4	YUGRUS	0.851338	CytoTRACE
AAGCCGCGTTACCAGT-1_4	YUGRUS	0.805748	CytoTRACE
ACGCCAGGTTCCACGG-1_4	YUGRUS	0.43112	CytoTRACE
ACGCCAGTCCGCAGTG-1_4	YUGRUS	0.44995	CytoTRACE
ACGCCGAAGTCTCAAC-1_4	YUGRUS	0.838454	CytoTRACE
ACGCCGAAGTGCCATT-1_4	YUGRUS	0.396432	CytoTRACE
ACGGGCTAGTCATGCT-1_4	YUGRUS	0.697721	CytoTRACE
ACGGGCTAGGGTATCG-1_4	YUGRUS	0.624381	CytoTRACE
ACGGGCTAGATGTCGG-1_4	YUGRUS	0.424182	CytoTRACE
ACGGCCAGTTAGATGA-1_4	YUGRUS	0.88107	CytoTRACE
ACGGCCAGTCGGATCC-1_4	YUGRUS	0.805748	CytoTRACE
ACGGCCAGTCAACATC-1_4	YUGRUS	0.76115	CytoTRACE
ACGGCCAGTATTCGTG-1_4	YUGRUS	0.76115	CytoTRACE
ACGGCCACAGGGTACA-1_4	YUGRUS	0.242815	CytoTRACE
ACGGCCAAGGTGCTTT-1_4	YUGRUS	0.428147	CytoTRACE
ACGGCCAAGCCTATGT-1_4	YUGRUS	0.468781	CytoTRACE
ACGGCCAAGAGTAAGG-1_4	YUGRUS	0.804757	CytoTRACE
ACGGAGATCGGCCGAT-1_4	YUGRUS	0.615461	CytoTRACE
ACGGAGATCCTTCAAT-1_4	YUGRUS	0.665015	CytoTRACE
ACGGAGATCACCGGGT-1_4	YUGRUS	0.376611	CytoTRACE
ACGGAGAAGTCTCGGC-1_4	YUGRUS	0.368682	CytoTRACE
ACGGAGAAGCCAGAAC-1_4	YUGRUS	0.872151	CytoTRACE
ACGCCGATCGGGAGTA-1_4	YUGRUS	0.805748	CytoTRACE
ACGCCGATCCGTCATC-1_4	YUGRUS	0.566898	CytoTRACE
ACGCCGATCCCTCAGT-1_4	YUGRUS	0.184341	CytoTRACE
ACGCCGATCCAATGGT-1_4	YUGRUS	0.900892	CytoTRACE
ACGCCGAGTTAGGGTG-1_4	YUGRUS	0.127849	CytoTRACE
ACGCCGAGTAAGTTCC-1_4	YUGRUS	0.858276	CytoTRACE
ACGCCGACACCTCGTT-1_4	YUGRUS	0.894945	CytoTRACE
ACGCCGACACAGCCCA-1_4	YUGRUS	0.849356	CytoTRACE
ACGCCGACACAACTGT-1_4	YUGRUS	0.218038	CytoTRACE
ACGGAGATCCGAGCCA-1_4	YUGRUS	0.465808	CytoTRACE
ACGGGCTTCAACGGCC-1_4	YUGRUS	0.716551	CytoTRACE
ACGGGCTTCTCAACTT-1_4	YUGRUS	0.698712	CytoTRACE
ACGGGTCCACGTAAGG-1_4	YUGRUS	0.446977	CytoTRACE
AGACGTTCAAGCCTAT-1_4	YUGRUS	0.493558	CytoTRACE
AGAATAGTCGTACGGC-1_4	YUGRUS	0.557978	CytoTRACE
AGAATAGTCCGGGTGT-1_4	YUGRUS	0.966303	CytoTRACE
AGAATAGTCCAGTAGT-1_4	YUGRUS	0.156591	CytoTRACE
AGAATAGCACCAGCAC-1_4	YUGRUS	0.877106	CytoTRACE
AGAATAGAGTTACGGG-1_4	YUGRUS	0.416254	CytoTRACE
AGAATAGAGTCCATAC-1_4	YUGRUS	0.821606	CytoTRACE
AGAATAGAGACCTTTG-1_4	YUGRUS	0.47671	CytoTRACE
ACTTTCATCGGCTTGG-1_4	YUGRUS	0.595639	CytoTRACE
ACTTTCATCCCTTGCA-1_4	YUGRUS	0.245788	CytoTRACE
ACTTTCAGTAGGCATG-1_4	YUGRUS	0.45887	CytoTRACE
ACTTTCACAGCGATCC-1_4	YUGRUS	0.8444	CytoTRACE
ACTTTCACACGCGAAA-1_4	YUGRUS	0.745292	CytoTRACE
ACTTTCAAGGGTGTTG-1_4	YUGRUS	0.324083	CytoTRACE
ACTTGTTTCTCGCATC-1_4	YUGRUS	0.329039	CytoTRACE
ACTTGTTGTCTCATCC-1_4	YUGRUS	0.318137	CytoTRACE
ACTTGTTGTCCGAATT-1_4	YUGRUS	0.239841	CytoTRACE
ACTTACTTCCAGGGCT-1_4	YUGRUS	0.866204	CytoTRACE
ACTTACTTCATGTAGC-1_4	YUGRUS	0.665015	CytoTRACE
ACTTACTTCACCACCT-1_4	YUGRUS	0.490585	CytoTRACE
ACTTACTGTTGAACTC-1_4	YUGRUS	0.863231	CytoTRACE
ACTTACTGTCTAACGT-1_4	YUGRUS	0.815659	CytoTRACE
ACTTACTGTACATGTC-1_4	YUGRUS	0.959366	CytoTRACE
ACTTACTCATTCCTGC-1_4	YUGRUS	0.758176	CytoTRACE
ACTTACTCACCACGTG-1_4	YUGRUS	0.744301	CytoTRACE
AGACGTTCAAGGCTCC-1_4	YUGRUS	0.392468	CytoTRACE
AGACGTTCAGGCAGTA-1_4	YUGRUS	0.918731	CytoTRACE
AGACGTTGTAATCGTC-1_4	YUGRUS	0.124876	CytoTRACE
AGACGTTGTACCGAGA-1_4	YUGRUS	0.592666	CytoTRACE
AGAGTGGGTTCCACGG-1_4	YUGRUS	0.158573	CytoTRACE
AGAGTGGGTACAGTTC-1_4	YUGRUS	0.547076	CytoTRACE
AGAGTGGCATTCGACA-1_4	YUGRUS	0.452924	CytoTRACE
AGAGTGGCAGGTTTCA-1_4	YUGRUS	0.258672	CytoTRACE
AGAGTGGCAGCGATCC-1_4	YUGRUS	0.809713	CytoTRACE
AGAGTGGCAGACAAGC-1_4	YUGRUS	0.901883	CytoTRACE
AGAGTGGCACTAAGTC-1_4	YUGRUS	0.484638	CytoTRACE
AGAGTGGAGTTAACGA-1_4	YUGRUS	0.89891	CytoTRACE
AGAGCTTTCTTACCTA-1_4	YUGRUS	0.842418	CytoTRACE
AGAGCTTTCTCTAGGA-1_4	YUGRUS	0.913776	CytoTRACE
AGAGCTTTCGAACGGA-1_4	YUGRUS	0.82557	CytoTRACE
AGAGCTTGTCGAGTTT-1_4	YUGRUS	0.661051	CytoTRACE
ACTTACTCACACAGAG-1_4	YUGRUS	0.781962	CytoTRACE
AGAGCTTGTCGAGATG-1_4	YUGRUS	0.846383	CytoTRACE
AGAGCTTCACACATGT-1_4	YUGRUS	0.629336	CytoTRACE
AGAGCTTCAAGTCATC-1_4	YUGRUS	0.61447	CytoTRACE
AGAGCTTAGGACATTA-1_4	YUGRUS	0.840436	CytoTRACE
AGAGCTTAGAAGGTTT-1_4	YUGRUS	0.81665	CytoTRACE
AGAGCGATCACCAGGC-1_4	YUGRUS	0.318137	CytoTRACE
AGAGCGACAGGTGGAT-1_4	YUGRUS	0.820614	CytoTRACE
AGAGCGACACATGGGA-1_4	YUGRUS	0.49554	CytoTRACE
AGAGCGACAATCGGTT-1_4	YUGRUS	0.386521	CytoTRACE
AGACGTTTCGCGCCAA-1_4	YUGRUS	0.0901883	CytoTRACE
AGACGTTTCCTCGCAT-1_4	YUGRUS	0.371655	CytoTRACE
AGACGTTGTCCAGTAT-1_4	YUGRUS	0.705649	CytoTRACE
AGACGTTGTCCAACTA-1_4	YUGRUS	0.388503	CytoTRACE
AGAGCTTCACGAAGCA-1_4	YUGRUS	0.980178	CytoTRACE
ACGGGTCAGATGGCGT-1_4	YUGRUS	0.753221	CytoTRACE
ACTTACTAGTGTGGCA-1_4	YUGRUS	0.772052	CytoTRACE
ACTGTCCTCCTGCCAT-1_4	YUGRUS	0.833499	CytoTRACE
ACTGAGTGTCTTCTCG-1_4	YUGRUS	0.681863	CytoTRACE
ACTGAGTCAGTAGAGC-1_4	YUGRUS	0.870168	CytoTRACE
ACTGAGTCAGCTGTGC-1_4	YUGRUS	0.581764	CytoTRACE
ACTGAGTAGATGTGTA-1_4	YUGRUS	0.793855	CytoTRACE
ACTGAACGTTCGGCAC-1_4	YUGRUS	0.837463	CytoTRACE
ACTGAACGTACGCTGC-1_4	YUGRUS	0.920714	CytoTRACE
ACTGAACGTACAGCAG-1_4	YUGRUS	0.815659	CytoTRACE
ACTGAACCAGACGCAA-1_4	YUGRUS	0.681863	CytoTRACE
ACTGAACCACGCATCG-1_4	YUGRUS	0.230922	CytoTRACE
ACTGAACAGGACGAAA-1_4	YUGRUS	0.767096	CytoTRACE
ACTGAACAGCAGCGTA-1_4	YUGRUS	0.442022	CytoTRACE
ACTATCTTCCAATGGT-1_4	YUGRUS	0.90783	CytoTRACE
ACTATCTGTGGTCTCG-1_4	YUGRUS	0.0406343	CytoTRACE
ACTATCTGTAACGACG-1_4	YUGRUS	0.652131	CytoTRACE
ACTATCTCAGTAAGAT-1_4	YUGRUS	0.80773	CytoTRACE
ACTATCTCAAGACACG-1_4	YUGRUS	0.55005	CytoTRACE
ACGTCAATCTGACCTC-1_4	YUGRUS	0.2111	CytoTRACE
ACGTCAATCTCCAACC-1_4	YUGRUS	0.209118	CytoTRACE
ACGTCAAGTGTCGCTG-1_4	YUGRUS	0.92666	CytoTRACE
ACGTCAAGTGGCGAAT-1_4	YUGRUS	0.419227	CytoTRACE
ACGTCAAAGAAGGTTT-1_4	YUGRUS	0.478692	CytoTRACE
ACGGGTCTCTGCTGCT-1_4	YUGRUS	0.773043	CytoTRACE
ACGGGTCTCAGCGATT-1_4	YUGRUS	0.827552	CytoTRACE
ACGGGTCGTAGGGTAC-1_4	YUGRUS	0.521308	CytoTRACE
ACGGGTCCATGTTGAC-1_4	YUGRUS	0.896928	CytoTRACE
ACTGATGAGCTAGTGG-1_4	YUGRUS	0.821606	CytoTRACE
ACTGATGAGTACGACG-1_4	YUGRUS	0.310208	CytoTRACE
ACTGATGGTAATCACC-1_4	YUGRUS	0.236868	CytoTRACE
ACTGATGGTCCATCCT-1_4	YUGRUS	0.860258	CytoTRACE
ACTGTCCTCAACGCTA-1_4	YUGRUS	0.73439	CytoTRACE
ACTGTCCGTATCACCA-1_4	YUGRUS	0.72448	CytoTRACE
ACTGTCCCACTGTCGG-1_4	YUGRUS	0.136769	CytoTRACE
ACTGTCCCACGAAATA-1_4	YUGRUS	0.843409	CytoTRACE
ACTGTCCAGTGTTTGC-1_4	YUGRUS	0.731417	CytoTRACE
ACTGTCCAGGATGGAA-1_4	YUGRUS	0.638256	CytoTRACE
ACTGTCCAGGACCACA-1_4	YUGRUS	0.453915	CytoTRACE
ACTGTCCAGCATGGCA-1_4	YUGRUS	0.932607	CytoTRACE
ACTGTCCAGATGCGAC-1_4	YUGRUS	0.749257	CytoTRACE
ACTGTCCAGATCCTGT-1_4	YUGRUS	0.338949	CytoTRACE
ACTGCTCTCGGATGTT-1_4	YUGRUS	0.402379	CytoTRACE
ACTGCTCTCGATAGAA-1_4	YUGRUS	0.342914	CytoTRACE
ACTTACTAGGTGATAT-1_4	YUGRUS	0.549058	CytoTRACE
ACTGCTCGTGCTCTTC-1_4	YUGRUS	0.99108	CytoTRACE
ACTGCTCGTAGGGTAC-1_4	YUGRUS	0.723489	CytoTRACE
ACTGCTCCATGTTGAC-1_4	YUGRUS	0.468781	CytoTRACE
ACTGCTCCAGGACCCT-1_4	YUGRUS	0.519326	CytoTRACE
ACTGCTCCAGGAACGT-1_4	YUGRUS	0.631318	CytoTRACE
ACTGCTCCACATTAGC-1_4	YUGRUS	0.224975	CytoTRACE
ACTGCTCCAACACCCG-1_4	YUGRUS	0.698712	CytoTRACE
ACTGCTCAGATTACCC-1_4	YUGRUS	0.610505	CytoTRACE
ACTGCTCAGATAGTCA-1_4	YUGRUS	0.688801	CytoTRACE
ACTGCTCAGACTTTCG-1_4	YUGRUS	0.858276	CytoTRACE
ACTGATGTCGCTTAGA-1_4	YUGRUS	0.900892	CytoTRACE
ACTGATGTCGCCCTTA-1_4	YUGRUS	0.811695	CytoTRACE
ACTGATGGTGACCAAG-1_4	YUGRUS	0.757185	CytoTRACE
ACTGCTCGTCCGAAGA-1_4	YUGRUS	0.594648	CytoTRACE
AGAGTGGTCCCTTGCA-1_4	YUGRUS	0.792864	CytoTRACE
AGATCTGAGCGAAGGG-1_4	YUGRUS	0.955401	CytoTRACE
AGATCTGCAAATACAG-1_4	YUGRUS	0.292369	CytoTRACE
AGATCTGGTAAGAGGA-1_4	YUGRUS	0.224975	CytoTRACE
CATCGAAAGTACTTGC-1_4	YUGRUS	0.906838	CytoTRACE
CATTATCGTCGAGATG-1_4	YUGRUS	0.717542	CytoTRACE
CCACTACAGCCACGCT-1_4	YUGRUS	0.838454	CytoTRACE
CCACTACCAGCCACCA-1_4	YUGRUS	0.999009	CytoTRACE
CCAGCGAAGCGATCCC-1_4	YUGRUS	0.974232	CytoTRACE
CCAGCGAGTGACGCCT-1_4	YUGRUS	0.924678	CytoTRACE
CCCAGTTGTAGATTAG-1_4	YUGRUS	0.979187	CytoTRACE
CCCATACGTGAGCGAT-1_4	YUGRUS	0.82557	CytoTRACE
CCCTCCTAGCCACGCT-1_4	YUGRUS	0.732408	CytoTRACE
CCCTCCTCATTGTGCA-1_4	YUGRUS	0.923687	CytoTRACE
CCGGTAGTCTCGTTTA-1_4	YUGRUS	0.902874	CytoTRACE
CCTACCAGTCGGATCC-1_4	YUGRUS	0.778989	CytoTRACE
CCTAGCTAGTGGTAAT-1_4	YUGRUS	0.65114	CytoTRACE
CCTCTGAAGTCCATAC-1_4	YUGRUS	0.894945	CytoTRACE
CCTCTGAGTAAACACA-1_4	YUGRUS	0.783944	CytoTRACE
CCTTCCCAGGGCTTGA-1_4	YUGRUS	0.713578	CytoTRACE
CCTTCGACAAGGTTTC-1_4	YUGRUS	0.392468	CytoTRACE
CCTTCGAGTACAGTGG-1_4	YUGRUS	0.997027	CytoTRACE
CCTTTCTTCACTCTTA-1_4	YUGRUS	0.910803	CytoTRACE
CGAATGTAGACCACGA-1_4	YUGRUS	0.671952	CytoTRACE
CGACCTTAGAGGTAGA-1_4	YUGRUS	0.981169	CytoTRACE
CGATCGGGTTGGGACA-1_4	YUGRUS	0.866204	CytoTRACE
CGATGTACAGTTAACC-1_4	YUGRUS	0.910803	CytoTRACE
CGCCAAGAGTGTGGCA-1_4	YUGRUS	0.883053	CytoTRACE
CGGACACTCAACACGT-1_4	YUGRUS	0.782953	CytoTRACE
CATCAAGTCTGATTCT-1_4	YUGRUS	0.994054	CytoTRACE
CATCAAGGTGATGCCC-1_4	YUGRUS	0.967294	CytoTRACE
CAGTCCTAGTACGCCC-1_4	YUGRUS	0.611497	CytoTRACE
CAGTAACGTAGAGGAA-1_4	YUGRUS	0.994054	CytoTRACE
ATCACGACATTCTTAC-1_4	YUGRUS	0.77998	CytoTRACE
ATCCACCCATGCCCGA-1_4	YUGRUS	0.893954	CytoTRACE
ATCTGCCAGGCTATCT-1_4	YUGRUS	0.969277	CytoTRACE
ATTACTCAGTAGCCGA-1_4	YUGRUS	0.806739	CytoTRACE
ATTACTCGTCCGAAGA-1_4	YUGRUS	0.993062	CytoTRACE
ATTACTCGTCCTGCTT-1_4	YUGRUS	0.933598	CytoTRACE
ATTATCCAGGCGACAT-1_4	YUGRUS	0.879088	CytoTRACE
ATTCTACAGGCATGGT-1_4	YUGRUS	0.914767	CytoTRACE
ATTCTACCATCGTCGG-1_4	YUGRUS	0.736373	CytoTRACE
ATTCTACGTCCATGAT-1_4	YUGRUS	0.987116	CytoTRACE
ATTGGACAGGTGCTAG-1_4	YUGRUS	0.992071	CytoTRACE
ATTGGACTCGTTACAG-1_4	YUGRUS	0.971259	CytoTRACE
CGGACACTCAGCATGT-1_4	YUGRUS	0.868186	CytoTRACE
CAACCTCCACCATCCT-1_4	YUGRUS	0.631318	CytoTRACE
CAAGGCCCAGACAAGC-1_4	YUGRUS	0.994054	CytoTRACE
CAAGTTGAGGGAGTAA-1_4	YUGRUS	0.962339	CytoTRACE
CACAAACAGCGTCAAG-1_4	YUGRUS	0.769078	CytoTRACE
CACACCTAGCTGATAA-1_4	YUGRUS	0.712587	CytoTRACE
CACAGTAGTGTTGGGA-1_4	YUGRUS	0.378593	CytoTRACE
CACATTTCAACACCTA-1_4	YUGRUS	0.916749	CytoTRACE
CACCACTTCAATCTCT-1_4	YUGRUS	0.829534	CytoTRACE
CACCAGGCAGGGAGAG-1_4	YUGRUS	0.957384	CytoTRACE
CACTCCAAGCTCAACT-1_4	YUGRUS	0.731417	CytoTRACE
CAGAGAGAGTTTAGGA-1_4	YUGRUS	0.969277	CytoTRACE
CAGCGACGTAGGAGTC-1_4	YUGRUS	0.575818	CytoTRACE
CAGCTAACAGTACACT-1_4	YUGRUS	0.654113	CytoTRACE
CAAGATCTCAGTGTTG-1_4	YUGRUS	0.850347	CytoTRACE
ATAACGCAGTGGAGAA-1_4	YUGRUS	0.964321	CytoTRACE
CGGACTGCAGCTGTAT-1_4	YUGRUS	0.967294	CytoTRACE
CGGCTAGGTCGAATCT-1_4	YUGRUS	0.941526	CytoTRACE
GAAATGAGTTTGACAC-1_4	YUGRUS	0.885035	CytoTRACE
GAAATGATCGTAGGAG-1_4	YUGRUS	0.611497	CytoTRACE
GAACCTAAGGTAGCTG-1_4	YUGRUS	0.815659	CytoTRACE
GAACGGAGTCATGCCG-1_4	YUGRUS	0.868186	CytoTRACE
GAATAAGGTCCGAAGA-1_4	YUGRUS	0.598612	CytoTRACE
GACCTGGTCCGAAGAG-1_4	YUGRUS	0.937562	CytoTRACE
GACGCGTCAATGTTGC-1_4	YUGRUS	0.376611	CytoTRACE
GACGTGCCAAAGGAAG-1_4	YUGRUS	0.990089	CytoTRACE
GACTAACGTCTAGTCA-1_4	YUGRUS	0.998018	CytoTRACE
GACTAACGTTGAGTTC-1_4	YUGRUS	0.772052	CytoTRACE
GACTACATCACCGGGT-1_4	YUGRUS	0.99108	CytoTRACE
GACTGCGGTCCCTTGT-1_4	YUGRUS	0.866204	CytoTRACE
GAGCAGACATGATCCA-1_4	YUGRUS	0.992071	CytoTRACE
GAGTCCGTCTTTCCTC-1_4	YUGRUS	0.730426	CytoTRACE
GATGAAATCGTTGCCT-1_4	YUGRUS	0.994054	CytoTRACE
GATGAAATCTTGAGAC-1_4	YUGRUS	0.72448	CytoTRACE
GCAATCATCACATGCA-1_4	YUGRUS	0.580773	CytoTRACE
GCAATCATCAGCTGGC-1_4	YUGRUS	0.784936	CytoTRACE
GCACATATCCTGTACC-1_4	YUGRUS	0.713578	CytoTRACE
GCAGCCAAGCCAGGAT-1_4	YUGRUS	0.967294	CytoTRACE
GCATACATCCTATTCA-1_4	YUGRUS	0.592666	CytoTRACE
GCATGATTCTTATCTG-1_4	YUGRUS	0.567889	CytoTRACE
GCCAAATCAAATCCGT-1_4	YUGRUS	0.695738	CytoTRACE
GCCTCTAGTCACCCAG-1_4	YUGRUS	0.933598	CytoTRACE
GCTCCTAAGTGCTGCC-1_4	YUGRUS	0.915758	CytoTRACE
CTTTGCGGTCTAGGTT-1_4	YUGRUS	0.598612	CytoTRACE
CTTGGCTAGCTGATAA-1_4	YUGRUS	0.793855	CytoTRACE
CTTCTCTAGCAGACTG-1_4	YUGRUS	0.979187	CytoTRACE
CTTAGGACATATGCTG-1_4	YUGRUS	0.937562	CytoTRACE
CGGTTAAAGTCTCCTC-1_4	YUGRUS	0.948464	CytoTRACE
CGTAGGCAGGCTCTTA-1_4	YUGRUS	0.894945	CytoTRACE
CGTAGGCTCAGAGGTG-1_4	YUGRUS	0.913776	CytoTRACE
CGTCTACCAAGGTTTC-1_4	YUGRUS	0.852329	CytoTRACE
CGTGAGCCAATAACGA-1_4	YUGRUS	0.641229	CytoTRACE
CGTGTCTAGGTACTCT-1_4	YUGRUS	0.692765	CytoTRACE
CGTGTCTGTTAGTGGG-1_4	YUGRUS	0.975223	CytoTRACE
CTAACTTGTCAAGCGA-1_4	YUGRUS	0.973241	CytoTRACE
CTACACCAGAGCTATA-1_4	YUGRUS	0.667988	CytoTRACE
CTACACCGTAAAGGAG-1_4	YUGRUS	0.0802775	CytoTRACE
CTACCCATCTGTTGAG-1_4	YUGRUS	0.646184	CytoTRACE
CTACGTCTCGTAGGTT-1_4	YUGRUS	0.990089	CytoTRACE
CGGAGCTAGGTACTCT-1_4	YUGRUS	0.698712	CytoTRACE
CTAGCCTAGATCACGG-1_4	YUGRUS	0.795837	CytoTRACE
CTCGAAATCCGTCAAA-1_4	YUGRUS	0.598612	CytoTRACE
CTCGAGGAGCTGAAAT-1_4	YUGRUS	0.821606	CytoTRACE
CTCGGAGAGTGTTAGA-1_4	YUGRUS	0.909812	CytoTRACE
CTCGTACCAGGGTACA-1_4	YUGRUS	0.826561	CytoTRACE
CTCTAATCACGAAATA-1_4	YUGRUS	0.921705	CytoTRACE
CTCTGGTCAGATGGCA-1_4	YUGRUS	0.798811	CytoTRACE
CTGAAACGTCATCGGC-1_4	YUGRUS	0.91774	CytoTRACE
CTGAAGTAGCTCAACT-1_4	YUGRUS	0.691774	CytoTRACE
CTGATCCTCATCATTC-1_4	YUGRUS	0.725471	CytoTRACE
CTGCCTACACTCTGTC-1_4	YUGRUS	0.668979	CytoTRACE
CTGGTCTCATTGAGCT-1_4	YUGRUS	0.666997	CytoTRACE
CTGTTTAAGACTTGAA-1_4	YUGRUS	0.790882	CytoTRACE
CTCGAAATCCCAACGG-1_4	YUGRUS	0.998018	CytoTRACE
AGTGGGAGTACCTACA-1_4	YUGRUS	0.984143	CytoTRACE
AGTGAGGCATCATCCC-1_4	YUGRUS	0.912785	CytoTRACE
AGGGATGTCGTTACAG-1_4	YUGRUS	0.99108	CytoTRACE
GAACGGACACCCATGG-1_4	YUGRUS	0.832507	CytoTRACE
GAATAAGCAGTGACAG-1_4	YUGRUS	0.989098	CytoTRACE
GAATAAGGTGCCTTGG-1_4	YUGRUS	0.990089	CytoTRACE
GACAGAGGTTGGACCC-1_4	YUGRUS	0.49554	CytoTRACE
GACTAACCATTCCTCG-1_4	YUGRUS	0.793855	CytoTRACE
GAGTCCGCAGTGGAGT-1_4	YUGRUS	0.933598	CytoTRACE
GATCGCGTCAACACTG-1_4	YUGRUS	0.986125	CytoTRACE
GATCTAGTCGAGGTAG-1_4	YUGRUS	0.967294	CytoTRACE
GCATGTATCTCCAACC-1_4	YUGRUS	0.957384	CytoTRACE
GCGAGAAAGTGAACGC-1_4	YUGRUS	0.665015	CytoTRACE
GCTCCTAAGAGTTGGC-1_4	YUGRUS	0.0138751	CytoTRACE
GGAGCAACAAGCCTAT-1_4	YUGRUS	0.940535	CytoTRACE
GTACTCCAGTCTCAAC-1_4	YUGRUS	0.965312	CytoTRACE
GTCAAGTGTGATGTGG-1_4	YUGRUS	0.955401	CytoTRACE
GTCGGGTAGCTGCAAG-1_4	YUGRUS	0.479683	CytoTRACE
GTCGGGTTCCTACAGA-1_4	YUGRUS	0.772052	CytoTRACE
TAAACCGTCAAACCAC-1_4	YUGRUS	0.894945	CytoTRACE
TACGGTATCCTTGCCA-1_4	YUGRUS	0.968285	CytoTRACE
TACTCGCAGAGCAATT-1_4	YUGRUS	0.965312	CytoTRACE
TAGTGGTCATTCTCAT-1_4	YUGRUS	0.656095	CytoTRACE
TCAGGTAGTGAAAGAG-1_4	YUGRUS	0.725471	CytoTRACE
TCATTTGGTTCCATGA-1_4	YUGRUS	0.97225	CytoTRACE
TCGCGAGTCAAGCCTA-1_4	YUGRUS	0.738355	CytoTRACE
TCGTAGATCATGTCCC-1_4	YUGRUS	0.716551	CytoTRACE
TCTGGAACATCGATGT-1_4	YUGRUS	0.598612	CytoTRACE
GAACGGACAATCACAC-1_4	YUGRUS	0.9445	CytoTRACE
GAACCTAAGATCCTGT-1_4	YUGRUS	0.667988	CytoTRACE
CTGCGGAGTGAAATCA-1_4	YUGRUS	0.946482	CytoTRACE
CTGCCTAGTATGAAAC-1_4	YUGRUS	0.803766	CytoTRACE
AAGTCTGTCCGTTGTC-1_4	YUGRUS	0.579782	CytoTRACE
ACAGCCGGTGTCGCTG-1_4	YUGRUS	0.824579	CytoTRACE
ACAGCCGTCACATGCA-1_4	YUGRUS	0.556987	CytoTRACE
ACATACGAGACTAGAT-1_4	YUGRUS	0.918731	CytoTRACE
ACGAGGACACCCATGG-1_4	YUGRUS	0.904856	CytoTRACE
ACGCAGCCAGGAATCG-1_4	YUGRUS	0.584737	CytoTRACE
ACTGTCCAGGATGGTC-1_4	YUGRUS	0.978196	CytoTRACE
AGAGCGAAGTTAGGTA-1_4	YUGRUS	0.87116	CytoTRACE
AGAGCTTGTCGATTGT-1_4	YUGRUS	0.919722	CytoTRACE
AGATCTGAGCCAGTAG-1_4	YUGRUS	0.77998	CytoTRACE
AGTGTCAAGACAAGCC-1_4	YUGRUS	0.931615	CytoTRACE
ATCGAGTCAACTGCTA-1_4	YUGRUS	0.759167	CytoTRACE
TCTTTCCGTCGGCATC-1_4	YUGRUS	0.801784	CytoTRACE
ATTACTCAGGACACCA-1_4	YUGRUS	0.997027	CytoTRACE
CAGAGAGGTCCCGACA-1_4	YUGRUS	0.891972	CytoTRACE
CAGCTAAAGCGCTTAT-1_4	YUGRUS	0.925669	CytoTRACE
CAGTAACGTCTAGCCG-1_4	YUGRUS	0.952428	CytoTRACE
CCCAATCTCGTTACAG-1_4	YUGRUS	0.552032	CytoTRACE
CCTACACTCCTCATTA-1_4	YUGRUS	0.957384	CytoTRACE
CCTACCACAGACGTAG-1_4	YUGRUS	0.726462	CytoTRACE
CGGACGTCAATGGATA-1_4	YUGRUS	0.527255	CytoTRACE
CGTTAGATCACGATGT-1_4	YUGRUS	0.859267	CytoTRACE
CTAGAGTTCGGTGTCG-1_4	YUGRUS	0.5778	CytoTRACE
CTCATTAAGGATGTAT-1_4	YUGRUS	0.977205	CytoTRACE
CTCGAGGGTCTTTCAT-1_4	YUGRUS	0.777007	CytoTRACE
CTGCCTAAGAGCTTCT-1_4	YUGRUS	0.562934	CytoTRACE
CAAGTTGCATACAGCT-1_4	YUGRUS	0.893954	CytoTRACE
TGACGGCCACTTCGAA-1_4	YUGRUS	0.934589	CytoTRACE
TGCACCTTCGGCGGTT-1_4	YUGRUS	0.822597	CytoTRACE
TGCGGGTAGGACCACA-1_4	YUGRUS	0.758176	CytoTRACE
ACAGCCGAGCTGATAA-1_4	YUGRUS	0.888008	CytoTRACE
ACAGCCGCACGGTGTC-1_4	YUGRUS	0.999009	CytoTRACE
ACATGGTGTGACTACT-1_4	YUGRUS	0.88999	CytoTRACE
ACGAGCCAGCGTTCCG-1_4	YUGRUS	0.848365	CytoTRACE
ACGGCCACAATGACCT-1_4	YUGRUS	0.997027	CytoTRACE
ACGGCCAGTGCAGACA-1_4	YUGRUS	0.932607	CytoTRACE
ACGGCCATCAGCTGGC-1_4	YUGRUS	0.726462	CytoTRACE
ACGTCAACAAGTTCTG-1_4	YUGRUS	0.208127	CytoTRACE
ACTGAGTAGCCAGGAT-1_4	YUGRUS	0.673935	CytoTRACE
ACTGAGTTCCAACCAA-1_4	YUGRUS	0.973241	CytoTRACE
ACTGATGTCGCCTGAG-1_4	YUGRUS	0.996036	CytoTRACE
ACTGCTCGTGTTAAGA-1_4	YUGRUS	0.777007	CytoTRACE
ACACTGACACAAGTAA-1_4	YUGRUS	0.854311	CytoTRACE
ACTTGTTAGATGTAAC-1_4	YUGRUS	0.929633	CytoTRACE
AGACGTTGTTATCCGA-1_4	YUGRUS	0.619425	CytoTRACE
AGAGCGACATCGATGT-1_4	YUGRUS	0.872151	CytoTRACE
AGAGTGGGTGGTACAG-1_4	YUGRUS	0.778989	CytoTRACE
AGATCTGCACAGATTC-1_4	YUGRUS	0.775025	CytoTRACE
AGCAGCCGTACTTAGC-1_4	YUGRUS	0.993062	CytoTRACE
AGCGTATGTCGGATCC-1_4	YUGRUS	0.475719	CytoTRACE
AGCTCCTAGAGTACCG-1_4	YUGRUS	0.925669	CytoTRACE
AGCTCTCGTTCACCTC-1_4	YUGRUS	0.80773	CytoTRACE
AGGCCACGTCTGCGGT-1_4	YUGRUS	0.916749	CytoTRACE
AGGCCGTAGCGTGTCC-1_4	YUGRUS	0.993062	CytoTRACE
AGGGATGAGTGGGCTA-1_4	YUGRUS	0.8444	CytoTRACE
AGGGATGGTTGGGACA-1_4	YUGRUS	0.992071	CytoTRACE
AGAATAGTCCGCATAA-1_4	YUGRUS	0.792864	CytoTRACE
GCTCCTACAAGTACCT-1_4	YUGRUS	0.905847	CytoTRACE
ACACCGGCACCTGGTG-1_4	YUGRUS	0.971259	CytoTRACE
AAGTCTGTCATGGTCA-1_4	YUGRUS	0.928642	CytoTRACE
TGCTACCGTGTTCGAT-1_4	YUGRUS	0.946482	CytoTRACE
TGGCTGGTCAGCACAT-1_4	YUGRUS	0.981169	CytoTRACE
TGGTTCCAGAAAGTGG-1_4	YUGRUS	0.900892	CytoTRACE
TGTGGTATCCTGTACC-1_4	YUGRUS	0.630327	CytoTRACE
TTGACTTAGGTAGCTG-1_4	YUGRUS	0.923687	CytoTRACE
TTGACTTTCCACTCCA-1_4	YUGRUS	0.803766	CytoTRACE
TTGCCGTCAAATTGCC-1_4	YUGRUS	0.955401	CytoTRACE
TTTATGCGTCCAGTTA-1_4	YUGRUS	0.725471	CytoTRACE
TTTGGTTCAGCGTAAG-1_4	YUGRUS	0.97225	CytoTRACE
TTTGGTTGTGTGACGA-1_4	YUGRUS	0.984143	CytoTRACE
AAACCTGCATACAGCT-1_4	YUGRUS	0.547076	CytoTRACE
AAACCTGCATGGAATA-1_4	YUGRUS	0.818632	CytoTRACE
ACACCCTTCTGAAAGA-1_4	YUGRUS	0.958375	CytoTRACE
AAAGATGTCCCTCTTT-1_4	YUGRUS	0.79782	CytoTRACE
AAAGTAGTCCAGGGCT-1_4	YUGRUS	0.887017	CytoTRACE
AAATGCCCAGAAGCAC-1_4	YUGRUS	0.992071	CytoTRACE
AACACGTAGGGAAACA-1_4	YUGRUS	0.904856	CytoTRACE
AACGTTGTCCAGAGGA-1_4	YUGRUS	0.986125	CytoTRACE
AACTCTTCAAACCCAT-1_4	YUGRUS	0.930624	CytoTRACE
AACTGGTTCTCGATGA-1_4	YUGRUS	0.932607	CytoTRACE
AAGACCTCATTTGCCC-1_4	YUGRUS	0.923687	CytoTRACE
AAGACCTTCTGCAGTA-1_4	YUGRUS	0.755203	CytoTRACE
AAGCCGCAGAATAGGG-1_4	YUGRUS	0.888999	CytoTRACE
AAGCCGCGTTTGTTGG-1_4	YUGRUS	0.964321	CytoTRACE
AAGCCGCTCATTGCCC-1_4	YUGRUS	0.850347	CytoTRACE
AAGGCAGCAATGTAAG-1_4	YUGRUS	0.980178	CytoTRACE
AAAGCAAAGGTGATAT-1_4	YUGRUS	0.946482	CytoTRACE
GTCTCGTGTTACGGAG-1_4	YUGRUS	0.445986	CytoTRACE
GCTCCTAGTTCCACTC-1_4	YUGRUS	0.981169	CytoTRACE
GCTGCAGTCTGATTCT-1_4	YUGRUS	0.741328	CytoTRACE
AGGGAGTAGACGCAAC-1_4	YUGRUS	0.0445986	CytoTRACE
AGGCCGTTCTAACTCT-1_4	YUGRUS	0.169475	CytoTRACE
AGGCCGTTCCGTACAA-1_4	YUGRUS	0.561943	CytoTRACE
AGGCCGTTCCAAAGTC-1_4	YUGRUS	0.209118	CytoTRACE
AGGCCGTGTTGAACTC-1_4	YUGRUS	0.848365	CytoTRACE
AGGCCGTGTAAGGGCT-1_4	YUGRUS	0.64222	CytoTRACE
AGGCCGTCAGTACACT-1_4	YUGRUS	0.843409	CytoTRACE
AGGCCGTAGCAAATCA-1_4	YUGRUS	0.421209	CytoTRACE
AGGCCACTCTTGTCAT-1_4	YUGRUS	0.294351	CytoTRACE
AGGCCACTCTCGTATT-1_4	YUGRUS	0.842418	CytoTRACE
AGGCCACGTTTAGCTG-1_4	YUGRUS	0.400396	CytoTRACE
AGGCCACGTTACGCGC-1_4	YUGRUS	0.735382	CytoTRACE
AGGCCACGTCAAAGAT-1_4	YUGRUS	0.049554	CytoTRACE
AGGCCACCAGAGTGTG-1_4	YUGRUS	0.824579	CytoTRACE
AGGCCACCAATCGGTT-1_4	YUGRUS	0.893954	CytoTRACE
AGGCCACAGAGCTTCT-1_4	YUGRUS	0.868186	CytoTRACE
AGCTTGATCTAAGCCA-1_4	YUGRUS	0.947473	CytoTRACE
AGCTTGATCACGACTA-1_4	YUGRUS	0.320119	CytoTRACE
AGCTTGAGTTCGGGCT-1_4	YUGRUS	0.804757	CytoTRACE
AGCTTGAGTCTGCAAT-1_4	YUGRUS	0.552032	CytoTRACE
AGCTTGACAGGGTTAG-1_4	YUGRUS	0.60555	CytoTRACE
AGCTTGACAAGTAATG-1_4	YUGRUS	0.854311	CytoTRACE
AGCTTGACAAGAAAGG-1_4	YUGRUS	0.939544	CytoTRACE
AGCTTGAAGTTCGCGC-1_4	YUGRUS	0.594648	CytoTRACE
AGCTCTCTCATGCTCC-1_4	YUGRUS	0.542121	CytoTRACE
AGGGAGTAGACTGGGT-1_4	YUGRUS	0.629336	CytoTRACE
AGGGAGTAGAGCCCAA-1_4	YUGRUS	0.911794	CytoTRACE
AGGGAGTAGCCACGCT-1_4	YUGRUS	0.0346878	CytoTRACE
AGGGAGTAGGAGTACC-1_4	YUGRUS	0.503469	CytoTRACE
AGGTCCGAGACAAGCC-1_4	YUGRUS	0.982161	CytoTRACE
AGGTCATTCTTCTGGC-1_4	YUGRUS	0.419227	CytoTRACE
AGGTCATGTGTGAATA-1_4	YUGRUS	0.882061	CytoTRACE
AGGTCATGTCCATGAT-1_4	YUGRUS	0.936571	CytoTRACE
AGGTCATAGTGTCCAT-1_4	YUGRUS	0.74331	CytoTRACE
AGGTCATAGAGACTTA-1_4	YUGRUS	0.826561	CytoTRACE
AGGGTGATCTGCCCTA-1_4	YUGRUS	0.481665	CytoTRACE
AGGGTGATCAACGCTA-1_4	YUGRUS	0.823588	CytoTRACE
AGGGTGAGTAGCTCCG-1_4	YUGRUS	0.897919	CytoTRACE
AGGGTGAGTAACGCGA-1_4	YUGRUS	0.711596	CytoTRACE
AGGGTGACAAGTTCTG-1_4	YUGRUS	0.767096	CytoTRACE
AGGGTGAAGGGATACC-1_4	YUGRUS	0.813677	CytoTRACE
AGCTCTCCAGCTTAAC-1_4	YUGRUS	0.720515	CytoTRACE
AGGGATGGTTTGGGCC-1_4	YUGRUS	0.379584	CytoTRACE
AGGGATGCAGGCGATA-1_4	YUGRUS	0.325074	CytoTRACE
AGGGATGAGTCACGCC-1_4	YUGRUS	0.522299	CytoTRACE
AGGGATGAGGTGTGGT-1_4	YUGRUS	0.320119	CytoTRACE
AGGGATGAGGGCTTCC-1_4	YUGRUS	0.934589	CytoTRACE
AGGGATGAGCGATAGC-1_4	YUGRUS	0.674926	CytoTRACE
AGGGAGTGTTGAGGTG-1_4	YUGRUS	0.150644	CytoTRACE
AGGGAGTGTGCCTGCA-1_4	YUGRUS	0.863231	CytoTRACE
AGGGAGTGTCAGTGGA-1_4	YUGRUS	0.567889	CytoTRACE
AGGGAGTGTAACGACG-1_4	YUGRUS	0.342914	CytoTRACE
AGGGAGTCATATGAGA-1_4	YUGRUS	0.557978	CytoTRACE
AGGGAGTCAACTGGCC-1_4	YUGRUS	0.71556	CytoTRACE
AGGGAGTAGGTGCACA-1_4	YUGRUS	0.754212	CytoTRACE
AGGGATGGTGCCTGCA-1_4	YUGRUS	0.472745	CytoTRACE
AGGTCCGAGAGCCCAA-1_4	YUGRUS	0.465808	CytoTRACE
AGCTCTCAGCTTCGCG-1_4	YUGRUS	0.841427	CytoTRACE
AGCTCTCAGCCATCGC-1_4	YUGRUS	0.395441	CytoTRACE
AGCCTAATCTTCGAGA-1_4	YUGRUS	0.405352	CytoTRACE
AGCCTAATCCTGCAGG-1_4	YUGRUS	0.802775	CytoTRACE
AGCCTAAGTTTACTCT-1_4	YUGRUS	0.777007	CytoTRACE
AGCCTAAAGTGTACTC-1_4	YUGRUS	0.33003	CytoTRACE
AGCCTAAAGGCTCAGA-1_4	YUGRUS	0.8444	CytoTRACE
AGCCTAAAGGCCCTTG-1_4	YUGRUS	0.686819	CytoTRACE
AGCCTAAAGCCTATGT-1_4	YUGRUS	0.88107	CytoTRACE
AGCATACGTTCCGGCA-1_4	YUGRUS	0.303271	CytoTRACE
AGCATACGTCTAGGTT-1_4	YUGRUS	0.875124	CytoTRACE
AGCATACGTCCGAACC-1_4	YUGRUS	0.830525	CytoTRACE
AGCATACCATACCATG-1_4	YUGRUS	0.916749	CytoTRACE
AGCAGCCGTGACAAAT-1_4	YUGRUS	0.0178394	CytoTRACE
AGCAGCCGTCTCTCTG-1_4	YUGRUS	0.674926	CytoTRACE
AGCAGCCCAGTAACGG-1_4	YUGRUS	0.117939	CytoTRACE
AGCAGCCCACCATCCT-1_4	YUGRUS	0.278494	CytoTRACE
AGCAGCCAGGGCTTCC-1_4	YUGRUS	0.298315	CytoTRACE
AGATTGCTCAGGCCCA-1_4	YUGRUS	0.938553	CytoTRACE
AGATTGCGTGCACCAC-1_4	YUGRUS	0.634291	CytoTRACE
AGATTGCCAGCTTAAC-1_4	YUGRUS	0.876115	CytoTRACE
AGATTGCAGTGGGATC-1_4	YUGRUS	0.298315	CytoTRACE
AGATTGCAGTGCCAGA-1_4	YUGRUS	0.407334	CytoTRACE
AGATCTGTCCCTAATT-1_4	YUGRUS	0.200198	CytoTRACE
AGATCTGTCATGTCCC-1_4	YUGRUS	0.571853	CytoTRACE
AGATCTGGTTTGCATG-1_4	YUGRUS	0.795837	CytoTRACE
AGATCTGGTGCCTGTG-1_4	YUGRUS	0.77106	CytoTRACE
AGCGGTCAGAATGTGT-1_4	YUGRUS	0.829534	CytoTRACE
AGCGGTCCAAACTGCT-1_4	YUGRUS	0.709613	CytoTRACE
AGCGGTCCATCACAAC-1_4	YUGRUS	0.432111	CytoTRACE
AGCGGTCGTACCGAGA-1_4	YUGRUS	0.753221	CytoTRACE
AGCTCCTTCTTGCAAG-1_4	YUGRUS	0.423191	CytoTRACE
AGCTCCTTCTGTTTGT-1_4	YUGRUS	0.640238	CytoTRACE
AGCTCCTTCCGTTGCT-1_4	YUGRUS	0.288404	CytoTRACE
AGCTCCTTCCCTCTTT-1_4	YUGRUS	0.629336	CytoTRACE
AGCTCCTGTGCAGACA-1_4	YUGRUS	0.339941	CytoTRACE
AGCTCCTGTAGCGCTC-1_4	YUGRUS	0.347869	CytoTRACE
AGCTCCTCATTGGTAC-1_4	YUGRUS	0.616452	CytoTRACE
AGCTCCTCATACCATG-1_4	YUGRUS	0.0921705	CytoTRACE
AGCTCCTAGTATTGGA-1_4	YUGRUS	0.864222	CytoTRACE
AGCTCCTAGCTGAAAT-1_4	YUGRUS	0.512389	CytoTRACE
AGCTCCTAGAAGCCCA-1_4	YUGRUS	0.874133	CytoTRACE
AGCGTCGGTCTAGAGG-1_4	YUGRUS	0.617443	CytoTRACE
AGCTCTCAGCTTATCG-1_4	YUGRUS	0.884044	CytoTRACE
AGCGTCGCAGTGGAGT-1_4	YUGRUS	0.704658	CytoTRACE
AGCGTATTCGGTTCGG-1_4	YUGRUS	0.0376611	CytoTRACE
AGCGTATGTGTGTGCC-1_4	YUGRUS	0.126858	CytoTRACE
AGCGTATGTCGTCTTC-1_4	YUGRUS	0.245788	CytoTRACE
AGCGTATAGTGGACGT-1_4	YUGRUS	0.832507	CytoTRACE
AGCGTATAGGTAGCTG-1_4	YUGRUS	0.43112	CytoTRACE
AGCGTATAGCACAGGT-1_4	YUGRUS	0.768087	CytoTRACE
AGCGTATAGAACTGTA-1_4	YUGRUS	0.543112	CytoTRACE
AGCGGTCTCTCTGAGA-1_4	YUGRUS	0.928642	CytoTRACE
AGCGGTCTCTACCAGA-1_4	YUGRUS	0.684836	CytoTRACE
AGCGGTCTCATGTGGT-1_4	YUGRUS	0.0842418	CytoTRACE
AGCGGTCGTCCTCCAT-1_4	YUGRUS	0.359762	CytoTRACE
AGCGGTCGTCCATGAT-1_4	YUGRUS	0.711596	CytoTRACE
AGCGTCGCACCCATGG-1_4	YUGRUS	0.612488	CytoTRACE
AGGTCCGCAAGCCGCT-1_4	YUGRUS	0.34886	CytoTRACE
AGGTCCGTCCGCTGTT-1_4	YUGRUS	0.438057	CytoTRACE
AGGTCCGTCGAGAGCA-1_4	YUGRUS	0.485629	CytoTRACE
TAAGTGCTCCACGACG-1_4	YUGRUS	0.969277	CytoTRACE
TACACGAAGAAGGTTT-1_4	YUGRUS	0.981169	CytoTRACE
TACACGAGTCCATCCT-1_4	YUGRUS	0.76115	CytoTRACE
TACACGAGTTCCACTC-1_4	YUGRUS	0.873142	CytoTRACE
TACGGTAGTTCAGCGC-1_4	YUGRUS	0.682854	CytoTRACE
TAGACCATCAGGTAAA-1_4	YUGRUS	0.740337	CytoTRACE
TAGTGGTAGTGGAGAA-1_4	YUGRUS	0.831516	CytoTRACE
TAGTGGTGTTCTGTTT-1_4	YUGRUS	0.960357	CytoTRACE
TAGTTGGCATATGCTG-1_4	YUGRUS	0.968285	CytoTRACE
TAGTTGGTCGCAGGCT-1_4	YUGRUS	0.964321	CytoTRACE
TCAACGACACCAACCG-1_4	YUGRUS	0.999009	CytoTRACE
TCAGATGGTTTGTGTG-1_4	YUGRUS	0.866204	CytoTRACE
TCAGGATAGTCGCCGT-1_4	YUGRUS	0.692765	CytoTRACE
TCATTTGAGATGTAAC-1_4	YUGRUS	0.994054	CytoTRACE
TCCCGATGTAGGGACT-1_4	YUGRUS	0.878097	CytoTRACE
TCCCGATGTCCTGCTT-1_4	YUGRUS	0.948464	CytoTRACE
TCGAGGCCATGCCTAA-1_4	YUGRUS	0.979187	CytoTRACE
TCGAGGCGTCGCATCG-1_4	YUGRUS	0.804757	CytoTRACE
TCGCGTTGTGAAAGAG-1_4	YUGRUS	0.974232	CytoTRACE
TCGTAGAGTGGTCCGT-1_4	YUGRUS	0.95441	CytoTRACE
TCTTCGGTCTCGCATC-1_4	YUGRUS	0.730426	CytoTRACE
TGAAAGAGTTAAGATG-1_4	YUGRUS	0.842418	CytoTRACE
TGACTAGTCACTATTC-1_4	YUGRUS	0.891972	CytoTRACE
TGAGAGGCAACTGCGC-1_4	YUGRUS	0.909812	CytoTRACE
TGAGCATAGATCCTGT-1_4	YUGRUS	0.977205	CytoTRACE
GTTTCTAGTCTAGCGC-1_4	YUGRUS	0.998018	CytoTRACE
GTTCATTCAATCGAAA-1_4	YUGRUS	0.798811	CytoTRACE
GTGCTTCCACGTCAGC-1_4	YUGRUS	0.857284	CytoTRACE
GTGCAGCGTTTGGCGC-1_4	YUGRUS	0.982161	CytoTRACE
GGAAAGCAGCGAGAAA-1_4	YUGRUS	0.929633	CytoTRACE
GGAAAGCGTGTTAAGA-1_4	YUGRUS	0.719524	CytoTRACE
GGACAAGGTGTAACGG-1_4	YUGRUS	0.998018	CytoTRACE
GGAGCAAGTCTTCTCG-1_4	YUGRUS	0.966303	CytoTRACE
GGATGTTCACGGACAA-1_4	YUGRUS	0.970268	CytoTRACE
GGCAATTCAGTATAAG-1_4	YUGRUS	0.736373	CytoTRACE
GGCGACTAGGATTCGG-1_4	YUGRUS	0.906838	CytoTRACE
GGCGACTCACAACGCC-1_4	YUGRUS	0.905847	CytoTRACE
GGCTCGAAGTGAATTG-1_4	YUGRUS	0.560951	CytoTRACE
GGGAATGCACTTAACG-1_4	YUGRUS	0.653122	CytoTRACE
GGGAGATTCTCAAACG-1_4	YUGRUS	0.993062	CytoTRACE
GGGATGAAGCTCCTCT-1_4	YUGRUS	0.901883	CytoTRACE
TGATTTCCAAGGACTG-1_4	YUGRUS	0.975223	CytoTRACE
GGGCATCAGGTAAACT-1_4	YUGRUS	0.718533	CytoTRACE
GGTGAAGCAGACAGGT-1_4	YUGRUS	0.71556	CytoTRACE
GGTGAAGGTACTTCTT-1_4	YUGRUS	0.648167	CytoTRACE
GTAACGTCATCCCACT-1_4	YUGRUS	0.863231	CytoTRACE
GTAACGTGTAAACCTC-1_4	YUGRUS	0.998018	CytoTRACE
GTACGTATCCATGAAC-1_4	YUGRUS	0.943508	CytoTRACE
GTACTTTTCCAAAGTC-1_4	YUGRUS	0.915758	CytoTRACE
GTATTCTAGGTGATTA-1_4	YUGRUS	0.910803	CytoTRACE
GTCACGGAGGGCACTA-1_4	YUGRUS	0.994054	CytoTRACE
GTCACGGCAGAGTGTG-1_4	YUGRUS	0.731417	CytoTRACE
GTCCTCAGTCTCATCC-1_4	YUGRUS	0.976214	CytoTRACE
GTGAAGGTCTGATTCT-1_4	YUGRUS	0.603568	CytoTRACE
GTGCAGCCATGCGCAC-1_4	YUGRUS	0.598612	CytoTRACE
GGGTTGCGTCTCATCC-1_4	YUGRUS	0.787909	CytoTRACE
TGCACCTCAAGACGTG-1_4	YUGRUS	0.983152	CytoTRACE
TGCCAAAAGCGACGTA-1_4	YUGRUS	0.998018	CytoTRACE
TGCCAAATCACAGTAC-1_4	YUGRUS	0.744301	CytoTRACE
AGTGGGAAGGTGACCA-1_4	YUGRUS	0.810704	CytoTRACE
AGTGGGAAGGAGTAGA-1_4	YUGRUS	0.1556	CytoTRACE
AGTGAGGTCGTCTGCT-1_4	YUGRUS	0.820614	CytoTRACE
AGTGAGGGTGACGCCT-1_4	YUGRUS	0.692765	CytoTRACE
AGTGAGGGTAGCACGA-1_4	YUGRUS	0.665015	CytoTRACE
AGTGAGGCACCCAGTG-1_4	YUGRUS	0.64222	CytoTRACE
AGTGAGGAGGTAGCCA-1_4	YUGRUS	0.457879	CytoTRACE
AGTGAGGAGGAGTACC-1_4	YUGRUS	0.378593	CytoTRACE
AGTGAGGAGCTTTGGT-1_4	YUGRUS	0.347869	CytoTRACE
AGTGAGGAGCCACCTG-1_4	YUGRUS	0.273538	CytoTRACE
AGTCTTTTCGCTGATA-1_4	YUGRUS	0.250743	CytoTRACE
AGTCTTTGTAAGTAGT-1_4	YUGRUS	0.783944	CytoTRACE
AGTGGGACAGCTGTAT-1_4	YUGRUS	0.748266	CytoTRACE
AGTCTTTCACTTAACG-1_4	YUGRUS	0.0852329	CytoTRACE
AGTAGTCTCGTGGGAA-1_4	YUGRUS	0.332012	CytoTRACE
AGTAGTCTCCGTTGTC-1_4	YUGRUS	0.671952	CytoTRACE
AGTAGTCTCCCATTTA-1_4	YUGRUS	0.848365	CytoTRACE
AGTAGTCGTTTGGCGC-1_4	YUGRUS	0.859267	CytoTRACE
AGTAGTCGTGGAAAGA-1_4	YUGRUS	0.722498	CytoTRACE
AGTAGTCGTACCTACA-1_4	YUGRUS	0.671952	CytoTRACE
AGTAGTCCATCCCATC-1_4	YUGRUS	0.888999	CytoTRACE
AGTAGTCCACCAGTTA-1_4	YUGRUS	0.804757	CytoTRACE
AGTAGTCAGTGACTCT-1_4	YUGRUS	0.986125	CytoTRACE
AGTAGTCAGGGCTCTC-1_4	YUGRUS	0.847374	CytoTRACE
AGTAGTCAGCGCTCCA-1_4	YUGRUS	0.516353	CytoTRACE
AGTAGTCAGAGTTGGC-1_4	YUGRUS	0.536174	CytoTRACE
AGTCTTTCACAACTGT-1_4	YUGRUS	0.582755	CytoTRACE
GCTCCTATCGCGTAGC-1_4	YUGRUS	0.717542	CytoTRACE
AGTGGGAGTCCGCTGA-1_4	YUGRUS	0.924678	CytoTRACE
AGTGGGATCCATGCTC-1_4	YUGRUS	0.905847	CytoTRACE
TGCCCATAGTGTCCCG-1_4	YUGRUS	0.867195	CytoTRACE
TGCCCATTCGTAGGTT-1_4	YUGRUS	0.97225	CytoTRACE
TGCCCTACACTCTGTC-1_4	YUGRUS	0.985134	CytoTRACE
TGCGCAGGTTCGCGAC-1_4	YUGRUS	0.77998	CytoTRACE
TGCGGGTCATATACCG-1_4	YUGRUS	0.945491	CytoTRACE
TGCTGCTAGGCTCAGA-1_4	YUGRUS	0.921705	CytoTRACE
TGCTGCTGTCCATGAT-1_4	YUGRUS	0.924678	CytoTRACE
TGGACGCGTTCACCTC-1_4	YUGRUS	0.867195	CytoTRACE
TGGGAAGCATTCCTGC-1_4	YUGRUS	0.886026	CytoTRACE
TGGTTAGGTTATCACG-1_4	YUGRUS	0.794846	CytoTRACE
TGGTTCCCATTTGCCC-1_4	YUGRUS	0.978196	CytoTRACE
TGTATTCGTGCTGTAT-1_4	YUGRUS	0.955401	CytoTRACE
AGTGGGAGTGTTGAGG-1_4	YUGRUS	0.916749	CytoTRACE
TGTCCCACATCACGAT-1_4	YUGRUS	0.751239	CytoTRACE
TGTCCCATCCCGGATG-1_4	YUGRUS	0.984143	CytoTRACE
TGTGTTTCAGAAGCAC-1_4	YUGRUS	0.88999	CytoTRACE
TTAGTTCTCCCAGGTG-1_4	YUGRUS	0.77106	CytoTRACE
TTATGCTCAGTCTTCC-1_4	YUGRUS	0.693756	CytoTRACE
TTCCCAGCAGGCGATA-1_4	YUGRUS	0.168484	CytoTRACE
TTCGAAGGTACTCTCC-1_4	YUGRUS	0.624381	CytoTRACE
TTCTTAGAGTCAAGCG-1_4	YUGRUS	0.776016	CytoTRACE
TTGGCAATCGAGAACG-1_4	YUGRUS	0.589693	CytoTRACE
TTTATGCTCCCAACGG-1_4	YUGRUS	0.709613	CytoTRACE
TTTATGCTCCTAAGTG-1_4	YUGRUS	0.915758	CytoTRACE
TTTGCGCCATACGCTA-1_4	YUGRUS	0.997027	CytoTRACE
TTTGTCAGTTTGACAC-1_4	YUGRUS	0.775025	CytoTRACE
TGTCCCATCACTATTC-1_4	YUGRUS	0.830525	CytoTRACE
GTCTCGTGTGGTACAG-1_4	YUGRUS	0.746283	CytoTRACE
GTCTCGTCATGGATGG-1_4	YUGRUS	0.950446	CytoTRACE
CCTTACGGTGACGCCT-1_4	YUGRUS	0.900892	CytoTRACE
CCTTACGGTGCTTCTC-1_4	YUGRUS	0.477701	CytoTRACE
CCTTACGGTTCTGGTA-1_4	YUGRUS	0.848365	CytoTRACE
CCTTCCCAGGGAGTAA-1_4	YUGRUS	0.901883	CytoTRACE
CCTTCCCCACAGTCGC-1_4	YUGRUS	0.0445986	CytoTRACE
CCTTCCCTCGTGACAT-1_4	YUGRUS	0.399405	CytoTRACE
CCTTCGAAGGCGACAT-1_4	YUGRUS	0.516353	CytoTRACE
CCTTCGACAAGCGAGT-1_4	YUGRUS	0.887017	CytoTRACE
CCTTCGACACTACAGT-1_4	YUGRUS	0.243806	CytoTRACE
CCTTCGACAGCATGAG-1_4	YUGRUS	0.123885	CytoTRACE
CCTTCGACATCGGGTC-1_4	YUGRUS	0.859267	CytoTRACE
CCTTCGAGTAACGCGA-1_4	YUGRUS	0.942517	CytoTRACE
CCTTCGAGTCGAATCT-1_4	YUGRUS	0.332012	CytoTRACE
CCTTCGATCGCTTGTC-1_4	YUGRUS	0.705649	CytoTRACE
CCTTTCTAGCCAACAG-1_4	YUGRUS	0.562934	CytoTRACE
CCTTTCTGTAAATGAC-1_4	YUGRUS	0.249752	CytoTRACE
CCTTTCTTCGCTAGCG-1_4	YUGRUS	0.526264	CytoTRACE
CGAACATAGCTTTGGT-1_4	YUGRUS	0.690783	CytoTRACE
CGAACATCACGTCAGC-1_4	YUGRUS	0.970268	CytoTRACE
CGAACATGTAGCGCAA-1_4	YUGRUS	0.336967	CytoTRACE
CGAACATGTAGGGACT-1_4	YUGRUS	0.823588	CytoTRACE
CGAACATGTCGCATCG-1_4	YUGRUS	0.852329	CytoTRACE
CGAACATGTGCAACTT-1_4	YUGRUS	0.81665	CytoTRACE
CGAACATGTGGAAAGA-1_4	YUGRUS	0.355798	CytoTRACE
CGAACATTCATGCATG-1_4	YUGRUS	0.315164	CytoTRACE
CCTTACGGTCTGGTCG-1_4	YUGRUS	0.824579	CytoTRACE
CCTTACGAGTTCGCAT-1_4	YUGRUS	0.163528	CytoTRACE
CCTTACGAGCCGGTAA-1_4	YUGRUS	0.368682	CytoTRACE
CCTCTGATCGTTTATC-1_4	YUGRUS	0.749257	CytoTRACE
CCTACCAGTTGGTGGA-1_4	YUGRUS	0.466799	CytoTRACE
CCTACCATCAATAAGG-1_4	YUGRUS	0.776016	CytoTRACE
CCTACCATCTGCTTGC-1_4	YUGRUS	0.86224	CytoTRACE
CCTAGCTAGCTCCTCT-1_4	YUGRUS	0.12884	CytoTRACE
CCTAGCTAGTACGACG-1_4	YUGRUS	0.5778	CytoTRACE
CCTAGCTAGTGCAAGC-1_4	YUGRUS	0.728444	CytoTRACE
CCTAGCTGTGACAAAT-1_4	YUGRUS	0.442022	CytoTRACE
CCTAGCTGTGATGTGG-1_4	YUGRUS	0.799802	CytoTRACE
CCTAGCTGTTTAGCTG-1_4	YUGRUS	0.824579	CytoTRACE
CCTAGCTTCGCACTCT-1_4	YUGRUS	0.746283	CytoTRACE
CCTAGCTTCGGCATCG-1_4	YUGRUS	0.783944	CytoTRACE
CCTATTATCATGTGGT-1_4	YUGRUS	0.857284	CytoTRACE
CGAACATTCGTGGACC-1_4	YUGRUS	0.755203	CytoTRACE
CCTATTATCCGCGCAA-1_4	YUGRUS	0.623389	CytoTRACE
CCTCAGTAGTGTGGCA-1_4	YUGRUS	0.887017	CytoTRACE
CCTCAGTCAAGTCTAC-1_4	YUGRUS	0.203171	CytoTRACE
CCTCAGTGTCACTTCC-1_4	YUGRUS	0.126858	CytoTRACE
CCTCAGTGTTAGAACA-1_4	YUGRUS	0.900892	CytoTRACE
CCTCAGTTCAAGGTAA-1_4	YUGRUS	0.263627	CytoTRACE
CCTCAGTTCTTCAACT-1_4	YUGRUS	0.800793	CytoTRACE
CCTCTGAAGGTCATCT-1_4	YUGRUS	0.688801	CytoTRACE
CCTCTGACAGCAGTTT-1_4	YUGRUS	0.424182	CytoTRACE
CCTCTGACATTCGACA-1_4	YUGRUS	0.800793	CytoTRACE
CCTCTGAGTCGGGTCT-1_4	YUGRUS	0.291378	CytoTRACE
CCTCTGATCAACGGGA-1_4	YUGRUS	0.637265	CytoTRACE
CCTCTGATCGTGGGAA-1_4	YUGRUS	0.811695	CytoTRACE
CCTATTATCTTTACGT-1_4	YUGRUS	0.877106	CytoTRACE
CCTACCAGTCAGAATA-1_4	YUGRUS	0.472745	CytoTRACE
CGAACATTCTTCAACT-1_4	YUGRUS	0.396432	CytoTRACE
CGAATGTCAGTTCCCT-1_4	YUGRUS	0.817641	CytoTRACE
CGAGCCAAGGCAATTA-1_4	YUGRUS	0.351833	CytoTRACE
CGAGCCACAAAGGTGC-1_4	YUGRUS	0.381566	CytoTRACE
CGAGCCACATTTCACT-1_4	YUGRUS	0.682854	CytoTRACE
CGAGCCAGTAGCGTAG-1_4	YUGRUS	0.242815	CytoTRACE
CGAGCCAGTATTACCG-1_4	YUGRUS	0.676908	CytoTRACE
CGAGCCATCAAACCAC-1_4	YUGRUS	0.515362	CytoTRACE
CGATCGGCACAACGTT-1_4	YUGRUS	0.803766	CytoTRACE
CGATCGGGTAGCGTAG-1_4	YUGRUS	0.560951	CytoTRACE
CGATCGGGTGTCAATC-1_4	YUGRUS	0.519326	CytoTRACE
CGATGGCAGAGACTAT-1_4	YUGRUS	0.940535	CytoTRACE
CGATGGCAGCCAGTTT-1_4	YUGRUS	0.896928	CytoTRACE
CGATGGCCAATGAATG-1_4	YUGRUS	0.460852	CytoTRACE
CGATGGCGTAGCTAAA-1_4	YUGRUS	0.0564916	CytoTRACE
CGATGGCGTATGGTTC-1_4	YUGRUS	0.730426	CytoTRACE
CGATGGCGTCTACCTC-1_4	YUGRUS	0.580773	CytoTRACE
CGATGGCGTGGTCTCG-1_4	YUGRUS	0.899901	CytoTRACE
CGATGGCGTTACGTCA-1_4	YUGRUS	0.217047	CytoTRACE
CGATGGCGTTGTTTGG-1_4	YUGRUS	0.688801	CytoTRACE
CGATGTAAGATGTGGC-1_4	YUGRUS	0.680872	CytoTRACE
CGATGTACAATCCGAT-1_4	YUGRUS	0.474727	CytoTRACE
CGATGTAGTACCCAAT-1_4	YUGRUS	0.830525	CytoTRACE
CGATGTAGTCGAACAG-1_4	YUGRUS	0.350842	CytoTRACE
CGATGTAGTTTCGCTC-1_4	YUGRUS	0.819623	CytoTRACE
CGATTGAAGCGATTCT-1_4	YUGRUS	0.0981169	CytoTRACE
CGATTGAAGCTGCCCA-1_4	YUGRUS	0.603568	CytoTRACE
CGAGCCAAGGATGCGT-1_4	YUGRUS	0.808722	CytoTRACE
CGAGCCAAGCTAGTGG-1_4	YUGRUS	0.668979	CytoTRACE
CGAGCACTCACATACG-1_4	YUGRUS	0.505451	CytoTRACE
CGAGCACGTGATGATA-1_4	YUGRUS	0.260654	CytoTRACE
CGAATGTCATTGGTAC-1_4	YUGRUS	0.622398	CytoTRACE
CGAATGTTCTCACATT-1_4	YUGRUS	0.399405	CytoTRACE
CGAATGTTCTCGATGA-1_4	YUGRUS	0.880079	CytoTRACE
CGAATGTTCTTTCCTC-1_4	YUGRUS	0.448959	CytoTRACE
CGACCTTAGACCGGAT-1_4	YUGRUS	0.234886	CytoTRACE
CGACCTTAGCGTGAGT-1_4	YUGRUS	0.850347	CytoTRACE
CGACCTTAGTACCGGA-1_4	YUGRUS	0.571853	CytoTRACE
CGACCTTCACGTTGGC-1_4	YUGRUS	0.89891	CytoTRACE
CGACCTTCAGGGTACA-1_4	YUGRUS	0.615461	CytoTRACE
CGACCTTGTTTGTGTG-1_4	YUGRUS	0.631318	CytoTRACE
CGACCTTTCCTTCAAT-1_4	YUGRUS	0.887017	CytoTRACE
CGACTTCAGAAGGACA-1_4	YUGRUS	0.810704	CytoTRACE
CGAATGTAGAGGTTAT-1_4	YUGRUS	0.379584	CytoTRACE
CGACTTCAGTCCGTAT-1_4	YUGRUS	0.68781	CytoTRACE
CGACTTCGTACCGGCT-1_4	YUGRUS	0.232904	CytoTRACE
[truncated: 25,246 more rows]

## Sheet: Fig 3a
	T0 Replicate 1	T0 Replicate 2	T0 Replicate 3	T0 Replicate 4	T0 Replicate 5	T72 Replicate 1	T72 Replicate 2	T72 Replicate 3	T72 Replicate 4
YUCRATE Control	46070	52570	54570	51070		149090	154710	168240	176690
YUCRATE LZTR1 1	40860	43820	40340	41673.3		57910	68100	59930	62490
YUCRATE LZTR1 2	56230	59450	64500	60060		135770	132100	161490	164790
YUCRATE LZTR1 3	55030	58270	56270	56523.3		127640	123470	144700	144680
YUHIMO Control	138150	130360	132220	133500		274584	249180	248714	254154
YUHIMO LZTR1 1	70440	69260	62910	75040		55470	60930	47950	52910
YUHIMO LZTR1 2	76620	83230	87470			64600	57610	67180	65000
YUHIMO LZTR1 3	85990	89210	96240			112620	102670	109350	105790
YUSEEP Control	22760	19900	18760	17000		23860	26440	29940	29440
YUSEEP LZTR1 1	18060	18460	20140	24480		6200	4680	5180	5020
SK-MEL-28 Control	483900	490110	426700	360700	368630	642710	807580	1.04563e+06	1064210
SK-MEL-28 LZTR1 2	550080	550610	376260	368050	430000	134970	125070	137690	159800
SK-MEL-28 LZTR1 4	403010	428270	425140	305440	331380	234750	245800	249550	255820
YUGASP Control	178110	188190	188810	198370		250270	247360	232160	249080
YUGASP LZTR1 1	163130	159320	172360	161060		127900	126800	121330	122210
YUSIV Control	66020	71640	70960			188170	190780	210060	207870
YUSIV LZTR1 1	36960	40260	38220	38600		31560	31720	33400	30640
YUSIV LZTR1 2	69260	66400	72560			78350	68360	72300	78410
YUSIK Control	59390	62870	56870	65820		213440	216350	201680	206950
YUSIK LZTR1 1	88130	87350	97980	89410		56150	63800	58470	63440
YUSIK LZTR1 2	58112	86099	56313	70314		63360	70480	62930	56330
YUSIK LZTR1 4	74040	76020	82630			39100	49630	44770	50330
YUCOT Control	86110	87730	97420	90140		173390	181990	155130	152270
YUCOT LZTR1 1	157340	158920	155500	163770		90360	98260	100550	92540
YUCOT LZTR1 4	133940	134830	130400	130280		80770	78950	87910	82690
YUKIM Control	37080	38680	33540	36940		47490	51470	52670	56490
YUKIM LZTR1 1	41700	43960	43920	45050		17420	17680	17660	18920
NBMEL_C226 Control	68470	71920	68300	65120		133560	124050	135090	134890
NBMEL_C226 LZTR1 1	67540	69240	62910	66180		53210	48050	50070	47250
NBMEL_454 Control	85350	70500	76310	7940		90640	81370	76820	77160
NBMEL_454 LZTR1 1	69760	75440	63300	65600		40100	39660	37260	45090

## Sheet: Fig 3c
	T0 Replicate 1	T0 Replicate 2	T0 Replicate 3	T0 Replicate 4	T72 Replicate 1	T72 Replicate 2	T72 Replicate 3	T72 Replicate 4
YULONE Control	97100	104370	237640	227490	386550	384000	388700	377810
YULONE LZTR1 sgRNA 5	183900	190920	101690	104330	183660	189110	174660	174890

[truncated: 45 more sheets: Fig 4a, Fig 4a-d scans, Fig 5a, Fig 5b, Fig 5b_2, Fig 5c, Fig 5d,f,g scans, Fig 6b,f scans, Fig 6c, Fig 6e, Supp Fig 1a, Supp Fig 1b, Supp Fig 1c, Supp Fig 1d, Supp Fig 1e, Supp Fig 3a, Supp Fig 3b, Supp Fig 3c, Supp Fig 3d, Supp Fig 3e …]
